# Supplementary material for: Peptide Modulation Overrides Glycan Synergy in Gold Nanoparticle‐Based Vaccines for Cancer Immunotherapy
Source: Cancer Med. 2025 Oct 1;14(19):e71286. doi: 10.1002/cam4.71286 (PMC12486328; doi:10.1002/cam4.71286)
Supplement: Supplementary file 4 — Table S1: RNA‐seq count data. [file CAM4-14-e71286-s001.xlsx]

## Sheet: Table S1
SA_1.bam	SA_2.bam	SA_3.bam	SA_SIINFEKL_1.bam	SA_SIINFEKL_2.bam	SA_SIINFEKL_3.bam
ENSMUSG00000102693.2	0	0	0	0	0	0
ENSMUSG00000064842.3	0	0	0	0	0	0
ENSMUSG00000051951.6	1	0	0	0	0	0
ENSMUSG00000102851.2	0	0	0	0	0	0
ENSMUSG00000103377.2	0	0	0	0	0	0
ENSMUSG00000104017.2	0	0	0	0	0	0
ENSMUSG00000103025.2	0	0	0	0	0	0
ENSMUSG00000089699.2	0	0	0	0	0	0
ENSMUSG00000103201.2	0	0	0	0	0	0
ENSMUSG00000103147.2	0	0	0	0	0	0
ENSMUSG00000103161.2	0	0	0	0	0	0
ENSMUSG00000102331.2	0	0	0	0	0	0
ENSMUSG00000102348.2	0	0	0	0	0	0
ENSMUSG00000102592.2	0	0	0	0	0	0
ENSMUSG00000088333.4	0	0	0	0	0	0
ENSMUSG00000102343.2	0	0	0	0	0	0
ENSMUSG00000025900.14	0	0	0	0	0	0
ENSMUSG00000102948.2	0	0	0	0	0	0
ENSMUSG00000104123.2	0	0	0	0	0	0
ENSMUSG00000025902.14	0	0	0	0	1	0
ENSMUSG00000104238.2	0	0	0	0	0	0
ENSMUSG00000102269.2	0	0	0	0	0	0
ENSMUSG00000118917.1	0	0	0	0	0	0
ENSMUSG00000103003.2	0	0	0	0	0	0
ENSMUSG00000104328.2	0	0	0	0	0	0
ENSMUSG00000102735.2	0	0	0	0	0	0
ENSMUSG00000098104.2	17	8	16	4	12	7
ENSMUSG00000102175.2	0	0	2	0	0	0
ENSMUSG00002075947.1	0	0	0	0	0	0
ENSMUSG00000103265.2	0	0	0	0	0	0
ENSMUSG00000103922.2	14	9	26	20	24	12
ENSMUSG00000033845.14	467	547	693	437	542	274
ENSMUSG00000102275.2	2	5	9	2	5	2
ENSMUSG00000120403.1	0	0	0	0	1	0
ENSMUSG00000025903.15	1682	1495	2356	1726	1748	1103
ENSMUSG00000104217.2	984	665	1458	1259	1178	788
ENSMUSG00000033813.16	2447	2267	3814	3702	3587	2065
ENSMUSG00000062588.5	10	9	17	13	4	3
ENSMUSG00000103280.2	0	2	0	0	0	0
ENSMUSG00000002459.18	2	0	2	0	1	1
ENSMUSG00000091305.2	0	0	0	0	0	0
ENSMUSG00000102653.2	0	0	0	0	0	0
ENSMUSG00000085623.2	0	0	0	0	0	0
ENSMUSG00000091665.2	0	0	0	0	0	0
ENSMUSG00000033793.13	2434	2665	3699	3779	3841	2229
ENSMUSG00000104352.2	0	0	0	0	0	0
ENSMUSG00000104046.2	0	0	0	1	0	0
ENSMUSG00000102907.2	0	0	0	0	0	0
ENSMUSG00000025905.15	0	0	0	0	0	0
ENSMUSG00000103936.2	0	0	0	0	0	0
ENSMUSG00002076544.1	0	0	0	0	0	0
ENSMUSG00000103519.2	0	0	0	0	0	0
ENSMUSG00000033774.5	0	0	0	0	0	0
ENSMUSG00000103090.2	0	0	0	0	0	0
ENSMUSG00000090031.4	60	34	62	42	34	37
ENSMUSG00000025907.15	892	692	1309	697	674	427
ENSMUSG00000087247.4	0	0	0	0	0	0
ENSMUSG00000103355.2	1	1	1	0	0	0
ENSMUSG00000102706.2	0	0	0	0	0	0
ENSMUSG00000103845.2	46	10	38	203	166	117
ENSMUSG00000033740.18	103	63	146	117	100	79
ENSMUSG00000103329.3	0	1	0	0	0	0
ENSMUSG00000104385.2	0	0	0	0	0	0
ENSMUSG00000102135.2	7	4	11	12	11	3
ENSMUSG00000103282.2	0	0	0	0	0	0
ENSMUSG00000102534.2	0	0	0	0	0	0
ENSMUSG00000102213.2	0	0	0	0	0	0
ENSMUSG00000103629.2	0	0	0	0	0	0
ENSMUSG00000120372.1	0	0	0	0	0	0
ENSMUSG00000051285.18	661	633	1072	522	434	252
ENSMUSG00000098201.2	1	0	0	1	0	0
ENSMUSG00000103509.2	9	6	4	11	7	1
ENSMUSG00000048538.8	18	13	15	7	11	5
ENSMUSG00000103709.2	0	0	0	0	0	0
ENSMUSG00000077244.3	0	0	0	0	0	0
ENSMUSG00000102768.2	0	0	0	0	0	0
ENSMUSG00000097797.7	0	1	6	0	0	1
ENSMUSG00000103498.2	0	0	0	0	0	0
ENSMUSG00000103067.2	0	0	0	0	0	0
ENSMUSG00000102320.2	0	0	0	0	0	0
ENSMUSG00000104226.2	0	0	0	0	0	0
ENSMUSG00000103903.2	0	1	0	1	1	0
ENSMUSG00000103557.2	0	0	0	0	0	0
ENSMUSG00000025909.17	0	0	0	0	0	0
ENSMUSG00000102647.2	0	0	0	0	0	0
ENSMUSG00000086235.2	1	0	1	0	0	0
ENSMUSG00000102253.2	0	0	0	0	0	0
ENSMUSG00002074990.1	0	0	0	0	0	0
ENSMUSG00000103884.2	0	0	0	0	0	0
ENSMUSG00000084353.2	8	12	12	10	11	5
ENSMUSG00000103933.2	9	6	5	0	7	1
ENSMUSG00002075967.1	13	8	13	6	10	0
ENSMUSG00000086195.2	0	0	0	0	0	0
ENSMUSG00000104504.2	0	0	0	0	0	0
ENSMUSG00000066693.3	0	0	0	1	2	0
ENSMUSG00000102316.2	0	0	0	0	0	0
ENSMUSG00000103819.2	0	0	0	0	0	0
ENSMUSG00000102871.2	0	0	0	0	0	0
ENSMUSG00000101571.3	0	0	0	0	0	0
ENSMUSG00000104428.2	0	0	0	0	0	0
ENSMUSG00000102272.2	0	0	0	0	0	0
ENSMUSG00000065625.3	0	0	0	0	0	0
ENSMUSG00000103411.2	0	0	0	0	0	0
ENSMUSG00000061024.9	1247	1153	1688	1642	1757	1066
ENSMUSG00000025911.15	55	40	64	127	147	80
ENSMUSG00000079671.10	16	26	17	30	30	20
ENSMUSG00000081441.4	2045	1851	2748	2457	2417	1615
ENSMUSG00000067879.4	4	10	1	2	1	0
ENSMUSG00000099827.2	0	0	0	0	0	0
ENSMUSG00000025912.17	15	2	25	12	29	13
ENSMUSG00000045210.9	1656	1273	2444	3468	3179	1983
ENSMUSG00000097893.10	132	38	197	234	250	177
ENSMUSG00000025915.15	1682	1554	2524	2314	2169	1261
ENSMUSG00000046334.5	4	1	3	0	2	1
ENSMUSG00002075801.1	0	0	0	0	0	0
ENSMUSG00000098234.9	160	187	265	183	185	107
ENSMUSG00000046101.17	15	24	36	19	25	9
ENSMUSG00000093178.3	2	5	8	2	0	1
ENSMUSG00000099032.3	10	1	13	5	5	3
ENSMUSG00000104025.2	3	0	2	0	2	1
ENSMUSG00000025916.11	1	3	2	0	3	1
ENSMUSG00000087199.2	0	1	0	1	2	1
ENSMUSG00000121270.1	0	1	0	2	2	1
ENSMUSG00000119658.1	0	0	0	0	0	0
ENSMUSG00000025917.10	1223	1254	1841	1510	1556	953
ENSMUSG00000056763.17	204	199	322	147	141	79
ENSMUSG00000102356.2	0	0	0	0	0	0
ENSMUSG00000067851.12	2788	2149	4227	3541	3185	1950
ENSMUSG00002076532.1	1	2	0	2	1	4
ENSMUSG00000102556.2	0	0	0	1	0	0
ENSMUSG00000042501.13	0	0	0	0	1	0
ENSMUSG00000103810.2	0	0	0	0	0	0
ENSMUSG00000083422.2	0	0	0	0	0	0
ENSMUSG00000119312.1	0	0	0	0	0	0
ENSMUSG00000081417.2	0	0	0	0	0	0
ENSMUSG00000103448.2	0	0	0	0	0	0
ENSMUSG00000100212.2	0	0	0	0	0	0
ENSMUSG00000100648.2	1	2	1	1	0	0
ENSMUSG00002076499.1	0	0	0	0	0	0
ENSMUSG00000048960.14	4	3	0	3	1	1
ENSMUSG00000077318.3	0	0	0	0	0	0
ENSMUSG00000101827.2	0	0	0	0	0	0
ENSMUSG00000103494.2	0	0	0	0	0	0
ENSMUSG00000057715.14	0	0	0	2	1	0
ENSMUSG00000103825.2	0	0	0	0	1	0
ENSMUSG00000099845.2	0	0	0	0	1	0
ENSMUSG00000103561.2	0	0	0	0	0	0
ENSMUSG00000101610.2	2	0	1	0	2	2
ENSMUSG00000118923.1	0	0	0	0	0	0
ENSMUSG00000098555.3	0	0	0	0	0	0
ENSMUSG00000097628.2	3	1	0	2	1	1
ENSMUSG00000098163.2	0	0	0	0	0	0
ENSMUSG00000097171.2	0	0	0	0	0	0
ENSMUSG00000101314.2	0	0	0	0	0	0
ENSMUSG00000016918.16	2	1	1	2	3	0
ENSMUSG00000025938.17	45	36	49	34	43	16
ENSMUSG00000104518.2	0	0	0	0	0	0
ENSMUSG00000069620.7	0	0	0	0	0	0
ENSMUSG00000099498.2	0	0	0	0	0	0
ENSMUSG00000042414.8	1	0	0	0	0	0
ENSMUSG00000005886.15	981	692	1406	679	615	354
ENSMUSG00000103506.2	0	0	0	0	0	0
ENSMUSG00000103495.2	0	0	0	0	0	0
ENSMUSG00002076346.1	0	0	0	0	0	0
ENSMUSG00000102639.2	0	0	0	0	0	0
ENSMUSG00000104170.2	0	0	2	0	0	0
ENSMUSG00000087782.3	0	0	0	0	0	0
ENSMUSG00000103085.2	0	0	3	0	3	0
ENSMUSG00000102664.2	0	0	0	0	0	0
ENSMUSG00000101476.2	0	0	0	0	0	0
ENSMUSG00000101171.2	0	0	0	0	0	0
ENSMUSG00000025935.11	2362	2177	3549	2065	1948	1123
ENSMUSG00000120948.1	2	0	0	3	0	0
ENSMUSG00000025937.7	552	457	879	477	461	271
ENSMUSG00000102982.2	0	2	2	0	0	0
ENSMUSG00000067813.4	0	0	0	1	0	0
ENSMUSG00000077368.3	0	0	0	0	0	0
ENSMUSG00000097711.2	2	0	2	3	2	0
ENSMUSG00000102166.2	0	0	0	0	0	0
ENSMUSG00002075174.1	0	0	0	0	0	0
ENSMUSG00000104209.2	0	0	0	0	0	0
ENSMUSG00000025932.15	7	6	3	3	3	1
ENSMUSG00002075819.1	0	0	0	0	0	0
ENSMUSG00000102588.2	0	0	0	0	0	0
ENSMUSG00000054493.3	0	1	0	0	0	0
ENSMUSG00000025930.7	0	0	0	0	0	0
ENSMUSG00000103492.2	0	0	0	0	0	0
ENSMUSG00000081201.2	100	93	94	92	114	44
ENSMUSG00000082193.2	426	401	599	377	362	226
ENSMUSG00000032769.6	0	0	0	0	0	0
ENSMUSG00000088159.3	0	0	0	0	0	0
ENSMUSG00000073737.4	228	211	300	249	292	150
ENSMUSG00000092083.5	0	0	0	0	0	0
ENSMUSG00000102937.2	0	0	0	0	0	0
ENSMUSG00000104149.2	0	0	0	0	0	0
ENSMUSG00000088829.3	0	0	0	0	0	0
ENSMUSG00000077377.3	0	0	0	0	0	0
ENSMUSG00000101652.2	1	0	2	1	1	0
ENSMUSG00000100814.2	0	0	0	1	0	0
ENSMUSG00000025925.15	143	128	187	145	116	59
ENSMUSG00000104379.2	0	0	0	0	0	1
ENSMUSG00000032719.5	0	0	0	0	0	1
ENSMUSG00002076565.1	0	0	0	0	0	0
ENSMUSG00000100652.2	0	0	0	1	0	0
ENSMUSG00000067795.14	0	0	0	0	0	0
ENSMUSG00000043716.14	13982	15819	22074	13759	15209	9008
ENSMUSG00000025921.8	132	157	218	155	180	108
ENSMUSG00000104165.2	0	0	0	0	0	0
ENSMUSG00000100868.2	0	0	0	0	0	0
ENSMUSG00000025920.20	47	41	87	71	79	36
ENSMUSG00000089982.8	0	0	0	0	0	0
ENSMUSG00000025939.20	671	693	1122	868	803	491
ENSMUSG00000102457.2	45	39	60	48	36	20
ENSMUSG00000079658.10	873	1028	1400	1469	1418	894
ENSMUSG00000097744.2	0	0	0	0	0	0
ENSMUSG00000100959.2	0	0	0	0	0	0
ENSMUSG00000025940.7	572	630	842	537	610	314
ENSMUSG00000025779.11	231	274	376	378	366	182
ENSMUSG00000100093.2	0	0	0	0	0	0
ENSMUSG00000091020.4	0	1	3	2	0	1
ENSMUSG00000101640.2	0	1	0	0	0	0
ENSMUSG00000104133.2	0	0	0	0	0	0
ENSMUSG00000042686.6	2	5	0	5	1	2
ENSMUSG00000100110.2	0	0	0	0	0	0
ENSMUSG00000025777.9	0	0	1	1	1	1
ENSMUSG00000099899.2	0	0	0	0	0	0
ENSMUSG00000100272.2	0	0	0	0	0	0
ENSMUSG00000100398.2	1	0	1	1	2	1
ENSMUSG00000101589.2	22	14	17	9	4	11
ENSMUSG00000102048.2	0	1	1	0	2	2
ENSMUSG00000089534.3	0	0	0	0	0	0
ENSMUSG00000067780.4	0	0	0	0	0	0
ENSMUSG00000100053.2	0	0	0	0	0	0
ENSMUSG00000085125.8	0	0	0	0	0	0
ENSMUSG00000025776.14	0	0	0	0	0	0
ENSMUSG00000099895.2	0	0	0	0	0	0
ENSMUSG00000100554.2	0	0	0	0	0	0
ENSMUSG00000099473.2	0	0	0	0	0	0
ENSMUSG00000099591.2	0	0	0	0	0	0
ENSMUSG00000109887.2	0	0	0	0	0	0
ENSMUSG00000102001.2	0	0	0	0	0	0
ENSMUSG00000101717.3	0	0	0	0	0	0
ENSMUSG00000025774.15	0	0	0	0	0	0
ENSMUSG00000070977.5	0	0	0	0	0	0
ENSMUSG00000073735.2	0	0	0	0	0	0
ENSMUSG00000067773.7	0	0	0	0	0	0
ENSMUSG00000101685.2	0	0	0	0	0	0
ENSMUSG00000101306.2	0	0	0	0	0	0
ENSMUSG00000088800.4	0	0	0	0	0	0
ENSMUSG00000101644.2	0	0	0	0	0	0
ENSMUSG00000099433.2	0	0	0	0	0	0
ENSMUSG00000089787.3	0	0	0	0	0	0
ENSMUSG00000042596.8	0	0	0	0	0	0
ENSMUSG00000100720.2	68	42	92	53	54	31
ENSMUSG00000025927.14	0	0	0	0	0	0
ENSMUSG00000100538.2	0	0	0	0	0	0
ENSMUSG00000101117.2	0	0	0	0	0	0
ENSMUSG00000100204.2	2	1	1	0	0	1
ENSMUSG00002076883.1	0	0	0	0	0	0
ENSMUSG00000102597.2	0	0	0	0	0	0
ENSMUSG00000043760.17	0	0	0	0	0	0
ENSMUSG00000104095.2	0	0	0	0	0	0
ENSMUSG00000089914.3	0	0	0	0	0	0
ENSMUSG00000090142.3	0	0	0	1	0	0
ENSMUSG00000070175.3	0	0	0	0	0	0
ENSMUSG00000099906.3	0	0	0	0	0	0
ENSMUSG00000065559.3	0	0	0	0	0	0
ENSMUSG00000065480.3	0	0	0	0	0	0
ENSMUSG00000025929.5	0	0	0	0	0	0
ENSMUSG00000041872.10	0	0	0	0	0	0
ENSMUSG00000041859.11	414	351	604	313	299	185
ENSMUSG00000099714.2	0	0	0	0	0	0
ENSMUSG00000102121.2	0	0	0	0	0	0
ENSMUSG00000088858.3	0	0	0	0	0	0
ENSMUSG00000097934.2	0	0	0	0	0	0
ENSMUSG00000025931.16	19	13	36	29	27	17
ENSMUSG00000077314.3	0	0	0	0	0	0
ENSMUSG00000100929.2	0	0	0	0	0	0
ENSMUSG00000041809.6	2	2	7	1	0	1
ENSMUSG00000041779.6	201	145	282	189	219	115
ENSMUSG00000099971.2	0	0	0	0	0	0
ENSMUSG00000100819.2	0	0	0	0	0	0
ENSMUSG00000025933.16	20	12	39	9	11	7
ENSMUSG00000102633.2	0	0	0	0	0	0
ENSMUSG00000025934.16	49	56	70	64	65	33
ENSMUSG00000099343.2	0	0	0	1	0	0
ENSMUSG00000096375.3	0	0	0	0	0	0
ENSMUSG00000121505.1	2	1	8	11	9	4
ENSMUSG00000025936.18	1	0	8	4	7	2
ENSMUSG00000093963.2	0	0	0	0	0	0
ENSMUSG00000067750.4	1	9	7	27	22	6
ENSMUSG00000086194.2	0	0	0	0	0	0
ENSMUSG00000094436.2	0	0	0	0	0	0
ENSMUSG00000041722.8	0	0	5	10	13	0
ENSMUSG00000085507.2	0	0	0	0	0	0
ENSMUSG00000094926.2	0	0	0	0	0	0
ENSMUSG00000085079.4	0	0	0	0	0	0
ENSMUSG00000085679.3	0	0	0	0	0	0
ENSMUSG00000028033.17	0	1	0	0	1	0
ENSMUSG00000104138.2	0	0	0	0	0	0
ENSMUSG00000082935.4	52	46	63	30	43	24
ENSMUSG00000103748.2	0	0	0	0	0	0
ENSMUSG00000099692.2	0	0	0	0	0	0
ENSMUSG00000100418.2	0	0	0	0	0	0
ENSMUSG00000041670.20	1	0	2	0	3	0
ENSMUSG00000097642.2	0	0	0	0	0	0
ENSMUSG00000101468.2	0	0	0	0	0	0
ENSMUSG00000101227.2	0	0	0	0	0	0
ENSMUSG00000073730.3	0	0	0	0	0	0
ENSMUSG00000089553.3	0	0	0	0	0	0
ENSMUSG00000102766.2	1	0	0	0	0	0
ENSMUSG00000065405.5	0	0	0	0	0	0
ENSMUSG00000097970.2	0	0	3	1	0	0
ENSMUSG00000065567.3	0	0	0	0	0	0
ENSMUSG00000100775.2	0	0	0	0	6	0
ENSMUSG00000101226.2	0	0	0	0	0	0
ENSMUSG00000026158.12	1074	1072	1656	1154	1174	632
ENSMUSG00000097920.2	0	0	0	0	0	0
ENSMUSG00000099503.2	0	0	0	0	0	0
ENSMUSG00000026156.9	749	685	1065	985	958	535
ENSMUSG00000026155.14	1105	899	1503	1365	1359	791
ENSMUSG00000026154.5	107	132	140	57	40	28
ENSMUSG00000102495.2	41	53	47	28	12	14
ENSMUSG00000026153.16	30	36	60	37	32	16
ENSMUSG00000102398.2	0	0	0	0	0	0
ENSMUSG00000097670.2	0	0	0	0	0	0
ENSMUSG00000026147.17	1	0	0	0	0	0
ENSMUSG00000026141.14	0	0	1	0	1	0
ENSMUSG00000077463.3	0	0	0	0	0	0
ENSMUSG00000099997.2	6	0	2	1	1	0
ENSMUSG00000100131.2	5820	3725	7091	5440	5396	3093
ENSMUSG00000067736.3	2034	1120	2257	1893	1719	1124
ENSMUSG00000101939.2	4851	5985	7311	6420	6324	3592
ENSMUSG00000101111.2	27913	30845	35804	34544	35596	19579
ENSMUSG00000100862.2	30380	30284	35578	35255	34269	19308
ENSMUSG00000102070.2	20402	22514	23918	23035	23131	12378
ENSMUSG00000101249.2	14583	17839	19226	15791	16885	8825
ENSMUSG00000073725.9	1517	1356	2284	1642	1634	985
ENSMUSG00000100808.2	0	0	0	0	0	0
ENSMUSG00000100483.2	0	0	0	0	0	0
ENSMUSG00000100450.2	0	0	0	0	0	0
ENSMUSG00000099392.2	0	0	0	0	0	0
ENSMUSG00000033569.18	0	0	1	1	2	0
ENSMUSG00000080849.2	3	1	2	1	0	2
ENSMUSG00000104257.2	0	0	0	0	0	0
ENSMUSG00000119153.1	0	0	0	0	0	0
ENSMUSG00000102296.2	0	0	0	0	0	0
ENSMUSG00000103209.2	0	0	0	0	0	0
ENSMUSG00000104027.2	0	0	0	0	0	0
ENSMUSG00000102407.2	0	0	0	0	0	0
ENSMUSG00000103214.2	0	0	0	0	0	0
ENSMUSG00000104100.2	0	0	0	0	0	0
ENSMUSG00000084740.3	0	0	0	0	0	0
ENSMUSG00000103889.2	0	0	0	0	0	0
ENSMUSG00000101301.2	0	0	0	0	0	0
ENSMUSG00000104221.2	0	0	0	0	0	0
ENSMUSG00000102250.2	0	0	0	0	0	0
ENSMUSG00000102317.2	0	0	0	0	0	0
ENSMUSG00000103563.2	0	0	0	1	0	0
ENSMUSG00000102465.2	0	0	0	0	0	0
ENSMUSG00000102659.2	0	0	0	0	0	0
ENSMUSG00000103924.2	0	0	0	0	0	0
ENSMUSG00000104132.2	0	0	0	0	1	0
ENSMUSG00000102747.2	0	0	0	0	0	0
ENSMUSG00000102386.2	0	0	0	0	0	0
ENSMUSG00000103004.2	0	0	0	0	0	0
ENSMUSG00000104516.2	0	0	0	0	0	0
ENSMUSG00000101618.2	0	0	0	0	0	0
ENSMUSG00000099458.2	0	0	0	0	0	0
ENSMUSG00000088111.3	0	0	0	0	0	0
ENSMUSG00000073722.4	0	0	0	0	0	0
ENSMUSG00000119695.1	0	0	0	0	0	0
ENSMUSG00000100310.2	0	0	0	0	0	0
ENSMUSG00000101514.3	0	0	0	0	0	0
ENSMUSG00000101033.2	0	0	0	0	0	0
ENSMUSG00000101372.2	0	0	1	0	0	0
ENSMUSG00000103241.2	0	0	0	0	0	0
ENSMUSG00000086240.5	58	66	49	37	34	22
ENSMUSG00000048411.5	0	0	0	0	0	0
ENSMUSG00000081557.3	0	0	0	0	0	0
ENSMUSG00000058590.3	0	0	0	0	0	0
ENSMUSG00000101235.2	0	0	0	0	0	0
ENSMUSG00002075209.1	0	0	0	0	0	0
ENSMUSG00002076857.1	0	0	0	0	0	0
ENSMUSG00002074912.1	0	0	0	0	0	0
ENSMUSG00000099257.3	0	0	0	0	0	0
ENSMUSG00000099492.2	45	22	29	21	23	9
ENSMUSG00000118548.2	0	0	0	0	0	0
ENSMUSG00000101726.2	0	0	0	0	0	0
ENSMUSG00002075317.1	0	0	0	0	0	0
ENSMUSG00002075289.1	0	0	0	0	0	0
ENSMUSG00000053185.3	0	0	0	0	0	0
ENSMUSG00000100261.2	52	51	6	26	44	7
ENSMUSG00000101180.2	0	0	0	0	0	0
ENSMUSG00000048874.16	1069	723	1663	833	799	511
ENSMUSG00000103783.2	0	0	0	0	2	0
ENSMUSG00000104315.2	1	0	2	1	0	0
ENSMUSG00000026064.17	2247	2180	3374	3175	2982	1733
ENSMUSG00000117310.3	2253	2182	3370	3179	2987	1734
ENSMUSG00000117091.2	0	0	0	0	0	0
ENSMUSG00000086726.4	0	0	0	0	0	0
ENSMUSG00000086727.10	0	0	1	0	0	0
ENSMUSG00000100237.2	0	0	0	0	0	0
ENSMUSG00002076113.1	0	0	0	0	0	0
ENSMUSG00000100910.2	0	0	0	0	0	0
ENSMUSG00000099796.2	0	0	0	0	0	0
ENSMUSG00000050217.14	0	0	0	0	0	0
ENSMUSG00000026063.5	0	0	0	0	0	0
ENSMUSG00000077664.3	0	0	0	0	0	0
ENSMUSG00000100205.2	0	0	0	0	0	0
ENSMUSG00000100592.2	0	0	0	0	0	0
ENSMUSG00000094215.4	0	0	0	0	0	0
ENSMUSG00000101093.2	0	0	0	1	0	0
ENSMUSG00000070960.5	12	18	19	2	5	3
ENSMUSG00000088620.3	0	0	0	0	0	0
ENSMUSG00000082159.3	0	0	0	0	0	0
ENSMUSG00000026058.12	0	0	0	0	0	0
ENSMUSG00000064688.3	0	0	0	0	0	0
ENSMUSG00000103482.2	0	0	0	0	0	0
ENSMUSG00000104498.2	1	3	1	4	1	0
ENSMUSG00000104313.2	0	0	0	0	0	0
ENSMUSG00000102865.2	0	0	0	0	0	0
ENSMUSG00000102321.2	0	0	0	0	0	0
ENSMUSG00000091318.3	0	0	0	1	0	0
ENSMUSG00000089489.3	0	0	0	0	0	0
ENSMUSG00000104433.2	0	0	0	0	0	0
ENSMUSG00002076392.1	0	0	0	0	0	0
ENSMUSG00000102926.2	0	0	0	0	0	0
ENSMUSG00000100497.2	0	0	0	0	0	0
ENSMUSG00000102917.2	6	2	12	6	2	4
ENSMUSG00000100481.2	3	8	4	4	2	3
ENSMUSG00000100590.2	0	0	0	0	0	0
ENSMUSG00000088750.3	0	0	0	0	0	0
ENSMUSG00000104230.2	0	0	0	0	0	0
ENSMUSG00000101754.3	0	0	0	0	0	0
ENSMUSG00000065223.4	0	0	0	0	0	0
ENSMUSG00000100318.3	0	0	0	0	0	0
ENSMUSG00000101612.3	0	0	0	0	0	0
ENSMUSG00000065260.3	0	0	0	0	0	0
ENSMUSG00000026134.12	126	129	211	68	66	40
ENSMUSG00000101682.2	0	0	0	0	0	0
ENSMUSG00000102714.2	0	0	0	0	0	0
ENSMUSG00000102093.2	0	0	0	0	0	0
ENSMUSG00000103746.3	0	2	0	2	0	0
ENSMUSG00000102198.2	0	0	0	0	0	0
ENSMUSG00000121274.1	12	3	9	6	14	3
ENSMUSG00000004768.15	115	95	176	107	98	60
ENSMUSG00000042215.9	77	63	88	27	26	15
ENSMUSG00000103072.2	18	10	12	5	0	1
ENSMUSG00000042197.14	666	573	1081	789	667	394
ENSMUSG00000081402.5	2	0	1	0	1	0
ENSMUSG00000042182.17	36	16	45	63	42	31
ENSMUSG00000104416.2	0	0	0	0	1	0
ENSMUSG00000026131.22	1062	716	2039	3726	3328	2190
ENSMUSG00000103596.2	0	0	2	5	1	2
ENSMUSG00000099382.2	0	0	0	0	0	0
ENSMUSG00000084506.3	0	0	0	0	0	0
ENSMUSG00000103364.2	0	3	7	4	5	3
ENSMUSG00000105982.3	0	0	0	0	0	0
ENSMUSG00000096992.4	17	2	27	52	47	29
ENSMUSG00000103001.2	33	12	87	171	137	72
ENSMUSG00000104397.2	0	0	0	0	0	0
ENSMUSG00000102839.2	1	0	0	0	1	1
ENSMUSG00000101206.2	0	0	0	0	0	0
ENSMUSG00000101462.4	1	0	0	0	0	0
ENSMUSG00000121838.1	13	10	9	9	9	4
ENSMUSG00000102336.3	36	7	51	17	14	5
ENSMUSG00000092852.3	1	0	2	2	0	0
ENSMUSG00000042111.10	942	1051	1481	639	618	409
ENSMUSG00000101711.2	283	297	379	244	276	158
ENSMUSG00000026127.14	1279	1086	1792	1055	1116	688
ENSMUSG00000026126.16	272	316	460	123	120	76
ENSMUSG00000100280.4	232	250	381	97	95	65
ENSMUSG00000101223.8	3	1	6	2	1	0
ENSMUSG00000026125.10	0	0	0	0	1	0
ENSMUSG00000101116.2	0	0	0	0	0	0
ENSMUSG00000026124.5	0	0	0	0	0	0
ENSMUSG00000101803.2	0	0	0	0	0	0
ENSMUSG00000037529.14	0	0	0	0	0	0
ENSMUSG00000045815.5	0	0	0	0	0	0
ENSMUSG00000045174.11	2	1	0	0	0	0
ENSMUSG00000100524.2	0	0	0	0	0	0
ENSMUSG00000102499.2	0	0	0	0	0	0
ENSMUSG00000103521.2	0	0	0	0	0	0
ENSMUSG00000104098.2	0	0	0	0	0	0
ENSMUSG00000037509.22	122	131	207	73	75	47
ENSMUSG00000102537.2	0	0	0	0	0	0
ENSMUSG00000102612.2	0	0	0	0	0	0
ENSMUSG00000118272.2	2	0	3	0	1	0
ENSMUSG00000104002.3	24	28	36	12	17	9
ENSMUSG00000037503.13	4157	3471	6034	3104	2988	1862
ENSMUSG00000104358.2	36	12	32	28	24	8
ENSMUSG00000026123.12	3591	3205	5432	3125	3107	1865
ENSMUSG00000103716.2	0	1	0	0	0	0
ENSMUSG00000103548.2	0	0	0	0	0	0
ENSMUSG00000103760.2	0	0	0	0	0	0
ENSMUSG00000103997.2	0	0	0	0	0	0
ENSMUSG00000077231.3	0	0	0	0	0	0
ENSMUSG00000104417.2	0	0	0	0	0	0
ENSMUSG00000064601.3	0	0	0	0	0	0
ENSMUSG00000101714.2	0	0	0	0	0	0
ENSMUSG00000102531.2	0	0	0	0	0	0
ENSMUSG00000103096.2	0	0	0	0	0	0
ENSMUSG00000102279.2	0	0	0	0	0	0
ENSMUSG00000103708.3	0	0	0	0	0	0
ENSMUSG00000104201.2	0	0	0	0	0	0
ENSMUSG00000102434.2	0	0	0	0	0	0
ENSMUSG00000045216.8	675	505	984	470	418	289
ENSMUSG00000104523.2	165	163	247	117	103	62
ENSMUSG00000102202.3	6	1	7	3	0	0
ENSMUSG00000037470.15	1726	1418	2951	1324	1228	857
ENSMUSG00000098752.3	0	0	0	0	0	0
ENSMUSG00000047180.9	4008	4052	5791	1054	1171	666
ENSMUSG00000037447.17	82	48	120	413	449	263
ENSMUSG00000102762.2	0	2	0	0	0	1
ENSMUSG00000010453.13	1005	744	1435	951	994	651
ENSMUSG00000098680.3	0	0	4	0	0	0
ENSMUSG00000037432.16	84	74	130	18	13	6
ENSMUSG00000001143.14	563	486	774	230	260	139
ENSMUSG00000037408.11	355	255	506	284	260	169
ENSMUSG00000104316.2	2	3	3	11	4	1
ENSMUSG00002075980.1	34	20	30	18	16	22
ENSMUSG00000001138.14	353	321	469	136	140	80
ENSMUSG00000102845.2	14	23	21	4	11	2
ENSMUSG00000067653.13	42	28	52	22	20	11
ENSMUSG00000109510.2	81	55	90	42	39	27
ENSMUSG00000079610.10	82	82	125	56	54	29
ENSMUSG00000026121.14	80	73	95	181	185	102
ENSMUSG00000087589.4	3	5	9	5	18	8
ENSMUSG00000046337.19	1	1	0	0	1	0
ENSMUSG00000089906.2	3	2	0	3	8	1
ENSMUSG00002075377.1	0	0	0	0	0	0
ENSMUSG00000061518.12	1541	1587	2242	1606	1802	1037
ENSMUSG00000037351.10	1186	912	1602	826	820	508
ENSMUSG00000102416.5	0	0	0	0	0	3
ENSMUSG00000104237.2	0	0	0	0	0	0
ENSMUSG00000026117.11	0	0	0	0	0	0
ENSMUSG00000121718.1	0	0	0	0	0	0
ENSMUSG00000097291.3	0	0	0	0	0	0
ENSMUSG00000026116.12	1538	991	2386	1406	1413	893
ENSMUSG00000103016.2	0	0	0	1	0	0
ENSMUSG00000102930.2	0	0	0	0	0	0
ENSMUSG00000103159.2	1	1	2	0	0	0
ENSMUSG00000080054.4	4	3	2	0	1	2
ENSMUSG00000119706.1	0	0	0	0	1	0
ENSMUSG00000050122.21	1	0	1	2	3	3
ENSMUSG00000103603.2	0	0	0	0	0	0
ENSMUSG00000026114.15	0	3	1	0	0	0
ENSMUSG00000102231.2	0	0	0	0	0	0
ENSMUSG00000026113.18	468	409	679	337	349	170
ENSMUSG00000086064.2	0	0	0	0	0	0
ENSMUSG00000102879.2	0	0	0	0	0	0
ENSMUSG00000026112.8	2855	2489	4311	4469	4168	2691
ENSMUSG00000026111.16	864	917	1226	998	925	587
ENSMUSG00000026110.16	920	657	1308	1579	1332	850
ENSMUSG00000103948.2	3	2	5	3	7	4
ENSMUSG00000087233.2	2	0	5	3	5	4
ENSMUSG00000026090.17	1	5	6	7	8	2
ENSMUSG00000089767.2	0	0	0	0	0	0
ENSMUSG00000104365.2	0	0	0	0	0	0
ENSMUSG00000102650.2	0	0	0	0	0	0
ENSMUSG00000060771.16	158	120	203	126	146	102
ENSMUSG00000097268.2	1	0	0	1	0	0
ENSMUSG00000037216.6	31	26	49	11	21	15
ENSMUSG00000026088.16	252	250	413	623	675	381
ENSMUSG00000026087.12	689	725	989	684	781	432
ENSMUSG00000061584.7	0	0	0	0	0	0
ENSMUSG00000087374.2	0	0	0	0	0	0
ENSMUSG00000026085.12	0	0	0	0	0	0
ENSMUSG00002076708.1	0	0	0	0	0	0
ENSMUSG00000058407.13	1566	1711	2278	2264	2245	1329
ENSMUSG00000026083.13	3175	3337	5056	3752	3798	2175
ENSMUSG00000026082.12	374	289	551	294	309	171
ENSMUSG00000103804.2	0	1	1	0	2	0
ENSMUSG00000102716.2	0	0	0	0	0	1
ENSMUSG00000037138.19	78	51	99	35	44	18
ENSMUSG00000085391.2	0	0	0	0	0	0
ENSMUSG00000085280.2	0	0	0	0	0	0
ENSMUSG00000087131.8	0	0	0	0	0	0
ENSMUSG00000102984.2	0	0	0	0	0	0
ENSMUSG00000102541.2	0	0	0	0	0	0
ENSMUSG00000103531.2	0	0	0	0	0	0
ENSMUSG00000048814.12	1	2	2	0	0	0
ENSMUSG00000026080.15	2	9	14	1	2	1
ENSMUSG00000103647.2	0	0	0	0	0	0
ENSMUSG00000102447.2	2	0	1	1	0	0
ENSMUSG00000067604.9	0	0	0	0	0	0
ENSMUSG00000026078.11	1019	1200	1703	1344	1414	929
ENSMUSG00000103046.2	17	11	25	10	6	4
ENSMUSG00000104188.2	0	0	0	0	0	0
ENSMUSG00000103182.2	0	0	0	0	0	0
ENSMUSG00000098833.3	0	0	0	0	0	0
ENSMUSG00000026077.16	5	5	12	2	5	4
ENSMUSG00000092553.2	0	0	0	0	0	1
ENSMUSG00000092563.2	5	2	4	1	3	0
ENSMUSG00000073702.12	9595	11432	16033	10163	10996	6446
ENSMUSG00000003134.11	1491	1115	1956	1093	1068	741
ENSMUSG00000102607.2	0	0	0	0	0	0
ENSMUSG00000065629.4	0	0	0	1	0	0
ENSMUSG00002076218.1	0	0	0	1	0	0
ENSMUSG00000003135.16	458	430	687	395	422	230
ENSMUSG00000085894.2	2720	3529	4605	3562	3386	1865
ENSMUSG00000077704.3	21	16	25	23	14	4
ENSMUSG00000048234.14	9537	9360	14370	11184	11163	6490
ENSMUSG00000064936.3	5	0	11	8	22	4
ENSMUSG00000102471.2	1	4	1	0	0	0
ENSMUSG00000050967.6	168	161	308	62	60	45
ENSMUSG00000097083.2	30	33	49	19	18	8
ENSMUSG00000057173.9	0	0	0	0	0	0
ENSMUSG00000091937.4	0	0	0	0	0	0
ENSMUSG00000101634.7	1	0	0	0	0	0
ENSMUSG00000026074.16	4566	3312	6121	6998	6582	4248
ENSMUSG00000102985.2	0	0	0	0	0	0
ENSMUSG00000026073.14	424	480	657	736	750	424
ENSMUSG00000097899.3	4	1	1	4	0	0
ENSMUSG00000102975.2	0	1	1	2	0	0
ENSMUSG00000026072.13	130	103	187	107	98	59
ENSMUSG00000103560.2	0	1	0	0	2	1
ENSMUSG00000070942.9	546	440	812	430	446	256
ENSMUSG00000103230.2	2	0	6	0	1	4
ENSMUSG00000026069.16	37	36	67	23	20	8
ENSMUSG00000026070.17	40	43	86	22	13	13
ENSMUSG00000026068.12	205	129	275	102	88	67
ENSMUSG00000104441.2	0	0	0	0	0	0
ENSMUSG00000026065.9	10	10	14	14	4	14
ENSMUSG00000102676.2	0	0	0	0	1	0
ENSMUSG00000026062.13	5	3	5	0	2	0
ENSMUSG00000103679.2	0	0	0	0	0	0
ENSMUSG00000103270.3	30	30	67	31	35	23
ENSMUSG00000041945.13	42	36	91	42	45	26
ENSMUSG00000079588.4	0	0	0	0	0	0
ENSMUSG00000094136.3	0	0	0	0	0	0
ENSMUSG00000104072.2	0	0	0	0	0	0
ENSMUSG00000100185.2	0	0	0	0	0	0
ENSMUSG00000100832.3	0	0	0	0	0	0
ENSMUSG00000100178.2	0	0	1	0	0	0
ENSMUSG00000101877.2	0	0	0	0	0	0
ENSMUSG00000053640.3	0	0	0	0	0	0
ENSMUSG00000101919.2	0	0	0	0	0	0
ENSMUSG00000101299.4	0	0	0	0	0	0
ENSMUSG00000100180.2	0	0	0	0	0	0
ENSMUSG00000103106.2	0	0	0	0	0	0
ENSMUSG00000060424.16	0	0	0	1	0	0
ENSMUSG00000104199.2	0	0	0	0	0	0
ENSMUSG00000121019.1	0	0	0	0	0	0
ENSMUSG00000045515.5	2	1	1	1	0	1
ENSMUSG00000093436.7	0	0	0	0	0	0
ENSMUSG00000097063.5	0	0	1	0	0	0
ENSMUSG00000099784.2	0	0	0	0	0	0
ENSMUSG00000060679.15	515	527	718	381	419	225
ENSMUSG00000077448.3	0	0	0	0	0	0
ENSMUSG00000041907.10	0	0	2	0	0	0
ENSMUSG00002075628.1	0	0	0	0	0	0
ENSMUSG00000070939.10	855	560	1114	574	553	348
ENSMUSG00000100269.2	0	0	0	0	0	0
ENSMUSG00000041878.4	3	1	5	0	3	0
ENSMUSG00000010290.8	377	304	573	351	297	213
ENSMUSG00000008136.15	1	0	0	2	6	0
ENSMUSG00000094497.2	119	88	120	92	104	58
ENSMUSG00000120601.1	0	0	0	0	0	0
ENSMUSG00000099576.2	0	0	0	0	0	0
ENSMUSG00000099694.2	0	0	0	0	0	0
ENSMUSG00000101923.2	0	0	0	0	0	0
ENSMUSG00000066877.12	268	252	452	438	399	263
ENSMUSG00000103422.2	0	0	0	0	0	0
ENSMUSG00000103945.2	2	1	3	6	2	2
ENSMUSG00000026051.9	0	0	3	0	0	2
ENSMUSG00000100764.2	1	3	0	0	0	0
ENSMUSG00000100635.2	0	0	0	0	0	0
ENSMUSG00000100480.2	1	2	4	1	1	1
ENSMUSG00000057363.13	667	600	853	537	505	255
ENSMUSG00000090243.2	3	0	2	2	3	0
ENSMUSG00000100701.2	7	2	1	1	4	3
ENSMUSG00000101395.2	0	0	0	0	0	0
ENSMUSG00000088848.3	0	0	0	0	0	0
ENSMUSG00002075225.1	0	0	0	0	0	0
ENSMUSG00000120105.1	4	7	19	6	3	2
ENSMUSG00000041763.15	1558	1393	2680	1770	1599	1073
ENSMUSG00000047343.5	1	2	2	0	0	0
ENSMUSG00000090106.2	0	0	0	0	0	0
ENSMUSG00000091844.3	1	1	1	0	0	1
ENSMUSG00000026049.12	131	134	204	107	111	88
ENSMUSG00000101104.7	131	117	185	67	80	56
ENSMUSG00000026047.14	201	195	268	83	83	38
ENSMUSG00000041684.12	181	180	260	114	103	49
ENSMUSG00000026048.17	198	174	308	111	102	76
ENSMUSG00000046828.4	0	0	0	0	0	0
ENSMUSG00000089703.2	0	0	0	0	0	0
ENSMUSG00000100966.2	0	0	0	0	0	0
ENSMUSG00000100769.2	0	0	0	0	0	0
ENSMUSG00000101567.2	46	40	53	41	57	36
ENSMUSG00000056870.10	0	0	1	0	1	1
ENSMUSG00000102319.2	0	0	0	0	0	0
ENSMUSG00000089877.2	0	0	0	0	0	0
ENSMUSG00000101701.2	0	0	0	0	0	0
ENSMUSG00000103071.2	0	0	0	0	1	1
ENSMUSG00000100434.2	0	0	0	0	0	0
ENSMUSG00000100013.2	0	0	0	0	0	0
ENSMUSG00000101251.2	0	0	0	0	0	0
ENSMUSG00000101937.2	0	0	0	0	0	0
ENSMUSG00000026043.19	9	9	15	6	7	8
ENSMUSG00002074901.1	1	0	1	0	0	0
ENSMUSG00000026042.17	27	19	30	24	20	10
ENSMUSG00000104476.2	0	0	0	0	0	0
ENSMUSG00000100218.2	0	0	0	0	0	0
ENSMUSG00000100361.2	0	0	0	0	0	0
ENSMUSG00000100894.2	0	0	0	0	0	0
ENSMUSG00000119267.1	0	0	0	0	0	0
ENSMUSG00000065255.3	0	0	0	0	0	0
ENSMUSG00000100843.2	0	0	0	2	0	0
ENSMUSG00000087764.3	0	0	0	0	0	0
ENSMUSG00000025995.17	520	499	756	516	483	281
ENSMUSG00000099850.2	0	0	0	0	0	0
ENSMUSG00000084817.4	177	168	279	246	266	145
ENSMUSG00000121041.1	0	0	0	0	0	0
ENSMUSG00000098549.3	0	0	2	0	0	0
ENSMUSG00000099381.2	0	0	0	0	0	0
ENSMUSG00000025993.11	653	548	1010	642	625	370
ENSMUSG00000099946.2	0	0	0	0	0	0
ENSMUSG00000070896.3	4	0	3	1	0	1
ENSMUSG00000090682.5	0	0	0	0	1	0
ENSMUSG00000121768.1	0	0	0	0	0	0
ENSMUSG00000044457.10	0	0	0	0	0	0
ENSMUSG00000099432.2	0	1	1	0	0	0
ENSMUSG00000041144.13	0	0	0	0	0	0
ENSMUSG00000119743.1	0	0	0	0	0	0
ENSMUSG00000101262.2	10	4	4	6	5	3
ENSMUSG00000101337.7	2	3	8	1	1	1
ENSMUSG00000025986.7	298	206	525	149	141	96
ENSMUSG00000100213.2	5	0	4	3	2	0
ENSMUSG00000103129.2	0	0	0	0	0	0
ENSMUSG00000100160.2	4	1	4	2	1	2
ENSMUSG00000101921.2	0	0	0	0	0	0
ENSMUSG00000101447.2	0	0	0	0	0	0
ENSMUSG00000081185.2	3	3	6	10	5	6
ENSMUSG00000103246.2	0	0	0	0	0	0
ENSMUSG00000098876.3	0	0	0	0	0	0
ENSMUSG00000100530.2	0	0	0	0	0	0
ENSMUSG00000104067.2	0	0	0	0	0	0
ENSMUSG00000100033.2	24	8	19	14	12	16
ENSMUSG00002075213.1	0	0	0	0	0	0
ENSMUSG00002076633.1	0	0	0	0	0	0
ENSMUSG00000101996.2	0	0	0	0	0	0
ENSMUSG00000096973.2	0	0	0	0	0	0
ENSMUSG00000064943.3	0	0	0	0	0	0
ENSMUSG00000100866.2	0	0	0	0	0	0
ENSMUSG00000101721.2	0	0	0	0	0	0
ENSMUSG00000099376.2	0	0	0	0	0	0
ENSMUSG00000097883.2	0	0	0	0	0	0
ENSMUSG00002076043.1	0	0	0	0	0	0
ENSMUSG00000099698.2	0	0	0	0	0	0
ENSMUSG00000099454.2	0	0	0	0	0	0
ENSMUSG00000051616.15	0	0	0	0	0	0
ENSMUSG00000099627.2	0	0	0	0	0	0
ENSMUSG00000099577.2	0	0	0	0	0	0
ENSMUSG00000099882.2	0	0	0	0	0	0
ENSMUSG00000101760.2	0	0	0	0	0	0
ENSMUSG00000099608.2	0	0	1	0	0	0
ENSMUSG00000099864.2	0	0	0	0	0	0
ENSMUSG00002075839.1	0	0	0	0	0	0
ENSMUSG00000100451.2	0	0	0	0	0	0
ENSMUSG00000099941.2	0	0	0	0	0	0
ENSMUSG00002075589.1	0	0	0	0	0	0
ENSMUSG00000100816.2	0	0	0	0	0	0
ENSMUSG00000026109.15	0	0	3	1	0	0
ENSMUSG00000100671.2	0	0	0	0	0	0
ENSMUSG00002075527.1	0	0	0	0	0	0
ENSMUSG00000101242.2	0	0	0	0	0	0
ENSMUSG00000099924.2	0	0	0	0	0	0
ENSMUSG00000099625.2	0	1	0	0	0	1
ENSMUSG00000101799.2	0	0	0	0	0	0
ENSMUSG00000045954.8	0	0	2	1	0	0
ENSMUSG00000099741.2	0	0	0	0	0	0
ENSMUSG00000101702.2	0	0	0	0	0	0
ENSMUSG00000026107.12	2025	1794	2995	2432	2438	1399
ENSMUSG00000120049.1	0	0	0	3	1	0
ENSMUSG00000099413.2	13	5	15	9	18	4
ENSMUSG00000103424.2	0	0	0	0	1	0
ENSMUSG00000101741.3	1	1	3	0	0	0
ENSMUSG00000018417.15	207	177	366	180	177	83
ENSMUSG00000101724.2	0	0	0	0	0	0
ENSMUSG00000100313.2	0	0	0	0	0	0
ENSMUSG00000100696.2	2	0	0	0	1	1
ENSMUSG00002075355.1	0	0	0	0	0	0
ENSMUSG00000072324.5	1	1	1	0	1	2
ENSMUSG00000062939.12	476	382	556	551	547	321
ENSMUSG00000101628.2	3558	2832	5000	8598	8761	5417
ENSMUSG00000078291.2	3	5	4	4	1	1
ENSMUSG00000109599.2	6	2	4	8	8	3
ENSMUSG00000026104.15	4388	4032	6406	11657	11917	7186
ENSMUSG00000099569.2	0	0	0	0	0	0
ENSMUSG00000026103.15	3151	2792	4845	4484	4277	2654
ENSMUSG00000099648.2	0	0	0	0	0	0
ENSMUSG00000065192.3	0	0	0	0	0	0
ENSMUSG00000002881.15	2219	1870	3547	2309	2246	1411
ENSMUSG00000097833.2	0	0	6	0	0	0
ENSMUSG00000101501.2	1	0	0	0	1	1
ENSMUSG00000100120.2	0	0	2	0	2	0
ENSMUSG00000099878.2	0	0	0	0	0	0
ENSMUSG00000100007.2	239	175	317	172	179	92
ENSMUSG00000043015.16	59	56	82	16	34	5
ENSMUSG00000103630.2	0	0	0	0	0	0
ENSMUSG00000041439.16	339	286	513	200	221	121
ENSMUSG00000100302.2	0	0	0	0	0	0
ENSMUSG00000100230.2	0	0	0	0	0	0
ENSMUSG00000026102.10	140	96	201	124	129	96
ENSMUSG00000041426.13	90	85	106	32	28	21
ENSMUSG00000089802.2	0	0	0	0	0	0
ENSMUSG00000043629.13	0	0	0	0	0	1
ENSMUSG00000026100.7	0	0	0	0	0	0
ENSMUSG00000089334.4	0	0	0	0	0	0
ENSMUSG00000060715.10	0	0	2	0	0	0
ENSMUSG00000026098.14	48	35	65	24	22	9
ENSMUSG00000100763.2	10	8	4	5	1	2
ENSMUSG00000026097.10	516	524	827	311	277	196
ENSMUSG00000100679.3	198	190	312	152	105	71
ENSMUSG00000026096.15	50	43	63	30	28	12
ENSMUSG00000099913.2	1004	1043	1591	668	636	353
ENSMUSG00000101838.8	0	0	2	0	0	0
ENSMUSG00000121346.1	0	0	1	0	0	0
ENSMUSG00000026095.16	1059	1118	1668	718	682	370
ENSMUSG00000117809.2	242	192	288	162	134	98
ENSMUSG00000100267.2	0	0	0	0	0	0
ENSMUSG00000099450.2	0	0	0	0	0	0
ENSMUSG00000100069.2	0	0	0	0	0	0
ENSMUSG00000096141.3	0	0	0	1	0	0
ENSMUSG00002076105.1	0	0	0	0	0	0
ENSMUSG00000026094.15	2565	2511	3918	2057	1886	1140
ENSMUSG00000102405.2	0	0	0	0	0	0
ENSMUSG00000042807.16	5	2	3	4	3	0
ENSMUSG00000098443.3	0	0	0	0	0	0
ENSMUSG00000087949.3	0	0	0	0	0	0
ENSMUSG00000102868.2	0	0	0	0	0	0
ENSMUSG00000119657.1	0	0	0	0	0	0
ENSMUSG00000025983.12	0	0	0	1	0	0
ENSMUSG00000041303.8	370	285	548	384	388	272
ENSMUSG00000109809.2	0	0	0	0	0	0
ENSMUSG00000073678.5	456	324	716	218	154	114
ENSMUSG00000104136.2	0	0	0	0	0	1
ENSMUSG00000101130.2	0	0	0	0	0	0
ENSMUSG00000052331.15	1796	1303	2675	1098	961	614
ENSMUSG00000101674.7	109	16	131	49	40	34
ENSMUSG00000102503.2	1	0	3	2	0	0
ENSMUSG00002075552.1	0	0	1	0	0	0
ENSMUSG00000102642.2	0	1	0	0	0	0
ENSMUSG00000025982.14	4099	3423	6129	4684	4320	2624
ENSMUSG00000103030.2	124	118	178	188	208	137
ENSMUSG00000025981.14	629	640	991	1082	1169	674
ENSMUSG00000101122.2	3	4	2	10	5	5
ENSMUSG00000025980.15	2756	2741	4223	3493	3479	2150
ENSMUSG00000073676.5	1290	1577	1982	1485	1600	937
ENSMUSG00000100736.2	1	0	0	0	0	0
ENSMUSG00000089670.2	1	4	2	1	2	3
ENSMUSG00000025979.14	1085	1244	1714	1586	1518	910
ENSMUSG00000061863.7	2	0	1	4	0	0
ENSMUSG00000025978.15	15	26	17	9	23	3
ENSMUSG00000097649.4	0	1	2	0	1	0
ENSMUSG00000046994.10	162	140	243	85	62	41
ENSMUSG00000025977.16	0	0	0	0	0	0
ENSMUSG00000100215.2	10	7	12	8	7	1
ENSMUSG00000101945.2	0	0	0	0	0	0
ENSMUSG00000101085.2	1	0	1	1	0	0
ENSMUSG00000038349.11	38	14	36	33	40	26
ENSMUSG00000102145.2	131	124	143	89	79	33
ENSMUSG00000100309.2	35	18	27	18	19	2
ENSMUSG00000102831.2	0	0	0	0	0	0
ENSMUSG00000099950.2	0	0	2	4	17	6
ENSMUSG00000102491.2	0	0	0	0	1	0
ENSMUSG00000100372.2	0	0	0	0	0	0
ENSMUSG00000100944.2	210	144	194	152	172	46
ENSMUSG00000101332.2	0	0	0	0	0	0
ENSMUSG00000045336.6	0	0	0	0	0	0
ENSMUSG00000038331.16	45	36	81	173	176	109
ENSMUSG00000087022.6	2	4	8	10	22	16
ENSMUSG00000104310.2	0	0	0	0	0	0
ENSMUSG00000120334.1	0	0	0	0	0	0
ENSMUSG00002075847.1	0	0	0	0	0	0
ENSMUSG00000099945.2	0	0	0	0	0	0
ENSMUSG00000101429.2	0	0	0	0	0	0
ENSMUSG00000101129.2	0	0	0	0	0	0
ENSMUSG00000097519.4	0	0	5	0	1	0
ENSMUSG00000038323.4	109	86	144	63	67	28
ENSMUSG00000048495.17	244	255	366	301	294	197
ENSMUSG00000025971.7	268	320	393	316	321	228
ENSMUSG00000077776.3	0	0	0	0	0	0
ENSMUSG00002076848.1	0	0	0	0	0	0
ENSMUSG00000101826.2	0	0	1	0	0	0
ENSMUSG00000102685.2	0	0	0	0	0	0
ENSMUSG00000101151.2	0	0	0	0	0	0
ENSMUSG00000121279.1	0	0	0	0	0	0
ENSMUSG00000038305.16	0	0	0	0	0	0
ENSMUSG00000091283.2	0	0	0	0	0	0
ENSMUSG00000054770.17	350	285	469	271	265	162
ENSMUSG00000026039.10	40	39	55	31	20	16
ENSMUSG00000063558.5	5	3	1	10	2	1
ENSMUSG00000064294.13	0	2	1	0	0	0
ENSMUSG00000089275.3	0	0	0	0	0	0
ENSMUSG00000038242.13	0	0	0	0	0	0
ENSMUSG00000089822.2	0	0	0	0	0	0
ENSMUSG00000079554.3	2	2	1	0	4	3
ENSMUSG00000103839.2	11	5	14	11	1	0
ENSMUSG00000051223.15	6904	6477	10526	9626	9487	5593
ENSMUSG00000026034.18	1493	1393	2379	1290	1237	775
ENSMUSG00000026035.16	294	327	426	224	244	139
ENSMUSG00000026036.18	469	493	820	485	461	277
ENSMUSG00000026037.15	369	402	597	333	330	168
ENSMUSG00000119442.1	0	0	3	0	0	0
ENSMUSG00000085054.3	22	30	41	31	27	12
ENSMUSG00000038174.15	261	200	459	344	311	203
ENSMUSG00000026032.9	562	730	909	592	651	354
ENSMUSG00000100202.2	0	0	0	0	0	0
ENSMUSG00000099490.2	0	0	0	0	0	0
ENSMUSG00000059647.6	6	5	3	1	0	0
ENSMUSG00000047528.14	7	1	2	1	1	0
ENSMUSG00000121483.1	25	18	18	27	23	28
ENSMUSG00000102059.4	10	8	5	9	8	17
ENSMUSG00000101046.2	0	0	0	0	0	0
ENSMUSG00000026031.16	4477	3279	6387	22075	20165	12597
ENSMUSG00000100236.2	0	0	0	0	0	0
ENSMUSG00000026029.15	1911	1574	2825	2195	1997	1216
ENSMUSG00000102719.2	7	2	7	10	6	5
ENSMUSG00000099719.2	1	1	1	0	0	1
ENSMUSG00000026028.13	891	678	1266	893	862	583
ENSMUSG00000026027.14	215	228	386	175	138	95
ENSMUSG00000072295.8	0	0	0	0	0	0
ENSMUSG00000047383.9	0	0	0	0	0	0
ENSMUSG00000099752.2	0	0	0	0	0	0
ENSMUSG00000077616.3	0	0	0	0	0	0
ENSMUSG00000038079.15	108	114	156	64	87	47
ENSMUSG00000097573.4	7	6	12	7	15	8
ENSMUSG00000079550.10	40	40	62	45	34	31
ENSMUSG00000101586.2	44	35	50	53	44	20
ENSMUSG00000099563.2	0	0	0	0	0	0
ENSMUSG00000026024.15	496	292	595	513	455	297
ENSMUSG00000120458.1	0	0	1	0	0	0
ENSMUSG00000026023.17	5	1	1	2	0	0
ENSMUSG00000099922.2	0	0	0	0	0	0
ENSMUSG00000104502.2	0	0	0	0	0	0
ENSMUSG00000041075.9	415	345	682	300	279	164
ENSMUSG00000097819.2	10	14	13	6	8	1
ENSMUSG00000047361.17	1	0	1	0	1	0
ENSMUSG00000099811.7	0	0	0	0	0	0
ENSMUSG00000101409.2	0	0	0	0	0	0
ENSMUSG00000026021.16	1827	2053	3072	2245	2235	1335
ENSMUSG00002075401.1	0	0	0	0	0	0
ENSMUSG00000103821.2	3	0	6	2	2	2
ENSMUSG00000101400.2	0	0	0	1	0	0
ENSMUSG00000026020.10	976	927	1567	1125	1123	641
ENSMUSG00000077345.3	0	1	1	0	0	0
ENSMUSG00000077358.3	0	0	0	0	0	2
ENSMUSG00000089512.5	0	0	0	2	0	0
ENSMUSG00000089093.5	0	0	1	0	1	0
ENSMUSG00000119961.1	4	10	8	2	4	1
ENSMUSG00000067336.7	1042	881	1761	1297	1191	739
ENSMUSG00000104052.2	0	0	0	0	0	0
ENSMUSG00000103131.2	0	0	0	0	0	0
ENSMUSG00000041040.13	1103	1021	1744	453	495	240
ENSMUSG00000103696.2	0	0	0	0	0	0
ENSMUSG00000100901.2	0	0	0	0	0	0
ENSMUSG00000026018.13	165	153	284	84	79	38
ENSMUSG00000026019.16	339	337	545	174	167	115
ENSMUSG00000026017.14	94	86	140	59	57	21
ENSMUSG00000082609.2	37	29	26	27	21	9
ENSMUSG00000073664.12	464	415	842	403	371	227
ENSMUSG00000100516.2	0	0	0	0	0	0
ENSMUSG00000049439.14	672	614	1024	645	650	411
ENSMUSG00000103822.2	0	3	0	0	0	0
ENSMUSG00000026782.16	252	188	403	435	400	248
ENSMUSG00000026014.16	682	573	1201	845	737	498
ENSMUSG00000081562.2	2	3	2	1	1	0
ENSMUSG00000084400.2	0	0	0	0	1	0
ENSMUSG00000082160.2	0	0	0	1	2	1
ENSMUSG00000103215.2	0	0	0	0	0	1
ENSMUSG00000120763.1	0	0	0	0	0	0
ENSMUSG00002075076.1	0	0	0	0	0	0
ENSMUSG00000084151.2	0	0	0	0	1	0
ENSMUSG00000101188.2	2939	2675	4255	3802	4010	2517
ENSMUSG00000120928.1	141	138	210	187	198	140
ENSMUSG00000026012.3	186	123	237	53	36	21
ENSMUSG00000086795.2	1	0	1	0	0	0
ENSMUSG00000085965.3	0	0	0	0	0	0
ENSMUSG00000104069.2	0	1	6	0	0	0
ENSMUSG00000083118.2	0	0	0	0	0	0
ENSMUSG00000083355.2	0	0	0	0	0	0
ENSMUSG00000102549.2	0	0	0	0	0	0
ENSMUSG00000026011.14	0	1	0	1	0	0
ENSMUSG00000081382.2	61	43	51	29	39	19
ENSMUSG00000080800.2	0	0	0	0	0	0
ENSMUSG00000026009.15	10	2	13	31	20	3
ENSMUSG00000102561.2	0	0	0	0	0	0
ENSMUSG00000082804.4	1	1	2	0	1	1
ENSMUSG00000082661.2	0	0	0	0	0	0
ENSMUSG00000080785.2	0	0	0	0	0	0
ENSMUSG00000100893.2	0	0	0	0	0	0
ENSMUSG00000085248.3	0	0	0	0	0	0
ENSMUSG00000085447.2	0	0	0	0	0	0
ENSMUSG00000086408.2	0	0	0	0	0	0
ENSMUSG00002075578.1	0	0	0	0	0	0
ENSMUSG00000100965.2	0	0	0	0	0	0
ENSMUSG00000102168.2	0	0	0	0	0	0
ENSMUSG00000100381.2	0	0	0	0	0	0
ENSMUSG00000086009.2	0	0	0	0	0	0
ENSMUSG00000052062.15	14	9	9	5	8	3
ENSMUSG00000103656.2	0	0	0	0	0	0
ENSMUSG00000104402.2	0	0	0	0	0	0
ENSMUSG00000104081.2	0	0	0	0	0	0
ENSMUSG00000085842.8	2	2	1	0	0	1
ENSMUSG00000103002.2	0	0	0	0	0	0
ENSMUSG00000100344.2	0	0	0	0	0	0
ENSMUSG00000101509.2	0	0	0	0	0	0
ENSMUSG00000085019.3	0	0	0	0	0	0
ENSMUSG00000102359.2	0	0	0	0	0	0
ENSMUSG00000085400.2	0	0	0	0	0	0
ENSMUSG00000100750.2	5	3	12	3	5	1
ENSMUSG00000081950.2	0	0	0	0	0	0
ENSMUSG00000084333.2	35	19	34	14	35	12
ENSMUSG00000025969.16	12267	9146	20001	24749	23115	14799
ENSMUSG00000100811.2	0	0	3	0	0	0
ENSMUSG00000103032.2	11	0	18	16	8	5
ENSMUSG00000100426.3	0	0	0	0	0	0
ENSMUSG00000040865.17	730	505	1222	829	731	502
ENSMUSG00000104991.4	0	0	0	0	0	0
ENSMUSG00000088953.3	0	0	0	0	0	0
ENSMUSG00000081617.2	0	0	0	0	0	0
ENSMUSG00000081429.2	1	0	2	0	1	1
ENSMUSG00000084799.9	231	179	360	172	215	119
ENSMUSG00000101599.2	27	23	42	10	12	6
ENSMUSG00000025968.17	1127	997	1686	914	1013	601
ENSMUSG00002076280.1	0	0	0	0	1	0
ENSMUSG00000025967.17	5612	7380	9133	5755	5980	3524
ENSMUSG00002076939.1	18	21	24	15	16	5
ENSMUSG00000064612.4	2	7	6	5	0	0
ENSMUSG00002074855.1	2	7	5	3	0	0
ENSMUSG00000064602.3	8	8	18	7	8	3
ENSMUSG00000046856.14	0	0	2	0	0	0
ENSMUSG00002075004.1	0	0	0	0	0	0
ENSMUSG00000086730.3	0	0	0	0	0	0
ENSMUSG00000102536.2	0	0	0	0	0	0
ENSMUSG00000087561.8	0	0	0	0	0	0
ENSMUSG00002076057.1	0	0	0	0	0	0
ENSMUSG00000027520.17	0	0	0	0	1	0
ENSMUSG00000119074.1	0	0	0	0	0	0
ENSMUSG00000083039.2	0	0	0	0	0	0
ENSMUSG00000081643.2	175	167	202	167	194	111
ENSMUSG00000025964.16	189	140	283	249	276	155
ENSMUSG00000087823.3	0	0	3	0	0	0
ENSMUSG00000115378.2	0	0	0	0	0	0
ENSMUSG00000069085.6	0	0	0	0	0	0
ENSMUSG00000083066.2	0	0	0	0	0	0
ENSMUSG00000025963.6	0	0	0	0	0	0
ENSMUSG00000025962.16	288	260	435	318	307	171
ENSMUSG00000025961.2	0	0	0	0	0	0
ENSMUSG00000080817.2	0	0	0	0	0	0
ENSMUSG00000082373.3	0	0	0	0	0	0
ENSMUSG00000044689.6	0	0	0	0	0	0
ENSMUSG00000025959.14	1337	749	1925	1927	1665	1108
ENSMUSG00000098487.3	0	0	2	0	0	1
ENSMUSG00000086836.2	42	8	37	42	29	26
ENSMUSG00000086721.3	1	2	1	2	0	0
ENSMUSG00000101895.2	1	4	3	0	1	0
ENSMUSG00002076107.1	0	0	0	0	0	0
ENSMUSG00000099658.2	0	0	0	0	0	0
ENSMUSG00000025958.15	1201	968	1674	942	862	553
ENSMUSG00000025956.11	201	241	368	130	108	81
ENSMUSG00000101832.2	0	0	0	0	1	0
ENSMUSG00000100437.2	0	0	0	0	0	0
ENSMUSG00000087213.4	3	5	3	11	23	12
ENSMUSG00000070871.11	258	195	433	497	464	272
ENSMUSG00000045005.10	290	202	382	461	440	268
ENSMUSG00000102140.2	52	18	33	53	46	28
ENSMUSG00000051344.14	1856	1199	2539	1720	1655	1105
ENSMUSG00000097264.2	0	0	2	1	1	0
ENSMUSG00000084416.4	504	530	685	407	415	245
ENSMUSG00000077471.4	0	0	0	0	0	0
ENSMUSG00000025955.14	0	0	2	3	1	0
ENSMUSG00000090042.2	0	0	0	0	0	0
ENSMUSG00000070870.7	0	0	0	0	0	0
ENSMUSG00000067299.12	0	0	0	0	0	0
ENSMUSG00000025952.16	0	0	0	0	0	0
ENSMUSG00000073658.5	0	0	1	0	0	0
ENSMUSG00000100774.2	14	33	30	38	32	15
ENSMUSG00000044429.9	1	0	0	0	0	0
ENSMUSG00000100846.2	7	5	6	2	1	1
ENSMUSG00000044816.11	11	10	9	7	3	2
ENSMUSG00000025950.17	6697	6668	10284	1548	1636	961
ENSMUSG00000025949.17	980	891	1715	737	703	414
ENSMUSG00000025946.14	0	0	0	0	0	0
ENSMUSG00000100503.2	0	0	0	0	0	0
ENSMUSG00000100504.2	0	0	0	0	0	0
ENSMUSG00000099383.2	0	0	0	0	0	0
ENSMUSG00000100340.2	0	0	0	0	0	0
ENSMUSG00000100439.2	0	0	0	0	0	0
ENSMUSG00000099819.2	0	0	0	0	0	0
ENSMUSG00000082565.2	0	0	0	0	0	0
ENSMUSG00000082774.2	0	0	2	3	0	0
ENSMUSG00000025945.12	0	0	0	0	0	0
ENSMUSG00000081623.2	0	0	0	0	0	0
ENSMUSG00000083242.2	0	0	0	0	0	0
ENSMUSG00000083289.2	0	0	0	0	0	0
ENSMUSG00000015222.19	2	7	9	8	4	4
ENSMUSG00000088850.3	0	0	0	0	0	0
ENSMUSG00000073656.5	0	0	0	0	1	0
ENSMUSG00000065694.3	0	0	0	0	0	0
ENSMUSG00000055567.19	1	1	4	1	4	0
ENSMUSG00000103375.2	0	0	0	0	0	0
ENSMUSG00000026005.16	994	1007	1387	970	1052	592
ENSMUSG00000026004.16	252	251	393	257	293	176
ENSMUSG00000102559.2	5	6	6	4	1	3
ENSMUSG00000102374.2	3	4	7	2	8	0
ENSMUSG00000102776.2	15	4	14	17	15	6
ENSMUSG00000082057.2	0	0	2	1	0	1
ENSMUSG00000103706.2	2	0	5	2	1	3
ENSMUSG00000103756.2	7	3	26	13	13	9
ENSMUSG00000121280.1	3	1	5	2	4	3
ENSMUSG00000103382.2	1	0	3	2	2	3
ENSMUSG00000103553.2	0	0	1	1	0	0
ENSMUSG00000026003.6	1064	1265	1847	1288	1354	767
ENSMUSG00000082769.4	5	2	11	7	3	2
ENSMUSG00000089420.4	0	0	0	0	0	0
ENSMUSG00000077328.3	0	0	0	0	0	0
ENSMUSG00000061816.16	0	0	0	0	0	0
ENSMUSG00000094191.2	16	13	23	19	14	8
ENSMUSG00000082212.2	0	0	0	0	0	0
ENSMUSG00000026000.17	212	223	326	147	163	78
ENSMUSG00000120337.1	0	0	0	0	0	0
ENSMUSG00000025991.9	0	0	0	0	0	0
ENSMUSG00000086204.2	0	0	0	0	0	0
ENSMUSG00000077745.3	0	0	0	0	0	0
ENSMUSG00000082473.2	0	0	0	0	0	0
ENSMUSG00002076414.1	0	0	0	0	0	0
ENSMUSG00000085075.2	0	0	0	0	0	0
ENSMUSG00000104395.2	0	0	0	0	0	0
ENSMUSG00002074910.1	0	0	0	0	0	0
ENSMUSG00000087329.4	0	0	0	0	0	0
ENSMUSG00000062209.16	0	0	0	1	0	0
ENSMUSG00000102449.2	0	0	0	0	0	0
ENSMUSG00000083795.2	0	0	0	0	0	0
ENSMUSG00000080539.4	0	0	0	0	0	0
ENSMUSG00000103307.2	0	0	0	0	0	0
ENSMUSG00000104508.2	0	0	0	0	0	0
ENSMUSG00000103642.2	0	0	0	0	0	0
ENSMUSG00000103809.2	0	0	0	0	0	0
ENSMUSG00000087514.2	0	0	0	0	0	0
ENSMUSG00000084332.2	0	0	0	0	0	0
ENSMUSG00000101387.2	0	0	0	0	1	0
ENSMUSG00000099804.2	0	0	0	0	0	0
ENSMUSG00000100354.2	0	0	0	0	0	0
ENSMUSG00000101156.2	0	0	0	0	0	0
ENSMUSG00000025997.14	41	28	49	28	25	12
ENSMUSG00000100815.2	0	0	0	0	0	0
ENSMUSG00000099954.2	0	1	0	0	0	0
ENSMUSG00000103402.2	0	0	0	0	0	0
ENSMUSG00000053153.15	0	0	0	0	0	0
ENSMUSG00002076719.1	0	0	0	0	0	0
ENSMUSG00000080524.3	0	0	0	0	0	0
ENSMUSG00000101730.2	0	0	0	0	0	0
ENSMUSG00000103052.2	0	0	0	0	0	0
ENSMUSG00000104287.2	0	0	0	0	0	0
ENSMUSG00000075952.3	0	0	0	0	0	0
ENSMUSG00000045648.16	0	0	0	0	0	0
ENSMUSG00000026196.8	21	16	42	17	16	12
ENSMUSG00000089965.2	0	0	0	0	0	0
ENSMUSG00000101551.2	0	1	0	0	0	0
ENSMUSG00000050296.15	0	0	0	0	0	0
ENSMUSG00000101617.2	0	0	0	0	0	0
ENSMUSG00000026192.14	1815	1811	2698	1634	1662	932
ENSMUSG00000026193.16	22167	16543	49456	25438	22783	14574
ENSMUSG00000073652.11	479	83	770	366	321	242
ENSMUSG00000101834.2	0	0	0	0	0	0
ENSMUSG00000100319.2	2	0	1	3	0	1
ENSMUSG00000102689.2	0	0	0	0	0	0
ENSMUSG00000099707.8	0	2	0	0	0	0
ENSMUSG00000101211.3	1	0	3	0	0	0
ENSMUSG00000121242.1	1	2	1	0	0	0
ENSMUSG00000101848.2	3	3	9	0	4	0
ENSMUSG00000101764.2	0	0	0	0	0	0
ENSMUSG00000059483.6	0	0	0	1	1	0
ENSMUSG00000101496.2	3	3	5	1	0	2
ENSMUSG00000102123.2	2	0	1	0	0	2
ENSMUSG00000039395.9	666	803	1102	944	1086	680
ENSMUSG00000118839.1	0	0	0	0	0	0
ENSMUSG00000121277.1	10	3	9	1	1	0
ENSMUSG00000119668.1	0	0	1	0	0	0
ENSMUSG00000119873.1	0	0	1	1	1	1
ENSMUSG00000118790.1	0	0	1	0	0	0
ENSMUSG00000026189.14	47	46	53	20	25	21
ENSMUSG00000026188.12	0	0	0	0	2	0
ENSMUSG00000026187.10	20	14	29	17	9	6
ENSMUSG00000039372.6	0	0	0	1	0	0
ENSMUSG00000085812.2	3	0	6	1	2	1
ENSMUSG00000039354.17	358	289	445	180	188	101
ENSMUSG00000110712.2	78	0	0	0	0	0
ENSMUSG00000039342.6	0	0	0	0	0	0
ENSMUSG00000110487.2	0	0	0	0	0	0
ENSMUSG00000110596.2	0	0	0	0	0	0
ENSMUSG00000046330.11	8706	10724	13642	8521	9913	5458
ENSMUSG00000120056.1	0	1	0	0	0	0
ENSMUSG00000121273.1	0	0	0	0	0	0
ENSMUSG00000039323.19	0	1	0	1	0	1
ENSMUSG00000026185.9	3	0	1	1	2	1
ENSMUSG00000101968.7	0	0	0	0	0	0
ENSMUSG00000026182.7	0	0	0	0	0	0
ENSMUSG00000102266.2	0	0	0	0	0	0
ENSMUSG00000101112.2	0	0	0	0	0	0
ENSMUSG00000100697.2	0	0	0	0	0	0
ENSMUSG00000099877.7	0	0	0	0	0	0
ENSMUSG00002076669.1	0	0	0	0	0	0
ENSMUSG00000101812.2	0	0	0	0	0	0
ENSMUSG00000100044.2	0	0	0	0	0	0
ENSMUSG00000100444.2	0	0	0	0	0	0
ENSMUSG00000100429.2	0	0	0	0	0	0
ENSMUSG00000100301.7	0	0	0	0	0	0
ENSMUSG00000101344.2	0	0	0	0	0	0
ENSMUSG00002076885.1	0	0	0	0	0	0
ENSMUSG00000098504.3	0	0	0	0	0	0
ENSMUSG00000055322.17	490	348	794	56	46	29
ENSMUSG00000061815.12	10	4	8	2	4	1
ENSMUSG00000026180.10	100	80	117	50	67	29
ENSMUSG00000121276.1	0	0	0	1	0	1
ENSMUSG00000048480.6	0	0	1	0	0	0
ENSMUSG00000087820.3	0	0	0	0	0	0
ENSMUSG00000118939.1	0	0	0	0	0	0
ENSMUSG00000006304.15	13685	13017	20093	16749	17310	9929
ENSMUSG00000064272.4	0	0	0	0	0	0
ENSMUSG00000006299.14	2665	3077	4018	2742	2931	1575
ENSMUSG00000101503.2	884	1034	1347	876	959	506
ENSMUSG00000026179.15	405	387	532	245	246	150
ENSMUSG00000103013.2	3	9	14	5	2	0
ENSMUSG00000006301.18	3149	3230	4941	3046	3137	1694
ENSMUSG00000099931.2	14	7	16	5	6	5
ENSMUSG00000103403.2	0	0	0	1	0	0
ENSMUSG00000073650.10	1	2	1	1	2	0
ENSMUSG00000026177.12	1955	1666	2911	3200	3270	1977
ENSMUSG00000026176.14	2868	2605	4250	1958	2021	1217
ENSMUSG00000065468.3	0	2	2	0	1	0
ENSMUSG00000026175.13	5	10	1	7	1	2
ENSMUSG00000033364.14	244	244	393	241	190	116
ENSMUSG00000103227.2	0	0	0	0	0	0
ENSMUSG00000026174.10	837	753	1352	779	857	500
ENSMUSG00000026173.17	91	80	120	63	64	40
ENSMUSG00000026135.18	254	171	370	192	174	129
ENSMUSG00002075545.1	1	0	0	0	0	0
ENSMUSG00000026172.13	97	76	137	40	40	24
ENSMUSG00000026171.13	421	387	570	306	318	162
ENSMUSG00000033276.19	10	6	20	4	7	1
ENSMUSG00000033257.15	260	177	344	98	94	49
ENSMUSG00000026170.7	111	130	198	41	27	17
ENSMUSG00000006542.14	0	0	0	0	0	0
ENSMUSG00002075611.1	0	0	0	1	0	0
ENSMUSG00000033227.8	147	184	196	380	481	230
ENSMUSG00000099472.2	4	1	8	10	10	12
ENSMUSG00000026167.15	0	0	0	0	2	0
ENSMUSG00000089964.2	0	0	0	0	0	0
ENSMUSG00000090071.5	0	1	2	3	0	0
ENSMUSG00000055197.5	0	0	0	0	0	0
ENSMUSG00000006546.4	0	0	0	0	0	0
ENSMUSG00000065616.5	0	0	0	0	0	0
ENSMUSG00000047021.15	0	0	1	0	1	0
ENSMUSG00000089653.2	0	0	1	0	0	0
ENSMUSG00000006538.13	1	1	2	0	2	0
ENSMUSG00000103145.2	0	0	0	0	0	0
ENSMUSG00000026162.9	106	141	186	70	91	46
ENSMUSG00000026205.9	2	0	6	1	2	0
ENSMUSG00000033159.15	3003	2837	4198	3073	3049	1876
ENSMUSG00000121256.1	97	66	164	74	74	37
ENSMUSG00000049339.17	2117	2126	3138	1890	1858	1123
ENSMUSG00000026197.13	398	440	731	521	612	343
ENSMUSG00000026198.16	205	174	328	154	146	84
ENSMUSG00000099519.2	1074	995	1596	1000	1018	550
ENSMUSG00000033124.17	1566	1245	2195	1523	1469	850
ENSMUSG00000026199.19	548	388	675	449	396	271
ENSMUSG00000026200.14	282	212	357	207	201	96
ENSMUSG00002076477.1	0	5	7	2	1	1
ENSMUSG00000026201.13	665	751	1069	541	565	332
ENSMUSG00000026202.14	1048	1032	1539	669	685	446
ENSMUSG00000096094.3	0	0	0	0	0	0
ENSMUSG00000118482.2	0	0	0	0	0	0
ENSMUSG00000026203.17	546	504	763	494	533	311
ENSMUSG00000026204.16	15	6	13	22	18	27
ENSMUSG00000101840.2	3	0	1	2	1	1
ENSMUSG00000033061.16	1	0	0	1	0	0
ENSMUSG00000100556.2	0	0	0	0	0	0
ENSMUSG00000026209.16	827	927	1372	529	618	385
ENSMUSG00000026208.10	1	0	0	0	0	0
ENSMUSG00000085653.9	0	0	0	0	0	0
ENSMUSG00000026207.17	140	143	214	43	41	41
ENSMUSG00000086053.2	0	0	0	0	0	0
ENSMUSG00000033021.17	755	684	1035	595	646	298
ENSMUSG00000033007.16	1	1	0	0	2	0
ENSMUSG00000102605.2	0	0	0	0	2	0
ENSMUSG00000032997.17	382	369	574	293	280	148
ENSMUSG00000026211.19	3	7	10	3	8	1
ENSMUSG00000051703.15	56	49	82	29	38	27
ENSMUSG00000032968.5	1	1	1	0	0	0
ENSMUSG00000082745.2	0	0	0	0	0	0
ENSMUSG00000026213.16	860	778	1236	484	477	260
ENSMUSG00000082059.2	0	0	0	0	0	0
ENSMUSG00000006576.17	50	30	59	23	30	14
ENSMUSG00000083244.2	0	0	0	0	0	0
ENSMUSG00000082528.2	0	0	0	0	0	0
ENSMUSG00000082012.2	1	3	1	0	0	0
ENSMUSG00000099996.2	0	0	0	0	0	0
ENSMUSG00000101763.2	0	0	0	0	0	0
ENSMUSG00000100827.2	0	0	0	0	0	0
ENSMUSG00000100553.7	0	0	0	0	0	0
ENSMUSG00000098611.3	0	0	0	0	0	0
ENSMUSG00000100534.2	0	0	0	0	0	0
ENSMUSG00000102904.2	0	0	0	0	0	0
ENSMUSG00002076350.1	0	0	0	0	0	0
ENSMUSG00000026235.15	110	101	144	1027	897	543
ENSMUSG00000099141.3	0	0	0	0	0	0
ENSMUSG00000101849.2	0	0	0	0	0	0
ENSMUSG00000120831.1	0	0	0	0	0	0
ENSMUSG00000101506.2	0	0	0	0	0	0
ENSMUSG00000065215.3	0	0	0	0	0	0
ENSMUSG00000102052.2	0	0	0	0	0	0
ENSMUSG00000004872.16	0	0	0	0	0	0
ENSMUSG00000120041.1	0	0	0	0	0	0
ENSMUSG00000118426.2	0	0	0	0	1	0
ENSMUSG00000032908.10	2	1	5	4	0	0
ENSMUSG00000099561.2	0	0	0	0	0	0
ENSMUSG00000102945.2	0	0	0	0	0	0
ENSMUSG00000026245.17	656	643	1010	590	569	372
ENSMUSG00000101798.2	0	0	0	0	0	0
ENSMUSG00000104018.2	0	0	0	1	0	1
ENSMUSG00000090486.3	0	0	0	0	0	0
ENSMUSG00000012187.14	0	0	0	0	0	0
ENSMUSG00000099364.3	0	0	0	0	0	0
ENSMUSG00000100562.2	0	0	0	0	0	1
ENSMUSG00000032883.16	379	338	492	197	158	96
ENSMUSG00000079470.9	247	183	419	171	161	77
ENSMUSG00000099377.2	28	22	27	25	9	9
ENSMUSG00000099706.2	0	0	0	0	0	0
ENSMUSG00000047330.9	0	0	0	0	1	0
ENSMUSG00000101324.2	0	0	0	0	0	0
ENSMUSG00000072978.4	7	5	4	2	6	3
ENSMUSG00000050711.8	3	2	7	2	3	2
ENSMUSG00000099562.2	1	0	0	1	0	0
ENSMUSG00000077782.3	0	0	0	0	0	0
ENSMUSG00000054702.15	102	87	154	108	95	44
ENSMUSG00000102235.2	0	0	0	0	0	0
ENSMUSG00000073643.12	415	285	599	325	290	203
ENSMUSG00000104497.2	2	0	1	1	3	0
ENSMUSG00000026248.10	420	431	667	400	386	252
ENSMUSG00000026249.11	18	23	44	115	105	66
ENSMUSG00000067106.7	150	132	218	150	134	79
ENSMUSG00000100397.2	11	12	15	6	21	7
ENSMUSG00000099753.2	0	0	0	0	0	0
ENSMUSG00000118883.1	0	0	0	1	0	0
ENSMUSG00000102518.2	0	0	0	0	1	1
ENSMUSG00000099552.2	0	0	0	0	0	0
ENSMUSG00000043230.3	0	0	0	0	0	0
ENSMUSG00000101257.3	0	0	0	0	0	0
ENSMUSG00000103404.2	0	0	0	0	0	0
ENSMUSG00000004364.15	2245	2024	3541	2742	2578	1593
ENSMUSG00000103076.2	4	2	6	7	8	3
ENSMUSG00000103525.2	0	0	0	0	0	0
ENSMUSG00000101722.2	3	0	0	0	0	0
ENSMUSG00000090637.3	3	0	0	0	0	0
ENSMUSG00000101483.3	0	0	0	0	0	0
ENSMUSG00000110100.2	0	0	0	0	0	0
ENSMUSG00000038608.16	2204	1653	3469	2354	2266	1515
ENSMUSG00000103192.2	0	0	0	0	0	0
ENSMUSG00000104488.2	0	0	0	0	2	0
ENSMUSG00000102721.2	1	0	0	4	1	1
ENSMUSG00000099949.2	0	0	0	0	0	0
ENSMUSG00000099918.2	0	0	0	0	0	0
ENSMUSG00000054976.15	0	0	1	1	1	0
ENSMUSG00000104029.2	0	0	0	0	0	0
ENSMUSG00000101986.2	0	0	0	0	0	0
ENSMUSG00000087008.5	8	3	8	1	3	3
ENSMUSG00000100561.2	0	0	1	1	2	2
ENSMUSG00000103571.2	0	0	0	0	0	0
ENSMUSG00000098797.3	0	0	0	0	0	0
ENSMUSG00000055980.3	1	1	1	0	0	1
ENSMUSG00000026142.16	760	589	1034	713	664	424
ENSMUSG00000104493.2	3	0	0	3	0	0
ENSMUSG00000100786.2	0	0	0	0	1	0
ENSMUSG00002075724.1	0	0	1	0	0	0
ENSMUSG00000067158.10	1	1	3	2	0	0
ENSMUSG00000079465.9	2	2	7	1	0	4
ENSMUSG00002075966.1	0	0	0	0	0	0
ENSMUSG00000097564.3	99	65	156	91	100	75
ENSMUSG00000026150.15	1116	1144	1676	1241	1188	690
ENSMUSG00000101450.2	1	3	0	1	0	0
ENSMUSG00000026149.3	0	0	0	0	0	0
ENSMUSG00000114299.2	0	0	0	0	0	0
ENSMUSG00000099771.2	0	0	0	0	0	0
ENSMUSG00000102280.2	0	0	0	0	0	0
ENSMUSG00000100170.2	0	0	0	0	0	0
ENSMUSG00000100744.2	0	0	1	0	0	0
ENSMUSG00002074851.1	51	16	30	25	49	29
ENSMUSG00000026159.14	1466	1251	2401	2321	2308	1334
ENSMUSG00000113880.2	1	1	2	0	1	2
ENSMUSG00000113973.2	0	0	0	0	0	0
ENSMUSG00000113846.2	0	0	0	0	0	0
ENSMUSG00000113084.2	0	0	0	0	0	0
ENSMUSG00000113925.2	0	0	0	0	0	0
ENSMUSG00000114011.2	0	0	0	0	0	0
ENSMUSG00000113097.2	0	0	0	0	0	0
ENSMUSG00000101784.2	1	0	1	0	1	1
ENSMUSG00000038496.17	0	0	0	0	0	0
ENSMUSG00000100432.2	0	0	0	0	0	0
ENSMUSG00000100190.2	0	0	0	0	0	0
ENSMUSG00000113267.2	0	0	0	0	0	0
ENSMUSG00000104423.2	0	0	0	0	0	0
ENSMUSG00000101315.2	0	0	0	0	0	0
ENSMUSG00000099691.2	0	0	0	0	0	0
ENSMUSG00000026166.15	0	0	0	1	7	0
ENSMUSG00000101173.2	0	0	0	1	0	0
ENSMUSG00000053161.17	0	0	0	0	0	0
ENSMUSG00000101896.2	0	0	0	0	0	0
ENSMUSG00002075005.1	0	0	0	0	0	0
ENSMUSG00000026163.18	1	0	2	0	0	0
ENSMUSG00000079140.4	0	0	0	0	1	0
ENSMUSG00000104374.2	0	0	0	0	0	0
ENSMUSG00000104219.2	0	0	0	0	0	0
ENSMUSG00000100580.7	0	0	0	0	0	0
ENSMUSG00002076780.1	0	0	0	0	0	0
ENSMUSG00000077736.3	0	0	0	0	0	0
ENSMUSG00000045658.17	10699	10209	15994	13215	13173	7690
ENSMUSG00000102750.2	1	0	1	0	0	1
ENSMUSG00000101934.2	0	0	0	1	0	0
ENSMUSG00000098851.3	0	0	0	0	0	0
ENSMUSG00000036766.13	25	26	26	35	46	18
ENSMUSG00000104396.2	0	0	0	0	0	0
ENSMUSG00000102481.2	0	0	0	0	0	0
ENSMUSG00000093254.3	1	1	0	0	0	0
ENSMUSG00000026219.15	3865	2950	6238	5364	5063	3362
ENSMUSG00000103505.2	0	0	0	1	1	0
ENSMUSG00000104503.2	1	0	1	2	2	2
ENSMUSG00000073633.10	36	24	42	17	22	9
ENSMUSG00000026220.7	8	9	8	1	2	3
ENSMUSG00000118590.2	3	5	18	11	9	13
ENSMUSG00000099693.2	14	1	1	14	3	1
ENSMUSG00000052477.16	116	117	232	267	254	193
ENSMUSG00000064281.8	109	48	124	74	86	39
ENSMUSG00002076475.1	73	35	83	54	61	28
ENSMUSG00000118640.2	1	4	2	5	2	2
ENSMUSG00000061852.10	5	1	4	5	9	6
ENSMUSG00000089976.2	0	0	1	1	0	1
ENSMUSG00000101279.2	8	13	5	35	20	15
ENSMUSG00000089844.8	25	46	50	59	81	38
ENSMUSG00000073631.3	11	20	32	38	56	27
ENSMUSG00000072109.13	277	316	500	485	459	326
ENSMUSG00000090128.2	1	0	0	1	0	0
ENSMUSG00000090186.8	0	0	0	0	2	4
ENSMUSG00000089716.8	6	4	2	8	17	3
ENSMUSG00000121342.1	8	4	13	33	47	17
ENSMUSG00000079457.12	10	5	21	42	60	34
ENSMUSG00000118618.3	8	4	13	33	47	17
ENSMUSG00000090252.2	4	10	20	4	10	10
ENSMUSG00000079455.12	33	34	48	34	53	28
ENSMUSG00000121478.1	18	30	34	27	38	19
ENSMUSG00000091199.11	6	3	5	5	17	8
ENSMUSG00000089652.2	6	9	5	21	14	21
ENSMUSG00000089937.2	6	9	6	21	14	21
ENSMUSG00000118591.2	1	0	0	1	3	4
ENSMUSG00000101751.2	45	44	107	228	258	118
ENSMUSG00000089714.2	42	43	104	216	233	116
ENSMUSG00000118632.2	12	5	28	61	23	35
ENSMUSG00000118607.3	8	1	15	20	27	28
ENSMUSG00000070034.14	1023	988	1472	2397	2252	1319
ENSMUSG00000121044.1	11	6	5	17	13	8
ENSMUSG00000090103.2	14	9	18	25	26	12
ENSMUSG00000070031.12	978	1013	1440	3013	3011	1731
ENSMUSG00000073628.6	125	107	214	322	366	227
ENSMUSG00000090246.2	353	468	572	1338	1286	720
ENSMUSG00000026222.17	2376	2247	3433	6560	6268	3812
ENSMUSG00002075189.1	0	0	10	7	1	5
ENSMUSG00000052760.17	346	354	634	776	622	430
ENSMUSG00000098634.3	0	0	0	0	0	0
ENSMUSG00002076791.1	0	0	0	0	0	0
ENSMUSG00000100217.2	0	0	0	0	0	0
ENSMUSG00002075989.1	0	0	0	0	0	0
ENSMUSG00000036707.17	3178	2696	4701	3062	3102	1849
ENSMUSG00000026223.16	2769	3026	4069	2710	2902	1758
ENSMUSG00000026224.12	8	3	12	8	10	5
ENSMUSG00000099767.2	4	1	0	0	2	4
ENSMUSG00000049608.10	149	111	202	76	123	70
ENSMUSG00000100108.2	11	6	15	9	12	2
ENSMUSG00000099342.2	75	47	79	70	59	40
ENSMUSG00000026226.17	0	0	1	0	0	0
ENSMUSG00000026227.12	1	1	1	0	0	1
ENSMUSG00000026229.18	3544	3103	5581	5194	4977	3003
ENSMUSG00000077274.3	0	0	0	0	0	0
ENSMUSG00000026228.7	4	0	7	7	7	0
ENSMUSG00000103272.2	0	0	2	0	0	0
ENSMUSG00000094638.2	892	1150	1600	1448	1408	723
ENSMUSG00000062590.14	42	52	62	14	15	7
ENSMUSG00000087538.2	0	0	0	0	0	0
ENSMUSG00000079445.4	144	113	220	62	56	31
ENSMUSG00000099644.2	15	11	26	11	5	5
ENSMUSG00000091806.2	0	0	0	0	0	0
ENSMUSG00000101853.2	0	0	0	0	0	0
ENSMUSG00000026234.13	6305	6143	9470	7574	7521	4589
ENSMUSG00000064837.3	8	10	17	10	6	3
ENSMUSG00000104627.3	3	0	5	1	0	1
ENSMUSG00002076827.1	3	0	5	1	0	1
ENSMUSG00000064823.3	0	0	0	0	0	0
ENSMUSG00000073627.8	2	8	23	8	5	3
ENSMUSG00000110510.2	1	0	0	0	0	0
ENSMUSG00000026237.7	0	0	0	0	0	0
ENSMUSG00000036574.6	0	0	0	0	0	0
ENSMUSG00000120706.1	0	0	0	0	0	0
ENSMUSG00000101328.2	0	0	0	0	0	0
ENSMUSG00000121071.1	0	2	7	1	0	0
ENSMUSG00000120538.1	1	0	6	0	0	0
ENSMUSG00000120832.1	1	4	2	0	3	0
ENSMUSG00000119944.1	4	6	9	4	2	2
ENSMUSG00000026238.15	11025	12310	16920	12024	12670	7347
ENSMUSG00000026239.15	462	438	616	261	264	196
ENSMUSG00000102927.2	4	0	0	1	0	0
ENSMUSG00000026240.13	263	288	411	254	236	141
ENSMUSG00002075077.1	0	0	0	0	0	0
ENSMUSG00000103609.2	0	0	0	0	0	0
ENSMUSG00000026241.6	1	0	3	34	33	35
ENSMUSG00000053333.16	238	214	350	182	191	98
ENSMUSG00000100225.2	0	0	0	0	0	0
ENSMUSG00000100768.2	0	0	1	0	1	0
ENSMUSG00000104121.2	0	0	0	0	0	0
ENSMUSG00000102383.2	1	0	1	4	8	1
ENSMUSG00000104400.2	0	0	0	0	0	0
ENSMUSG00000102293.2	1	0	3	0	0	0
ENSMUSG00000102649.2	0	0	0	1	1	1
ENSMUSG00000084106.5	2350	2365	3165	2087	2285	1301
ENSMUSG00000102571.2	0	0	0	0	1	0
ENSMUSG00000099401.2	0	0	2	0	0	0
ENSMUSG00000102956.2	0	0	0	0	0	0
ENSMUSG00000103984.2	0	1	3	3	0	2
ENSMUSG00000121351.1	0	0	0	1	0	0
ENSMUSG00000101940.4	0	0	0	1	0	0
ENSMUSG00000101625.2	1	0	2	23	28	17
ENSMUSG00000026246.13	0	0	0	1	0	0
ENSMUSG00000079440.3	1	0	0	1	0	0
ENSMUSG00000100940.2	0	0	0	0	0	0
ENSMUSG00000036500.5	0	0	0	0	0	0
ENSMUSG00000099839.2	0	0	0	0	0	0
ENSMUSG00000026247.14	0	0	0	0	0	0
ENSMUSG00000036480.10	0	1	0	0	3	2
ENSMUSG00000026251.14	0	0	0	0	0	0
ENSMUSG00000026253.15	0	0	0	0	0	1
ENSMUSG00000026254.18	2005	1759	2958	2074	2286	1321
ENSMUSG00000088318.3	0	0	0	0	0	0
ENSMUSG00000026255.16	0	0	1	0	0	0
ENSMUSG00000089821.2	0	0	0	0	0	0
ENSMUSG00000048000.16	947	711	1553	816	833	489
ENSMUSG00000119117.1	0	0	0	0	0	0
ENSMUSG00000079436.4	4	1	0	5	4	2
ENSMUSG00002076368.1	0	0	0	0	0	0
ENSMUSG00000026258.6	0	0	3	0	0	1
ENSMUSG00000026259.15	0	0	0	0	3	2
ENSMUSG00000079434.9	0	0	0	0	0	1
ENSMUSG00000091123.2	0	0	0	0	0	0
ENSMUSG00000090994.2	2	1	9	6	2	3
ENSMUSG00000120903.1	2	0	13	0	1	0
ENSMUSG00000026288.15	2386	1780	3412	688	687	441
ENSMUSG00000026289.16	608	559	966	612	574	401
ENSMUSG00000087968.3	0	0	0	1	0	0
ENSMUSG00000089281.3	1	2	4	0	0	0
ENSMUSG00000056055.15	6	7	1	7	2	0
ENSMUSG00000070738.11	1364	1090	1973	884	893	567
ENSMUSG00000101942.2	16	10	42	19	10	11
ENSMUSG00000103996.2	0	0	0	0	0	0
ENSMUSG00000103591.2	0	1	1	0	0	0
ENSMUSG00000005501.15	359	283	534	384	357	212
ENSMUSG00002075025.1	0	0	0	0	0	0
ENSMUSG00000084021.2	0	0	0	1	1	0
ENSMUSG00000083478.2	0	0	0	0	0	1
ENSMUSG00000118514.2	0	2	1	0	0	0
ENSMUSG00000090165.9	2182	2069	3113	1514	1521	878
ENSMUSG00000092220.2	1171	1103	1688	856	820	481
ENSMUSG00000118583.2	0	0	0	0	0	0
ENSMUSG00000090175.2	2182	2069	3113	1514	1521	879
ENSMUSG00000089675.2	2184	2069	3113	1514	1521	879
ENSMUSG00000090124.8	2949	2564	4178	1976	1978	1228
ENSMUSG00000082837.2	0	0	2	0	0	0
ENSMUSG00000090145.8	2196	2077	3140	1528	1533	892
ENSMUSG00000084195.3	0	63	1	0	0	0
ENSMUSG00000081261.2	0	0	0	0	0	0
ENSMUSG00000054545.18	2244	2098	3192	1553	1547	904
ENSMUSG00000081602.2	0	0	0	0	0	0
ENSMUSG00000082513.2	0	0	0	2	1	1
ENSMUSG00000082677.2	0	0	0	0	0	0
ENSMUSG00000089943.2	2183	2072	3113	1514	1521	878
ENSMUSG00000118621.2	0	0	0	0	0	0
ENSMUSG00000081488.2	0	0	1	0	0	0
ENSMUSG00000083277.2	0	0	0	0	0	0
ENSMUSG00000090171.2	2182	2069	3114	1514	1521	878
ENSMUSG00000081984.4	7	9	7	26	23	10
ENSMUSG00000089960.2	2183	2070	3114	1515	1521	879
ENSMUSG00000079429.11	59	32	79	26	34	24
ENSMUSG00000044783.17	629	501	959	816	769	461
ENSMUSG00000036251.17	0	0	0	0	0	0
ENSMUSG00000085420.2	0	0	0	0	0	0
ENSMUSG00000026295.13	0	0	0	0	0	0
ENSMUSG00000099553.3	0	0	0	0	0	0
ENSMUSG00000100908.2	0	0	0	0	0	0
ENSMUSG00000062310.8	8	18	14	22	23	6
ENSMUSG00000100798.2	1	2	1	0	2	0
ENSMUSG00000104057.2	0	0	2	0	4	0
ENSMUSG00000100367.2	2	3	8	3	3	1
ENSMUSG00000049866.13	4285	3685	5755	1649	1693	964
ENSMUSG00000101736.2	0	0	0	1	0	0
ENSMUSG00000097398.4	0	0	0	0	0	0
ENSMUSG00000099848.2	0	0	0	0	0	0
ENSMUSG00000101333.2	0	0	0	0	0	0
ENSMUSG00000099378.2	0	0	0	0	0	0
ENSMUSG00000099544.2	0	0	0	0	0	0
ENSMUSG00000120921.1	4	0	0	0	0	0
ENSMUSG00000036206.13	423	344	518	843	800	466
ENSMUSG00000102700.2	0	0	0	0	0	0
ENSMUSG00000120521.1	0	0	0	0	0	0
ENSMUSG00000102083.2	0	0	1	0	0	0
ENSMUSG00000101288.2	0	0	0	0	0	0
ENSMUSG00000099938.2	0	0	0	0	0	0
ENSMUSG00000055013.17	1056	789	1475	867	898	595
ENSMUSG00000104114.2	0	0	0	0	0	0
ENSMUSG00000121272.1	4	0	2	6	8	1
ENSMUSG00002075930.1	0	0	0	2	2	1
ENSMUSG00000101662.2	1	2	3	0	0	0
ENSMUSG00000102009.7	0	0	1	0	0	0
ENSMUSG00002076983.1	0	0	0	0	0	0
ENSMUSG00000103252.2	0	0	0	0	0	1
ENSMUSG00000034486.9	1	0	0	0	0	0
ENSMUSG00000092627.4	1	0	0	0	0	0
ENSMUSG00000067081.14	0	0	0	0	0	0
ENSMUSG00000026301.17	0	0	0	0	0	0
ENSMUSG00000100850.2	0	0	0	0	0	0
ENSMUSG00000044337.6	12	18	43	2	4	3
ENSMUSG00000104087.2	0	0	0	0	0	0
ENSMUSG00000101951.2	0	0	0	0	0	0
ENSMUSG00000101028.2	0	0	0	0	0	0
ENSMUSG00002075783.1	0	0	0	0	0	0
ENSMUSG00000101997.2	0	0	0	0	0	0
ENSMUSG00000103292.2	0	0	0	0	0	0
ENSMUSG00000034432.12	1063	1033	1521	1177	1176	689
ENSMUSG00000056128.4	0	0	0	0	0	0
ENSMUSG00000048126.17	6	4	12	7	4	2
ENSMUSG00000103061.2	0	0	0	0	0	0
ENSMUSG00000103978.2	0	0	0	0	0	0
ENSMUSG00000026303.7	3	13	5	1	4	0
ENSMUSG00000090550.3	0	0	0	0	0	0
ENSMUSG00000026304.14	0	0	3	0	0	0
ENSMUSG00000100791.2	0	0	0	0	0	0
ENSMUSG00000026305.16	3899	3266	5630	2568	2601	1637
ENSMUSG00000070732.3	0	1	1	0	3	0
ENSMUSG00000100018.2	0	0	1	0	0	1
ENSMUSG00000034353.15	690	748	1070	266	326	195
ENSMUSG00000034343.15	2119	2059	3267	2927	3056	1813
ENSMUSG00000083064.2	5	6	18	6	12	3
ENSMUSG00000026307.13	398	381	554	337	350	260
ENSMUSG00000090322.2	76	47	109	69	59	71
ENSMUSG00000049515.13	2	0	5	1	1	0
ENSMUSG00000026308.9	0	0	0	0	0	0
ENSMUSG00000047443.15	8	19	10	18	20	8
ENSMUSG00000026309.15	694	743	978	723	717	476
ENSMUSG00000100253.2	0	0	0	0	2	0
ENSMUSG00000067071.9	277	334	390	103	129	47
ENSMUSG00000120874.1	0	1	0	0	0	0
ENSMUSG00000055866.10	52	49	83	37	49	25
ENSMUSG00000101911.2	0	0	0	0	0	0
ENSMUSG00000100151.2	0	0	0	1	0	0
ENSMUSG00000101958.2	0	0	0	0	0	0
ENSMUSG00000034292.14	102	104	153	52	70	38
ENSMUSG00000026311.17	128	145	244	173	207	93
ENSMUSG00000101705.2	0	0	0	0	0	0
ENSMUSG00000100980.2	0	0	1	0	1	0
ENSMUSG00000007805.5	0	1	1	1	1	0
ENSMUSG00000101414.2	0	0	0	0	0	0
ENSMUSG00000102745.2	0	0	0	1	0	0
ENSMUSG00000026313.17	744	561	1129	445	398	244
ENSMUSG00000103101.2	0	0	0	0	0	0
ENSMUSG00000102565.2	0	0	1	0	0	0
ENSMUSG00000101265.2	0	0	0	0	0	0
ENSMUSG00000120000.1	0	0	0	0	0	0
ENSMUSG00000101522.2	0	0	0	0	0	0
ENSMUSG00000026260.13	1167	1166	1695	1031	1083	620
ENSMUSG00000098288.3	0	0	0	1	0	0
ENSMUSG00000067064.5	0	0	0	0	0	0
ENSMUSG00000057464.5	0	0	0	0	0	0
ENSMUSG00000042849.12	0	0	0	0	0	0
ENSMUSG00000058904.4	0	0	0	0	0	0
ENSMUSG00000097001.2	0	0	0	0	0	0
ENSMUSG00000099363.2	0	0	0	0	0	0
ENSMUSG00000046300.5	0	0	0	0	0	0
ENSMUSG00000107778.2	0	0	0	0	0	0
ENSMUSG00000062497.4	0	0	0	0	0	0
ENSMUSG00000108131.2	0	0	0	0	0	0
ENSMUSG00000063583.7	0	0	0	0	0	0
ENSMUSG00000061616.6	0	0	0	0	0	0
ENSMUSG00000073616.11	980	1301	1632	1087	1200	637
ENSMUSG00000044055.6	0	1	2	2	0	1
ENSMUSG00000100546.3	0	1	0	1	1	0
ENSMUSG00000099665.2	0	0	0	0	0	0
ENSMUSG00000100781.2	0	0	0	0	0	0
ENSMUSG00000034220.8	1559	1359	2148	1919	2086	1241
ENSMUSG00000101995.2	2	0	0	0	0	0
ENSMUSG00000065470.3	0	0	0	0	1	0
ENSMUSG00000034212.15	221	276	319	314	315	188
ENSMUSG00000047067.8	62	58	85	37	62	37
ENSMUSG00000097251.3	12	9	13	6	9	6
ENSMUSG00000026269.15	1643	1590	2332	1410	1363	859
ENSMUSG00000100632.2	22	21	44	9	24	3
ENSMUSG00000026270.12	192	166	277	101	145	64
ENSMUSG00000026271.16	211	149	341	177	154	93
ENSMUSG00000100021.2	0	0	0	0	0	0
ENSMUSG00000045091.5	0	0	0	0	0	0
ENSMUSG00000014602.16	33	12	38	65	58	46
ENSMUSG00000101378.2	0	0	0	0	0	0
ENSMUSG00000026272.7	0	0	0	0	0	0
ENSMUSG00000034159.13	0	0	0	0	0	0
ENSMUSG00000084989.4	0	0	1	0	0	0
ENSMUSG00000047793.14	96	72	132	53	40	31
ENSMUSG00000098997.3	1	1	1	2	0	1
ENSMUSG00000026273.14	157	148	224	115	92	59
ENSMUSG00000101172.3	3	2	3	1	0	0
ENSMUSG00000100351.2	11	5	3	4	6	2
ENSMUSG00000026274.12	20	11	28	9	9	3
ENSMUSG00000026275.14	853	844	1296	760	793	461
ENSMUSG00000106302.3	6	4	3	3	3	1
ENSMUSG00000098689.3	0	0	0	0	0	0
ENSMUSG00000064389.3	1	1	0	0	0	0
ENSMUSG00000034107.11	1	2	8	6	0	1
ENSMUSG00000034088.16	4122	3094	5952	4590	4458	2785
ENSMUSG00000090489.4	14	8	5	11	12	2
ENSMUSG00000026276.21	5136	4528	7685	5629	5627	3356
ENSMUSG00000116048.2	5112	4509	7658	5611	5609	3349
ENSMUSG00000034066.14	61	100	95	51	66	36
ENSMUSG00000103854.2	0	0	0	1	0	0
ENSMUSG00000026277.15	1053	1017	1570	934	996	620
ENSMUSG00000100927.2	128	76	205	106	156	69
ENSMUSG00000026278.15	13	29	28	1	4	1
ENSMUSG00000026279.15	462	393	658	313	277	180
ENSMUSG00000101952.2	211	141	320	148	127	94
ENSMUSG00000026280.18	832	749	1155	877	889	497
ENSMUSG00000026281.16	256	298	356	174	156	112
ENSMUSG00000121025.1	2	0	0	0	0	0
ENSMUSG00000026283.14	591	461	874	609	597	394
ENSMUSG00000088961.3	0	0	1	0	0	0
ENSMUSG00000073609.10	191	175	266	51	45	37
ENSMUSG00000094651.3	33	23	31	81	59	46
ENSMUSG00000101660.2	49	57	71	16	11	16
ENSMUSG00000093805.8	30	26	27	61	49	38
ENSMUSG00000099624.2	7	3	9	4	1	0
ENSMUSG00000073608.5	17	11	21	21	21	18
ENSMUSG00000034000.16	0	0	0	0	0	0
ENSMUSG00000026285.9	2	11	5	2	11	4
ENSMUSG00000100990.2	0	0	0	0	0	0
ENSMUSG00000100347.2	24	14	36	41	33	19
ENSMUSG00000077413.3	0	0	0	0	0	0
ENSMUSG00000100518.2	0	0	0	0	0	0
ENSMUSG00000089310.3	0	0	0	0	0	0
ENSMUSG00000099592.2	0	0	0	0	0	1
ENSMUSG00000051185.10	1175	1278	1776	1818	1854	1154
ENSMUSG00000103973.2	11	1	10	14	7	2
ENSMUSG00000081051.5	1636	1731	2401	1341	1627	861
ENSMUSG00000040710.11	1994	1625	2953	3997	3661	2178
ENSMUSG00000103197.2	1	0	0	0	0	0
ENSMUSG00000121039.1	27	21	27	26	42	28
ENSMUSG00000100777.2	0	0	0	0	0	0
ENSMUSG00000102718.2	0	0	0	0	0	0
ENSMUSG00000119061.1	0	0	0	0	0	0
ENSMUSG00000100062.2	0	0	0	0	0	0
ENSMUSG00002076073.1	0	0	0	0	0	0
ENSMUSG00002075550.1	0	0	0	0	0	0
ENSMUSG00000102658.2	0	0	0	0	0	0
ENSMUSG00000100336.2	0	0	0	0	0	0
ENSMUSG00000100589.2	0	0	0	0	0	0
ENSMUSG00000119190.1	0	0	0	0	0	0
ENSMUSG00000100362.2	0	0	0	0	0	0
ENSMUSG00000077255.3	0	0	0	0	0	0
ENSMUSG00000040693.8	4	1	6	1	0	1
ENSMUSG00000097814.6	2	5	7	1	0	0
ENSMUSG00000121412.1	0	1	0	0	0	0
ENSMUSG00000045463.17	0	1	0	0	0	0
ENSMUSG00000097480.2	0	0	0	0	0	0
ENSMUSG00000100454.2	1995	1688	2875	2007	2103	1329
ENSMUSG00000044757.8	2070	1715	2944	2061	2168	1360
ENSMUSG00000026331.14	0	0	0	0	0	0
ENSMUSG00000100484.2	0	0	0	0	0	0
ENSMUSG00000101348.8	0	0	0	0	0	0
ENSMUSG00000121413.1	0	1	0	0	0	0
ENSMUSG00000103179.2	0	0	0	0	0	0
ENSMUSG00000044768.17	2185	2194	3354	2922	2951	1941
ENSMUSG00000118489.2	302	169	353	275	334	246
ENSMUSG00000040648.16	848	642	1207	1369	1260	786
ENSMUSG00000026333.15	74	92	165	73	86	47
ENSMUSG00000026335.17	538	469	811	348	372	231
ENSMUSG00000104140.2	0	0	0	0	0	0
ENSMUSG00002076269.1	0	0	0	0	0	0
ENSMUSG00000089782.2	471	650	789	664	763	338
ENSMUSG00000089706.9	9	12	13	26	18	18
ENSMUSG00000119063.1	0	0	0	0	0	0
ENSMUSG00000100182.8	4	1	4	2	0	0
ENSMUSG00000100711.2	0	0	1	0	0	0
ENSMUSG00000097608.2	0	0	0	0	0	0
ENSMUSG00000099634.2	0	1	1	0	1	0
ENSMUSG00000026336.14	0	0	0	0	0	0
ENSMUSG00000089791.2	2	0	4	2	3	8
ENSMUSG00002075992.1	0	0	0	0	0	0
ENSMUSG00000100009.7	12	8	22	4	6	5
ENSMUSG00000099686.2	0	1	0	0	0	0
ENSMUSG00000087804.4	0	0	0	0	0	0
ENSMUSG00000099453.2	0	0	0	0	0	0
ENSMUSG00000067028.12	0	0	0	0	0	0
ENSMUSG00000082431.4	4	6	3	1	4	2
ENSMUSG00000104104.2	0	0	0	0	0	0
ENSMUSG00000100662.2	3	0	4	0	4	3
ENSMUSG00000087883.3	0	0	0	0	0	0
ENSMUSG00000099835.2	15	10	17	9	2	2
ENSMUSG00000100794.2	94	63	91	95	87	42
ENSMUSG00000099427.2	0	0	0	0	0	0
ENSMUSG00000099892.2	0	0	0	0	0	0
ENSMUSG00000100977.2	0	0	0	0	0	0
ENSMUSG00002076597.1	0	0	0	0	0	0
ENSMUSG00000100684.2	0	0	0	0	0	0
ENSMUSG00000100088.2	0	0	0	0	0	0
ENSMUSG00000100222.2	1	3	9	4	2	6
ENSMUSG00000100065.2	0	0	0	0	0	0
ENSMUSG00000100349.2	3	2	1	0	0	0
ENSMUSG00000099375.2	14	12	22	15	7	8
ENSMUSG00000077295.3	0	0	0	0	0	0
ENSMUSG00000099770.2	0	0	0	0	0	0
ENSMUSG00000088510.3	0	0	0	0	0	0
ENSMUSG00000101890.2	0	0	0	0	0	0
ENSMUSG00000099989.2	0	0	0	0	1	0
ENSMUSG00000087908.3	0	0	0	0	0	0
ENSMUSG00000100955.2	0	0	0	0	0	0
ENSMUSG00000088594.3	0	0	0	0	0	0
ENSMUSG00000099469.2	0	0	0	0	0	0
ENSMUSG00000102325.2	0	0	0	0	0	0
ENSMUSG00000101297.2	0	0	0	0	0	0
ENSMUSG00000100059.2	0	0	0	0	0	0
ENSMUSG00002076592.1	0	0	0	0	0	0
ENSMUSG00000099464.2	0	0	0	0	0	0
ENSMUSG00000100935.2	0	0	0	0	0	0
ENSMUSG00000099801.2	0	0	0	0	0	0
ENSMUSG00000050840.9	0	0	0	0	0	0
ENSMUSG00000103991.2	0	0	0	0	0	0
ENSMUSG00002075223.1	0	0	0	0	0	0
ENSMUSG00000103060.2	0	0	0	0	0	0
ENSMUSG00000089866.2	0	0	0	0	0	0
ENSMUSG00000099669.2	0	0	0	0	0	0
ENSMUSG00000099702.2	1	2	6	3	1	0
ENSMUSG00000047496.7	39	25	72	27	21	15
ENSMUSG00000099582.2	0	0	0	0	0	0
ENSMUSG00000097482.4	2	0	0	4	2	1
ENSMUSG00000101214.2	0	1	0	0	0	0
ENSMUSG00000056536.15	519	336	689	460	373	242
ENSMUSG00000100672.2	0	0	0	0	0	0
ENSMUSG00000101219.2	5	1	2	5	3	1
ENSMUSG00002075378.1	1	1	1	4	2	0
ENSMUSG00000101656.2	0	0	0	0	0	0
ENSMUSG00000026319.14	665	521	950	646	600	374
ENSMUSG00000104044.2	0	1	0	0	0	0
ENSMUSG00000101330.2	5	3	2	3	2	0
ENSMUSG00000026321.9	813	517	1065	507	441	305
ENSMUSG00000102690.2	0	0	0	0	0	0
ENSMUSG00000118795.2	0	0	0	0	0	0
ENSMUSG00000099448.2	0	0	1	1	0	1
ENSMUSG00000099843.3	52	41	97	83	104	47
ENSMUSG00000038866.16	979	745	1373	2385	2213	1428
ENSMUSG00000102501.2	0	0	3	0	0	0
ENSMUSG00000097612.2	0	0	2	0	0	1
ENSMUSG00000101583.2	1	0	2	3	1	0
ENSMUSG00000044340.8	536	428	819	743	790	481
ENSMUSG00000103291.2	0	0	1	0	0	1
ENSMUSG00000100247.2	0	0	0	0	0	0
ENSMUSG00000099604.2	1	0	0	0	0	0
ENSMUSG00000057329.8	67	49	128	65	58	32
ENSMUSG00000054006.15	4	2	11	5	6	3
ENSMUSG00000098344.3	0	0	0	0	0	0
ENSMUSG00000103348.2	0	0	0	0	0	0
ENSMUSG00000009905.6	352	296	512	149	146	89
ENSMUSG00000009907.18	3475	3042	5395	4508	4398	2636
ENSMUSG00000067006.13	0	0	0	0	0	0
ENSMUSG00000083613.2	0	0	0	0	0	0
ENSMUSG00000059956.15	30	28	60	8	11	15
ENSMUSG00000048775.11	0	0	0	0	0	0
ENSMUSG00000084228.2	0	0	0	0	0	0
ENSMUSG00000044594.15	0	0	0	0	0	0
ENSMUSG00000058017.7	0	0	0	0	0	0
ENSMUSG00000083884.2	0	0	0	0	0	0
ENSMUSG00000073602.11	0	0	0	2	0	0
ENSMUSG00000080729.2	0	0	0	0	0	0
ENSMUSG00000081114.2	0	0	0	0	0	0
ENSMUSG00000073601.3	0	0	0	0	0	0
ENSMUSG00000084189.2	0	0	0	0	0	0
ENSMUSG00000026327.9	0	0	0	0	0	0
ENSMUSG00000087210.2	0	0	0	0	0	0
ENSMUSG00000067001.12	0	1	2	10	19	4
ENSMUSG00000089278.3	0	0	0	0	0	0
ENSMUSG00000062345.11	3609	3006	4778	42135	42152	24618
ENSMUSG00000092572.9	118	104	181	20	31	13
ENSMUSG00000026315.14	1286	1200	1885	454	496	256
ENSMUSG00000086161.2	0	0	0	0	0	0
ENSMUSG00000119815.1	0	0	0	0	0	0
ENSMUSG00000077237.3	0	0	0	0	0	0
ENSMUSG00000100457.8	0	0	0	0	0	0
ENSMUSG00000101477.2	0	0	0	0	0	0
ENSMUSG00000099484.2	0	0	0	0	0	0
ENSMUSG00000100041.2	1	2	1	0	0	0
ENSMUSG00000104478.2	0	0	0	0	0	0
ENSMUSG00000101231.2	0	0	0	0	0	0
ENSMUSG00000101097.2	0	0	0	0	0	0
ENSMUSG00000100831.2	0	0	0	0	0	0
ENSMUSG00000100884.2	0	0	0	0	0	0
ENSMUSG00000089037.3	0	0	0	0	0	0
ENSMUSG00002076531.1	0	0	0	0	0	0
ENSMUSG00000100025.2	1	4	7	1	5	1
ENSMUSG00000026312.18	0	0	0	0	0	0
ENSMUSG00000100290.2	0	0	0	0	0	0
ENSMUSG00000100758.2	0	0	0	0	0	0
ENSMUSG00000099926.2	0	0	0	0	0	0
ENSMUSG00000047216.9	0	0	0	0	0	0
ENSMUSG00000102788.2	0	0	0	0	0	0
ENSMUSG00000102160.2	0	0	0	0	0	0
ENSMUSG00000101253.2	0	0	0	0	0	0
ENSMUSG00000101846.2	0	0	0	0	0	0
ENSMUSG00000100555.2	0	0	1	0	0	1
ENSMUSG00000102728.2	0	0	0	0	0	0
ENSMUSG00000038702.7	133	101	203	315	330	171
ENSMUSG00000101875.2	2	1	3	2	0	0
ENSMUSG00000099732.3	0	0	0	0	0	0
ENSMUSG00000101220.2	0	0	0	0	0	0
ENSMUSG00000100020.2	0	0	0	0	0	0
ENSMUSG00000101054.2	0	0	0	0	0	0
ENSMUSG00000088691.3	0	0	0	0	0	0
ENSMUSG00000099884.2	0	0	0	0	0	0
ENSMUSG00000100304.2	0	0	0	0	0	0
ENSMUSG00000101453.2	0	0	0	0	0	0
ENSMUSG00000102105.2	0	0	0	0	0	0
ENSMUSG00000099943.2	0	0	0	0	0	0
ENSMUSG00002075119.1	0	0	0	0	0	0
ENSMUSG00000097648.2	0	0	0	0	0	0
ENSMUSG00000101687.2	0	0	0	0	0	0
ENSMUSG00000121618.1	0	0	0	0	0	0
ENSMUSG00000100515.8	0	0	0	0	0	0
ENSMUSG00000070695.5	0	0	0	0	0	0
ENSMUSG00002076179.1	0	0	0	0	0	0
ENSMUSG00000102033.2	0	0	0	0	0	0
ENSMUSG00000094429.3	0	0	0	0	0	0
ENSMUSG00000101154.2	0	0	0	0	0	0
ENSMUSG00000065865.3	0	0	0	0	0	0
ENSMUSG00002076328.1	0	0	0	0	0	0
ENSMUSG00000101573.2	0	0	0	0	0	0
ENSMUSG00000107979.2	0	0	0	0	0	0
ENSMUSG00000101373.3	0	0	0	0	0	0
ENSMUSG00000099615.2	0	0	0	0	0	0
ENSMUSG00000100265.3	0	0	0	0	0	0
ENSMUSG00000100527.2	0	0	0	0	0	0
ENSMUSG00000099571.2	0	0	0	0	0	0
ENSMUSG00000101303.2	0	0	0	0	0	0
ENSMUSG00000100305.3	0	0	0	0	0	0
ENSMUSG00000099534.2	0	0	0	0	0	0
ENSMUSG00000100886.2	0	0	0	0	0	0
ENSMUSG00000101415.3	0	0	0	0	0	0
ENSMUSG00000100617.2	0	0	0	0	0	0
ENSMUSG00000121287.1	0	0	0	0	0	0
ENSMUSG00000100703.8	0	0	0	0	0	0
ENSMUSG00000100177.2	0	0	0	0	0	0
ENSMUSG00000101363.2	0	0	0	0	0	0
ENSMUSG00000101590.2	0	0	0	0	0	0
ENSMUSG00000102030.2	5	1	10	1	2	0
ENSMUSG00000099870.2	0	0	0	0	0	0
ENSMUSG00000026374.15	1711	1659	2712	1627	1685	957
ENSMUSG00000026377.13	695	693	1104	590	565	362
ENSMUSG00000099936.2	0	0	0	0	0	0
ENSMUSG00000120092.1	5	4	1	1	4	0
ENSMUSG00000064302.15	525	384	857	463	429	284
ENSMUSG00000077257.3	0	0	0	0	0	0
ENSMUSG00000107722.2	0	0	0	6	5	2
ENSMUSG00000080542.3	0	0	0	3	3	1
ENSMUSG00000100770.2	0	0	0	0	0	0
ENSMUSG00000026380.11	1	1	1	1	2	0
ENSMUSG00002076551.1	0	0	0	0	0	0
ENSMUSG00000101624.2	1	0	0	0	0	0
ENSMUSG00000088363.3	0	1	0	0	0	0
ENSMUSG00000100040.2	0	0	0	0	0	0
ENSMUSG00000048402.15	0	0	0	0	0	0
ENSMUSG00000098273.3	0	0	0	0	0	0
ENSMUSG00000097408.2	0	0	0	0	0	0
ENSMUSG00000096939.2	0	0	0	0	0	0
ENSMUSG00000100767.2	1	0	1	0	0	0
ENSMUSG00000099860.2	0	0	0	0	0	0
ENSMUSG00000101179.2	0	0	0	0	0	0
ENSMUSG00000037035.6	1	1	2	4	1	0
ENSMUSG00000004451.15	2441	2267	3686	3118	3261	1835
ENSMUSG00000101437.2	0	0	1	0	0	0
ENSMUSG00000098447.3	120	72	108	96	111	93
ENSMUSG00000098923.2	836	785	1179	943	934	610
ENSMUSG00000101731.2	0	0	0	0	0	0
ENSMUSG00000084505.4	0	0	0	0	0	0
ENSMUSG00000026383.15	17	14	45	42	38	27
ENSMUSG00000102687.2	0	0	0	0	0	0
ENSMUSG00000026384.14	206	139	313	122	136	76
ENSMUSG00000091876.2	12	15	16	9	7	2
ENSMUSG00000103146.2	0	0	0	0	0	0
[truncated: 55,187 more rows]
