# Supplementary material for: Peptide Modulation Overrides Glycan Synergy in Gold Nanoparticle‐Based Vaccines for Cancer Immunotherapy
Source: Cancer Med. 2025 Oct 1;14(19):e71286. doi: 10.1002/cam4.71286 (PMC12486328; doi:10.1002/cam4.71286)
Supplement: Supplementary file 5 — Table S2: DEseq foldchange. [file CAM4-14-e71286-s003.xlsx]

## Sheet: Table S2
gene_id	baseMean	log2FoldChange	lfcSE	stat	pvalue	padj	gene_name	gene_type
ENSMUSG00000000001.5	5708.69	0.760685	0.0702355	10.8305	2.46808e-27	4.42787e-26	Gnai3	protein_coding
ENSMUSG00000000028.16	42.5692	-0.882235	0.382753	-2.30497	0.021168	0.0517637	Cdc45	protein_coding
ENSMUSG00000000049.12	1.9361	0.460642	1.41325	0.325945	0.744466	0.848668	Apoh	protein_coding
ENSMUSG00000000056.8	452.855	-1.07513	0.123824	-8.68275	3.86325e-18	4.67508e-17	Narf	protein_coding
ENSMUSG00000000058.7	4021.43	0.621236	0.0719713	8.63172	6.04364e-18	7.25378e-17	Cav2	protein_coding
ENSMUSG00000000078.8	10248	0.874774	0.0732663	11.9397	7.35251e-33	1.52273e-31	Klf6	protein_coding
ENSMUSG00000000085.17	175.471	-0.00112156	0.170108	-0.00659319	0.994739	0.997252	Scmh1	protein_coding
ENSMUSG00000000088.8	1400.29	0.127589	0.125787	1.01433	0.310426	0.472744	Cox5a	protein_coding
ENSMUSG00000000093.7	2.38835	1.20449	1.31336	0.917107	0.359087	0.525745	Tbx2	protein_coding
ENSMUSG00000000126.12	3.35689	-0.809585	1.12099	-0.722203	0.47017	0.632067	Wnt9a	protein_coding
ENSMUSG00000000127.16	72.2632	-0.423534	0.268261	-1.57881	0.11438	0.217322	Fer	protein_coding
ENSMUSG00000000131.16	1340.92	0.420625	0.100673	4.17814	2.93902e-05	0.000129	Xpo6	protein_coding
ENSMUSG00000000134.18	2521.34	-0.0214789	0.0742956	-0.289101	0.772504	0.868856	Tfe3	protein_coding
ENSMUSG00000000142.16	1.08872	-0.114133	1.97638	-0.0577484	0.953949	NA	Axin2	protein_coding
ENSMUSG00000000148.18	272.985	-0.469431	0.14398	-3.26038	0.00111262	0.00371309	Brat1	protein_coding
ENSMUSG00000000149.11	1055.53	-0.207763	0.0876418	-2.37059	0.0177597	0.0443838	Gna12	protein_coding
ENSMUSG00000000154.17	85.2201	-0.0956196	0.228349	-0.418744	0.675403	0.798317	Slc22a18	protein_coding
ENSMUSG00000000157.17	119.144	0.121814	0.200129	0.608676	0.542739	0.696155	Itgb2l	protein_coding
ENSMUSG00000000167.15	8.95459	0.401972	0.677516	0.593303	0.552978	0.704096	Pih1d2	protein_coding
ENSMUSG00000000168.11	772.486	-0.00962626	0.107525	-0.0895256	0.928664	0.964716	Dlat	protein_coding
ENSMUSG00000000171.6	1434.82	-0.266632	0.109436	-2.43641	0.0148338	0.0379422	Sdhd	protein_coding
ENSMUSG00000000182.10	9.13175	6.89918	1.32377	5.21178	1.87034e-07	1.08468e-06	Fgf23	protein_coding
ENSMUSG00000000184.13	2969.36	3.41515	0.0857876	39.8093	0	0	Ccnd2	protein_coding
ENSMUSG00000000194.14	1586.37	-0.102156	0.0830216	-1.23047	0.21852	0.36427	Gpr107	protein_coding
ENSMUSG00000000204.17	1477.84	3.2784	0.120332	27.2447	1.92241e-163	2.34854e-161	Slfn4	protein_coding
ENSMUSG00000000244.18	257.635	-2.20149	0.168839	-13.0389	7.34676e-39	1.76978e-37	Tspan32	protein_coding
ENSMUSG00000000247.12	24.1218	4.64385	0.662104	7.01377	2.31974e-12	2.06373e-11	Lhx2	protein_coding
ENSMUSG00000000248.17	2.54389	0.404238	1.27633	0.316719	0.751457	0.853178	Clec2g	protein_coding
ENSMUSG00000000253.14	104.519	-1.03416	0.234732	-4.40572	1.05435e-05	4.93491e-05	Gmpr	protein_coding
ENSMUSG00000000266.12	1.59103	-1.74951	1.86746	-0.93684	0.348841	0.514932	Mid2	protein_coding
ENSMUSG00000000275.17	4910.95	1.67494	0.0717206	23.3536	1.26576e-120	1.02682e-118	Trim25	protein_coding
ENSMUSG00000000276.12	210.705	0.156853	0.15158	1.03479	0.300769	0.461669	Dgke	protein_coding
ENSMUSG00000000278.11	3228.2	0.110817	0.07424	1.49269	0.135519	0.249766	Scpep1	protein_coding
ENSMUSG00000000282.13	718.061	-1.04602	0.106531	-9.81887	9.33809e-23	1.37782e-21	Mnt	protein_coding
ENSMUSG00000000290.14	29826.5	0.201237	0.0671203	2.99816	0.00271617	0.0083641	Itgb2	protein_coding
ENSMUSG00000000295.14	56.7549	-0.83019	0.303134	-2.73869	0.00616844	0.0175227	Hddc2	protein_coding
ENSMUSG00000000301.17	34.4594	-0.548374	0.399859	-1.37142	0.170244	0.300205	Pemt	protein_coding
ENSMUSG00000000303.14	235.893	-1.22334	0.1606	-7.61732	2.59003e-14	2.59432e-13	Cdh1	protein_coding
ENSMUSG00000000308.15	1.09007	0.268401	1.88182	0.142629	0.886583	NA	Ckmt1	protein_coding
ENSMUSG00000000317.12	4.10379	2.37383	1.1794	2.01274	0.0441419	0.0976995	Bcl6b	protein_coding
ENSMUSG00000000318.17	122.748	-0.897829	0.206228	-4.35358	1.33934e-05	6.18976e-05	Clec10a	protein_coding
ENSMUSG00000000320.11	10.3231	4.21445	0.926713	4.54774	5.4225e-06	2.63911e-05	Alox12	protein_coding
ENSMUSG00000000326.14	706.748	-1.59677	0.108333	-14.7394	3.59759e-49	1.08424e-47	Comt	protein_coding
ENSMUSG00000000339.15	378.607	0.049407	0.12757	0.387294	0.698539	0.816261	Rtca	protein_coding
ENSMUSG00000000340.11	341.458	0.304883	0.130581	2.33482	0.0195529	0.0483265	Dbt	protein_coding
ENSMUSG00000000346.10	8232.25	0.127419	0.068861	1.85038	0.0642592	0.135018	Dazap2	protein_coding
ENSMUSG00000000355.14	467.224	-0.215748	0.120747	-1.78678	0.0739724	0.151745	Mcts1	protein_coding
ENSMUSG00000000359.4	3.9726	-1.54854	1.10601	-1.40012	0.161477	0.287938	Rem1	protein_coding
ENSMUSG00000000365.10	9.62074	0.221862	0.65477	0.33884	0.73473	0.841637	Rnf17	protein_coding
ENSMUSG00000000374.9	1258.81	0.0804042	0.10851	0.740984	0.458703	0.621701	Trappc10	protein_coding
ENSMUSG00000000378.16	686.599	0.163826	0.0985203	1.66287	0.0963389	0.188868	Ccm2	protein_coding
ENSMUSG00000000384.16	750.611	0.178925	0.103614	1.72684	0.0841963	0.168903	Tbrg4	protein_coding
ENSMUSG00000000385.9	2.69403	1.81218	1.31393	1.3792	0.167832	0.296845	Tmprss2	protein_coding
ENSMUSG00000000386.19	7977.25	3.67677	0.081425	45.1553	0	0	Mx1	protein_coding
ENSMUSG00000000392.18	5.21683	1.13456	0.891683	1.27238	0.20324	0.345258	Fap	protein_coding
ENSMUSG00000000399.11	1038.04	0.13877	0.0957384	1.44947	0.147207	0.267215	Ndufa9	protein_coding
ENSMUSG00000000409.15	5.92404	1.74519	0.894081	1.95193	0.0509463	0.110695	Lck	protein_coding
ENSMUSG00000000416.17	0.978192	1.04083	2.16409	0.480954	0.630549	NA	Cttnbp2	protein_coding
ENSMUSG00000000420.16	2055.2	0.295884	0.079979	3.69952	0.000216008	0.000830836	Galnt1	protein_coding
ENSMUSG00000000439.10	2602.77	0.172527	0.0806325	2.13966	0.0323819	0.0748261	Mkrn2	protein_coding
ENSMUSG00000000440.13	211.071	0.356575	0.159351	2.23767	0.0252427	0.0603895	Pparg	protein_coding
ENSMUSG00000000441.18	4223.84	0.256324	0.0711227	3.60397	0.000313397	0.00117033	Raf1	protein_coding
ENSMUSG00000000486.14	18.2484	-0.669832	0.492908	-1.35894	0.174165	0.305545	Septin1	protein_coding
ENSMUSG00000000489.8	1446.8	1.55381	0.0873601	17.7863	9.02257e-71	4.0344e-69	Pdgfb	protein_coding
ENSMUSG00000000530.17	408.469	0.207067	0.118202	1.75181	0.0798066	0.161406	Acvrl1	protein_coding
ENSMUSG00000000531.6	158.88	0.580861	0.177324	3.27571	0.00105396	0.00353169	Tamalin	protein_coding
ENSMUSG00000000532.12	2168.64	0.789876	0.0806301	9.7963	1.16788e-22	1.71334e-21	Acvr1b	protein_coding
ENSMUSG00000000538.19	339.208	-0.441409	0.129804	-3.40058	0.000672441	0.00234794	Tom1l2	protein_coding
ENSMUSG00000000552.11	707.374	-1.27922	0.104626	-12.2266	2.24134e-34	4.86271e-33	Zfp385a	protein_coding
ENSMUSG00000000555.9	8923.5	1.47283	0.070751	20.817	3.03504e-96	1.99014e-94	Itga5	protein_coding
ENSMUSG00000000561.15	697.981	-0.37186	0.100934	-3.68418	0.000229444	0.000877583	Wdr77	protein_coding
ENSMUSG00000000562.6	23.346	-0.895425	0.447322	-2.00175	0.0453121	0.0998803	Adora3	protein_coding
ENSMUSG00000000563.18	3302.45	0.0213684	0.0963101	0.221871	0.824414	0.902222	Atp5pb	protein_coding
ENSMUSG00000000568.16	3482.13	0.730675	0.0737635	9.90565	3.93389e-23	5.9063e-22	Hnrnpd	protein_coding
ENSMUSG00000000579.15	626.796	-1.08994	0.462385	-2.35722	0.0184124	0.0457997	Dynlt1c	protein_coding
ENSMUSG00000000581.9	773.361	-0.101148	0.110037	-0.91922	0.357981	0.524662	C1d	protein_coding
ENSMUSG00000000594.8	9124.74	-0.135926	0.0716377	-1.89741	0.0577734	0.123335	Gm2a	protein_coding
ENSMUSG00000000600.16	738.69	0.356165	0.10403	3.42368	0.000617788	0.00217449	Krit1	protein_coding
ENSMUSG00000000605.10	1204.02	-0.269352	0.0960667	-2.8038	0.00505035	0.0146506	Clcn4	protein_coding
ENSMUSG00000000627.16	4.49888	0.106473	0.922462	0.115423	0.90811	0.954175	Sema4f	protein_coding
ENSMUSG00000000628.11	2882.02	1.60216	0.0881433	18.1768	7.88572e-74	3.70358e-72	Hk2	protein_coding
ENSMUSG00000000631.21	493.482	-0.954428	0.116686	-8.17947	2.85105e-16	3.20454e-15	Myo18a	protein_coding
ENSMUSG00000000673.10	82.1513	-0.896053	0.237947	-3.76577	0.000166037	0.000652201	Haao	protein_coding
ENSMUSG00000000682.8	6544.39	0.660045	0.0915011	7.21352	5.45223e-13	5.04971e-12	Cd52	protein_coding
ENSMUSG00000000686.12	106.594	-0.289069	0.21041	-1.37384	0.169493	0.299216	Abhd15	protein_coding
ENSMUSG00000000693.11	370.348	-0.650847	0.137188	-4.74421	2.09325e-06	1.06897e-05	Loxl3	protein_coding
ENSMUSG00000000708.15	557.834	-0.0475776	0.108175	-0.439821	0.660066	0.787582	Kat2b	protein_coding
ENSMUSG00000000711.4	2774.61	-0.250627	0.0790749	-3.16948	0.0015271	0.00495842	Rab5b	protein_coding
ENSMUSG00000000730.14	162.909	1.38831	0.17754	7.81971	5.29456e-15	5.5385e-14	Dnmt3l	protein_coding
ENSMUSG00000000732.10	1605.46	1.02118	0.0986991	10.3464	4.34734e-25	7.1609e-24	Icosl	protein_coding
ENSMUSG00000000738.19	786.62	-0.0683136	0.100463	-0.679986	0.496513	0.655249	Spg7	protein_coding
ENSMUSG00000000740.13	14246.4	-0.0597942	0.103719	-0.576501	0.564277	0.713163	Rpl13	protein_coding
ENSMUSG00000000743.10	2408.14	-0.0194655	0.0849839	-0.22905	0.81883	0.898212	Chmp1a	protein_coding
ENSMUSG00000000751.14	553.944	-0.818466	0.107034	-7.64676	2.06101e-14	2.07558e-13	Rpa1	protein_coding
ENSMUSG00000000753.16	10.3021	-1.08578	0.681628	-1.59293	0.111176	0.21222	Serpinf1	protein_coding
ENSMUSG00000000759.15	508.008	0.0935744	0.134388	0.696298	0.486242	0.645973	Tubgcp3	protein_coding
ENSMUSG00000000776.14	562.596	0.831982	0.121131	6.86843	6.49111e-12	5.58122e-11	Polr3d	protein_coding
ENSMUSG00000000782.17	113.272	0.30653	0.212954	1.43942	0.150033	0.271541	Tcf7	protein_coding
ENSMUSG00000000787.13	7035.13	0.0454273	0.0815792	0.556849	0.577631	0.723457	Ddx3x	protein_coding
ENSMUSG00000000791.10	12.7062	1.1925	0.597143	1.99702	0.0458235	0.100834	Il12rb1	protein_coding
ENSMUSG00000000794.10	68.1605	1.40558	0.258709	5.43305	5.54e-08	3.36997e-07	Kcnn3	protein_coding
ENSMUSG00000000804.15	802.655	0.202129	0.112691	1.79366	0.0728682	0.149945	Usp32	protein_coding
ENSMUSG00000000805.19	547.482	2.16167	0.125586	17.2127	2.13182e-66	8.92928e-65	Car4	protein_coding
ENSMUSG00000000811.15	119.738	-0.554381	0.208129	-2.66364	0.00773001	0.0214103	Txnrd3	protein_coding
ENSMUSG00000000823.17	138.904	-1.38469	0.224655	-6.16365	7.10891e-10	5.1849e-09	Zfp512b	protein_coding
ENSMUSG00000000826.17	2555	-0.144472	0.0843475	-1.71282	0.0867461	0.172936	Dnajc5	protein_coding
ENSMUSG00000000827.19	1010.62	-0.310745	0.102058	-3.04479	0.00232841	0.00726817	Tpd52l2	protein_coding
ENSMUSG00000000838.18	1223.61	1.29652	0.0926269	13.9973	1.61971e-44	4.41473e-43	Fmr1	protein_coding
ENSMUSG00000000861.16	17.2619	0.380142	0.530551	0.716503	0.473681	0.634853	Bcl11a	protein_coding
ENSMUSG00000000869.13	5.72838	-0.259531	0.853989	-0.303905	0.7612	0.860954	Il4	protein_coding
ENSMUSG00000000876.12	146.309	-1.66067	0.189221	-8.77634	1.68882e-18	2.07428e-17	Pxmp4	protein_coding
ENSMUSG00000000881.13	19.405	0.356524	0.456448	0.781084	0.434753	0.599727	Dlg3	protein_coding
ENSMUSG00000000884.18	31.123	-1.15336	0.379849	-3.03636	0.00239454	0.00745194	Gnb1l	protein_coding
ENSMUSG00000000901.18	95.9712	0.105522	0.222581	0.474085	0.635439	0.769743	Mmp11	protein_coding
ENSMUSG00000000902.14	946.084	0.147863	0.0932129	1.5863	0.112672	0.214735	Smarcb1	protein_coding
ENSMUSG00000000915.16	444.655	0.167606	0.128116	1.30824	0.190793	0.32838	Hip1r	protein_coding
ENSMUSG00000000916.16	339.994	-0.186213	0.133243	-1.39754	0.162251	0.288965	Nsun5	protein_coding
ENSMUSG00000000934.10	69.8709	-0.359504	0.258224	-1.39222	0.163857	0.291152	Top1mt	protein_coding
ENSMUSG00000000938.12	1.36929	-1.49081	1.83148	-0.813992	0.415649	0.581852	Hoxa10	protein_coding
ENSMUSG00000000948.17	1.62648	0.863965	1.54275	0.560017	0.575468	0.721409	Gm38393	protein_coding
ENSMUSG00000000957.12	10283.8	1.34796	0.0727648	18.5249	1.30041e-76	6.26514e-75	Mmp14	protein_coding
ENSMUSG00000000958.11	144.133	0.19078	0.174826	1.09125	0.275161	0.432653	Slc7a7	protein_coding
ENSMUSG00000000959.8	534.934	-0.393232	0.107466	-3.65913	0.000253077	0.000960635	Oxa1l	protein_coding
ENSMUSG00000000976.14	771.127	0.849962	0.124151	6.84621	7.58338e-12	6.48506e-11	Heatr6	protein_coding
ENSMUSG00000000982.6	40368.2	4.63074	0.088087	52.5701	0	0	Ccl3	protein_coding
ENSMUSG00000000983.14	32.1279	2.50248	0.414136	6.04264	1.51612e-09	1.07783e-08	Wfdc18	protein_coding
ENSMUSG00000001014.7	8.25037	1.06521	0.710059	1.50017	0.13357	0.246914	Icam4	protein_coding
ENSMUSG00000001016.13	536.561	-0.0849839	0.128852	-0.659544	0.509546	0.66662	Ilf2	protein_coding
ENSMUSG00000001017.17	3175.71	0.268429	0.0788141	3.40585	0.000659578	0.00230774	Chtop	protein_coding
ENSMUSG00000001018.16	757.008	-0.375613	0.0979489	-3.83478	0.000125675	0.000504468	Snapin	protein_coding
ENSMUSG00000001020.9	6194.47	-0.158493	0.102642	-1.54413	0.122557	0.230386	S100a4	protein_coding
ENSMUSG00000001021.14	4.39872	-0.891201	0.973299	-0.915649	0.359851	0.526489	S100a3	protein_coding
ENSMUSG00000001025.9	5557.37	-0.172365	0.121993	-1.41291	0.157681	0.282321	S100a6	protein_coding
ENSMUSG00000001029.16	60.5298	-1.08944	0.28364	-3.84094	0.000122567	0.000492763	Icam2	protein_coding
ENSMUSG00000001034.18	785.718	-0.397822	0.101193	-3.93133	8.44766e-05	0.000349697	Mapk7	protein_coding
ENSMUSG00000001036.18	4.5933	0.461838	0.940157	0.491235	0.62326	0.759743	Epn2	protein_coding
ENSMUSG00000001039.13	3.79642	-1.53943	1.19951	-1.28338	0.19936	0.339915	B9d1	protein_coding
ENSMUSG00000001052.16	1603.42	0.761764	0.0881711	8.63961	5.64042e-18	6.77776e-17	Sec24b	protein_coding
ENSMUSG00000001053.16	149.799	-1.93223	0.205934	-9.38278	6.42545e-21	8.78003e-20	N4bp3	protein_coding
ENSMUSG00000001054.10	379.173	-1.24238	0.141469	-8.78195	1.60658e-18	1.97564e-17	Rmnd5b	protein_coding
ENSMUSG00000001056.4	1196.31	0.164724	0.104364	1.57837	0.114481	0.217456	Nhp2	protein_coding
ENSMUSG00000001062.19	487.543	-0.857352	0.115101	-7.4487	9.42622e-14	9.12995e-13	Vps9d1	protein_coding
ENSMUSG00000001065.16	700.646	-0.288217	0.10651	-2.70602	0.0068095	0.0191607	Zfp276	protein_coding
ENSMUSG00000001082.13	782.449	-0.145204	0.106252	-1.3666	0.17175	0.302135	Mfsd10	protein_coding
ENSMUSG00000001089.15	733.529	0.410308	0.118039	3.47604	0.000508881	0.00182752	Luzp1	protein_coding
ENSMUSG00000001095.6	1.63225	-2.80675	1.80374	-1.55608	0.11969	0.2257	Slc13a2	protein_coding
ENSMUSG00000001098.16	2364.45	0.800104	0.0759313	10.5372	5.82026e-26	9.91328e-25	Kctd10	protein_coding
ENSMUSG00000001100.11	466.417	-0.348656	0.128167	-2.72032	0.00652188	0.0184424	Poldip2	protein_coding
ENSMUSG00000001105.16	510.531	-0.057643	0.136917	-0.421007	0.67375	0.796959	Ift20	protein_coding
ENSMUSG00000001119.8	7.67828	-0.420474	0.743462	-0.565562	0.571692	0.718562	Col6a1	protein_coding
ENSMUSG00000001120.16	1.80643	-0.97725	1.58466	-0.616694	0.537436	0.691885	Pcbp3	protein_coding
ENSMUSG00000001123.16	3046.1	1.95061	0.0806493	24.1863	3.1019e-129	2.78006e-127	Lgals9	protein_coding
ENSMUSG00000001127.13	919.495	-0.382287	0.100514	-3.8033	0.000142782	0.000568027	Araf	protein_coding
ENSMUSG00000001128.8	5998.12	-0.345365	0.0814656	-4.2394	2.24118e-05	0.000100213	Cfp	protein_coding
ENSMUSG00000001131.12	344.102	2.4975	0.142406	17.5379	7.36226e-69	3.20134e-67	Timp1	protein_coding
ENSMUSG00000001134.10	201.838	0.288661	0.154591	1.86725	0.0618665	0.130686	Uxt	protein_coding
ENSMUSG00000001138.14	223.785	-1.17904	0.153804	-7.66587	1.77623e-14	1.79938e-13	Cnnm3	protein_coding
ENSMUSG00000001143.14	366.716	-1.02579	0.12673	-8.09428	5.7604e-16	6.34603e-15	Lman2l	protein_coding
ENSMUSG00000001150.8	507.897	-0.277564	0.129809	-2.13825	0.0324965	0.0750571	Mcm3ap	protein_coding
ENSMUSG00000001151.11	320.825	-0.447026	0.159308	-2.80605	0.00501527	0.0145654	Pcnt	protein_coding
ENSMUSG00000001156.10	2344.17	2.32085	0.0794582	29.2085	1.5138e-187	2.21924e-185	Mxd1	protein_coding
ENSMUSG00000001157.14	348.347	-0.301193	0.136635	-2.20435	0.0274995	0.0649257	Gmcl1	protein_coding
ENSMUSG00000001158.14	745.363	0.651007	0.10635	6.12136	9.27786e-10	6.6931e-09	Snrnp27	protein_coding
ENSMUSG00000001166.18	129.121	1.43684	0.196126	7.3261	2.3695e-13	2.24006e-12	Oas1c	protein_coding
ENSMUSG00000001168.17	3.76998	1.27906	1.07125	1.19399	0.23248	0.381928	Oas1h	protein_coding
ENSMUSG00000001173.16	373.863	-0.0761929	0.127226	-0.598877	0.549255	0.701662	Ocrl	protein_coding
ENSMUSG00000001175.17	19725.8	0.769662	0.0714391	10.7737	4.58359e-27	8.13083e-26	Calm1	protein_coding
ENSMUSG00000001211.16	308.126	0.506234	0.130551	3.87767	0.000105462	0.000429039	Agpat3	protein_coding
ENSMUSG00000001227.13	113.931	-1.26542	0.215867	-5.86204	4.57205e-09	3.07258e-08	Sema6b	protein_coding
ENSMUSG00000001228.15	104.568	-0.055665	0.204947	-0.271607	0.785925	0.877888	Uhrf1	protein_coding
ENSMUSG00000001229.10	1278.74	0.215003	0.0870564	2.4697	0.0135226	0.0350427	Dpp9	protein_coding
ENSMUSG00000001240.14	1048.57	0.0917531	0.10401	0.882154	0.377694	0.544443	Ramp2	protein_coding
ENSMUSG00000001247.17	243.983	-1.02094	0.154017	-6.62874	3.3857e-11	2.73683e-10	Lsr	protein_coding
ENSMUSG00000001248.16	1450.95	1.49071	0.0862597	17.2817	6.46584e-67	2.73618e-65	Gramd1a	protein_coding
ENSMUSG00000001249.15	18.5154	0.148698	0.471202	0.315573	0.752327	0.853599	Hpn	protein_coding
ENSMUSG00000001270.10	257.241	-0.0104344	0.152947	-0.0682223	0.945609	0.971939	Ckb	protein_coding
ENSMUSG00000001280.14	1417.31	-0.260208	0.106382	-2.44597	0.0144464	0.0370947	Sp1	protein_coding
ENSMUSG00000001281.11	1636.51	-0.635199	0.0835179	-7.60554	2.83715e-14	2.83356e-13	Itgb7	protein_coding
ENSMUSG00000001285.13	248.78	-0.751844	0.153106	-4.9106	9.07973e-07	4.84787e-06	Myg1	protein_coding
ENSMUSG00000001288.16	389.194	-1.13082	0.140607	-8.04241	8.80919e-16	9.62646e-15	Rarg	protein_coding
ENSMUSG00000001289.13	2539.59	-0.0459761	0.107787	-0.426546	0.66971	0.794149	Pfdn5	protein_coding
ENSMUSG00000001300.17	122.316	0.512903	0.196061	2.61604	0.00889561	0.0242526	Efnb2	protein_coding
ENSMUSG00000001305.6	429.735	0.282816	0.126711	2.23198	0.0256163	0.0611052	Rrp15	protein_coding
ENSMUSG00000001313.13	1695.89	0.152191	0.117629	1.29382	0.195727	0.334982	Rnd2	protein_coding
ENSMUSG00000001323.18	526.927	-0.272081	0.110939	-2.45254	0.0141852	0.0365153	Srr	protein_coding
ENSMUSG00000001333.10	19.2307	-0.452646	0.476081	-0.950775	0.341719	0.507927	Sync	protein_coding
ENSMUSG00000001334.11	26.5087	-0.644107	0.44251	-1.45557	0.14551	0.264652	Fndc5	protein_coding
ENSMUSG00000001348.16	1145.1	1.58652	0.0957338	16.5722	1.10743e-61	4.28848e-60	Acp5	protein_coding
ENSMUSG00000001366.15	344.446	-0.288236	0.129907	-2.21879	0.0265008	0.0628878	Fbxo9	protein_coding
ENSMUSG00000001376.18	733.703	0.213398	0.10108	2.11119	0.0347558	0.0795415	Vps50	protein_coding
ENSMUSG00000001380.8	1219.74	0.232556	0.101816	2.28407	0.0223672	0.0543271	Hars1	protein_coding
ENSMUSG00000001383.10	1279.95	0.0885693	0.0972501	0.910737	0.362434	0.529098	Zmat2	protein_coding
ENSMUSG00000001403.14	155.63	0.0112931	0.185985	0.0607203	0.951582	0.975343	Ube2c	protein_coding
ENSMUSG00000001415.11	1149.87	-0.0899593	0.0993485	-0.905492	0.365205	0.532042	Smg5	protein_coding
ENSMUSG00000001416.14	4937.1	0.905799	0.0766176	11.8223	2.99209e-32	6.11331e-31	Cct3	protein_coding
ENSMUSG00000001418.14	2219.59	0.164147	0.0877558	1.8705	0.0614144	0.129865	Glmp	protein_coding
ENSMUSG00000001419.18	1092.58	-0.918056	0.0941737	-9.74854	1.87142e-22	2.72791e-21	Mef2d	protein_coding
ENSMUSG00000001420.14	63.792	-0.896156	0.271373	-3.3023	0.00095896	0.00324299	Tmem79	protein_coding
ENSMUSG00000001424.15	2034.27	0.153633	0.0847912	1.81189	0.0700028	0.1449	Snd1	protein_coding
ENSMUSG00000001435.16	6.17898	0.570888	0.805115	0.709077	0.478277	0.63877	Col18a1	protein_coding
ENSMUSG00000001436.16	63.7216	-1.37542	0.272545	-5.0466	4.4975e-07	2.48738e-06	Slc19a1	protein_coding
ENSMUSG00000001440.6	4380.04	0.158485	0.0757052	2.09345	0.0363091	0.0826082	Kpnb1	protein_coding
ENSMUSG00000001441.14	2509.13	0.106668	0.0820008	1.30082	0.19332	0.331748	Npepps	protein_coding
ENSMUSG00000001445.11	631.186	0.0477182	0.108725	0.438887	0.660744	0.788053	Mrpl10	protein_coding
ENSMUSG00000001467.6	4086.34	0.154319	0.0773572	1.99489	0.0460552	0.101257	Cyp51	protein_coding
ENSMUSG00000001472.18	4213.37	0.252644	0.0729538	3.46307	0.00053404	0.00190985	Tcf25	protein_coding
ENSMUSG00000001473.8	1287.59	0.688949	0.0910443	7.56718	3.8141e-14	3.79083e-13	Tubb6	protein_coding
ENSMUSG00000001482.16	555.334	-0.865066	0.11232	-7.70179	1.34173e-14	1.36935e-13	Def8	protein_coding
ENSMUSG00000001506.11	70.0725	-0.356947	0.281061	-1.27	0.204085	0.346311	Col1a1	protein_coding
ENSMUSG00000001507.17	3.53907	-2.29365	1.26212	-1.81729	0.069172	0.143649	Itga3	protein_coding
ENSMUSG00000001510.9	1.46954	-1.35955	1.83017	-0.742855	0.457569	0.620903	Dlx3	protein_coding
ENSMUSG00000001517.15	64.6084	-0.250285	0.271515	-0.921809	0.356628	0.523383	Foxm1	protein_coding
ENSMUSG00000001518.13	124.615	0.349217	0.201418	1.73379	0.0829553	0.166756	Itfg2	protein_coding
ENSMUSG00000001520.13	19.8231	0.171619	0.478665	0.358537	0.719941	0.831986	Nrip2	protein_coding
ENSMUSG00000001521.13	44.6295	-0.230147	0.304952	-0.754699	0.45043	0.61464	Tulp3	protein_coding
ENSMUSG00000001524.15	243.091	-0.129597	0.160358	-0.808177	0.418989	0.585361	Gtf2h4	protein_coding
ENSMUSG00000001525.11	3270.35	-0.641138	0.0775365	-8.26886	1.35249e-16	1.53447e-15	Tubb5	protein_coding
ENSMUSG00000001542.8	4846.19	1.43848	0.0815347	17.6425	1.16139e-69	5.10413e-68	Ell2	protein_coding
ENSMUSG00000001552.15	373.275	0.133996	0.120068	1.11601	0.264419	0.420456	Jup	protein_coding
ENSMUSG00000001555.11	4.84031	-0.374837	0.995412	-0.376564	0.706497	0.822144	Fkbp10	protein_coding
ENSMUSG00000001566.11	1.38999	4.18295	1.93769	2.15873	0.0308711	0.0718041	Mnx1	protein_coding
ENSMUSG00000001569.11	572.802	-0.102037	0.11257	-0.90643	0.364708	0.531474	Nom1	protein_coding
ENSMUSG00000001576.16	868.966	0.0354333	0.0998783	0.354765	0.722766	0.833608	Ergic1	protein_coding
ENSMUSG00000001583.14	8.39491	-0.959209	0.710519	-1.35001	0.177012	0.309402	Tnk1	protein_coding
ENSMUSG00000001588.13	254.36	-1.01919	0.148657	-6.85598	7.08269e-12	6.06952e-11	Acap1	protein_coding
ENSMUSG00000001604.15	8.28823	-0.459858	0.705738	-0.651598	0.514661	0.670958	Tcea3	protein_coding
ENSMUSG00000001627.13	2960.1	0.746523	0.0868513	8.59541	8.29652e-18	9.89987e-17	Ifrd1	protein_coding
ENSMUSG00000001630.14	357.275	0.953667	0.124807	7.64111	2.15362e-14	2.16778e-13	Stk38l	protein_coding
ENSMUSG00000001632.17	1610.82	-0.00137945	0.0930829	-0.0148196	0.988176	0.993647	Brpf1	protein_coding
ENSMUSG00000001642.19	1356.1	-0.325141	0.0937494	-3.4682	0.000523962	0.00187675	Akr1b1	protein_coding
ENSMUSG00000001663.11	12.492	1.78859	0.608016	2.94168	0.00326435	0.00987437	Gstt1	protein_coding
ENSMUSG00000001665.12	97.2574	-0.450291	0.218174	-2.06391	0.0390265	0.0878363	Gstt3	protein_coding
ENSMUSG00000001666.9	245.121	0.429374	0.16753	2.56297	0.010378	0.027832	Ddt	protein_coding
ENSMUSG00000001674.12	843.655	0.0186779	0.0977079	0.191161	0.8484	0.917271	Ddx18	protein_coding
ENSMUSG00000001687.16	3445.13	-0.336889	0.0770228	-4.37388	1.22055e-05	5.6727e-05	Ubl3	protein_coding
ENSMUSG00000001700.11	182.73	1.67276	0.169857	9.84809	6.98602e-23	1.0405e-21	Gramd2b	protein_coding
ENSMUSG00000001707.9	717.086	0.935376	0.117302	7.97405	1.53556e-15	1.64831e-14	Eef1e1	protein_coding
ENSMUSG00000001729.15	4331.21	-0.397364	0.0702285	-5.65816	1.53005e-08	9.78279e-08	Akt1	protein_coding
ENSMUSG00000001739.15	21.0521	-0.295097	0.456352	-0.646643	0.517863	0.673891	Cldn15	protein_coding
ENSMUSG00000001741.13	274.986	-0.867029	0.137239	-6.31766	2.65547e-10	2.00813e-09	Il16	protein_coding
ENSMUSG00000001750.17	8674.48	0.551729	0.0698621	7.89741	2.84764e-15	3.02354e-14	Tcirg1	protein_coding
ENSMUSG00000001751.10	698.694	-0.592736	0.104293	-5.68339	1.32049e-08	8.4905e-08	Naglu	protein_coding
ENSMUSG00000001755.13	279.523	-0.700009	0.153487	-4.56072	5.09792e-06	2.49296e-05	Coasy	protein_coding
ENSMUSG00000001761.8	2.42218	-0.826547	1.33713	-0.618148	0.536478	0.691104	Smo	protein_coding
ENSMUSG00000001763.15	148.397	1.22497	0.180017	6.80475	1.01226e-11	8.5496e-11	Tspan33	protein_coding
ENSMUSG00000001767.6	838.156	-0.0197184	0.0967302	-0.20385	0.838471	0.91071	Crnkl1	protein_coding
ENSMUSG00000001768.17	2768.15	1.03539	0.0805418	12.8553	8.03126e-38	1.89464e-36	Rin2	protein_coding
ENSMUSG00000001774.9	1349.77	0.386604	0.0878683	4.39981	1.08344e-05	5.06413e-05	Chordc1	protein_coding
ENSMUSG00000001783.4	1562.68	0.030583	0.0912046	0.335323	0.737381	0.843637	Rtcb	protein_coding
ENSMUSG00000001785.14	1031.68	1.40798	0.0931116	15.1214	1.17005e-51	3.74052e-50	Pwp1	protein_coding
ENSMUSG00000001786.15	331.146	0.370878	0.134207	2.76347	0.0057191	0.0163457	Fbxo7	protein_coding
ENSMUSG00000001794.14	6609.05	0.146352	0.0741268	1.97434	0.0483426	0.10565	Capns1	protein_coding
ENSMUSG00000001829.18	251.02	-0.36238	0.149793	-2.4192	0.0155546	0.0395789	Clpb	protein_coding
ENSMUSG00000001833.18	3529.78	0.268965	0.0765385	3.51411	0.000441232	0.00160026	Septin7	protein_coding
ENSMUSG00000001844.11	365.407	-0.172758	0.130717	-1.32161	0.186297	0.322228	Zdhhc4	protein_coding
ENSMUSG00000001847.15	6889.42	0.0918967	0.0795976	1.15452	0.248288	0.401408	Rac1	protein_coding
ENSMUSG00000001855.16	515.328	-0.238084	0.129908	-1.83271	0.0668458	0.139425	Nup214	protein_coding
ENSMUSG00000001864.14	11.9768	0.563638	0.601316	0.93734	0.348584	0.514737	Aif1l	protein_coding
ENSMUSG00000001865.3	17.5457	0.145414	0.472058	0.308042	0.75805	0.858432	Cpa3	protein_coding
ENSMUSG00000001870.17	3.27022	0.00144305	1.08986	0.00132407	0.998944	0.999456	Ltbp1	protein_coding
ENSMUSG00000001891.17	1988.81	0.121322	0.0922998	1.31443	0.1887	0.325562	Ugp2	protein_coding
ENSMUSG00000001909.17	627.243	0.100734	0.106451	0.946286	0.344003	0.510397	Trmt1	protein_coding
ENSMUSG00000001910.6	1688.74	0.226978	0.0817121	2.77778	0.00547319	0.0157217	Nacc1	protein_coding
ENSMUSG00000001911.17	315.404	-0.922257	0.136596	-6.75173	1.46091e-11	1.21736e-10	Nfix	protein_coding
ENSMUSG00000001918.18	1076.79	-0.936653	0.0934337	-10.0248	1.18604e-23	1.83301e-22	Slc1a5	protein_coding
ENSMUSG00000001924.16	5985.73	0.525025	0.0724333	7.24839	4.21744e-13	3.93807e-12	Uba1	protein_coding
ENSMUSG00000001930.18	808.164	-0.522134	0.121356	-4.30249	1.68892e-05	7.71154e-05	Vwf	protein_coding
ENSMUSG00000001942.9	478.64	0.0818051	0.122838	0.665956	0.505439	0.662789	Siae	protein_coding
ENSMUSG00000001946.15	3.5217	0.0785836	1.06672	0.0736687	0.941274	0.969764	Esam	protein_coding
ENSMUSG00000001948.11	9.32994	-0.364159	0.69273	-0.525687	0.599106	0.740286	Spa17	protein_coding
ENSMUSG00000001962.9	962.56	-0.400969	0.102611	-3.90767	9.31912e-05	0.000382838	Fam50a	protein_coding
ENSMUSG00000001964.15	1410.81	0.447263	0.0880682	5.0786	3.80219e-07	2.1269e-06	Emd	protein_coding
ENSMUSG00000001983.8	121.09	-0.314124	0.196431	-1.59916	0.109785	0.209974	Taco1	protein_coding
ENSMUSG00000001986.17	4.91757	0.474385	0.892589	0.53147	0.595093	0.737141	Gria3	protein_coding
ENSMUSG00000001988.10	3.09164	-1.90205	1.31043	-1.45147	0.146649	0.266427	Npas1	protein_coding
ENSMUSG00000001995.10	381.799	0.388686	0.147778	2.63021	0.00853332	0.0233798	Sipa1l2	protein_coding
ENSMUSG00000001998.16	266.475	0.375351	0.175789	2.13524	0.0327416	0.0755637	Ap4e1	protein_coding
ENSMUSG00000001999.16	956.247	-0.212638	0.109547	-1.94106	0.0522508	0.113182	Blvra	protein_coding
ENSMUSG00000002006.13	6.66769	-0.89356	0.780451	-1.14493	0.252239	0.406195	Pdzd4	protein_coding
ENSMUSG00000002007.6	1.45569	-2.4439	1.87337	-1.30455	0.192046	0.330086	Srpk3	protein_coding
ENSMUSG00000002010.18	856.583	-0.582343	0.0945088	-6.16179	7.19273e-10	5.24418e-09	Idh3g	protein_coding
ENSMUSG00000002012.14	1.02483	-0.533243	2.05862	-0.259029	0.795613	NA	Pnck	protein_coding
ENSMUSG00000002014.13	1979.41	0.206737	0.0927245	2.22958	0.0257754	0.0614347	Ssr4	protein_coding
ENSMUSG00000002015.6	2695.99	0.00410228	0.088531	0.0463372	0.963041	0.980068	Bcap31	protein_coding
ENSMUSG00000002017.11	377.77	-0.224102	0.125161	-1.79051	0.073372	0.15077	Fam98a	protein_coding
ENSMUSG00000002020.16	22.3726	-0.0270671	0.441248	-0.0613422	0.951087	0.974965	Ltbp2	protein_coding
ENSMUSG00000002028.14	640.449	0.0648034	0.167406	0.387102	0.698681	0.816381	Kmt2a	protein_coding
ENSMUSG00000002031.14	245.55	-0.917053	0.1519	-6.03723	1.5678e-09	1.11187e-08	Ift46	protein_coding
ENSMUSG00000002032.18	6.47817	-2.23059	0.959015	-2.32592	0.0200227	0.0493448	Tmem25	protein_coding
ENSMUSG00000002043.18	441.492	0.0790297	0.121853	0.648567	0.516618	0.672784	Trappc6a	protein_coding
ENSMUSG00000002052.7	2256.31	0.338213	0.0950993	3.55642	0.000375937	0.00138275	Supt6	protein_coding
ENSMUSG00000002055.10	40.3988	-0.174964	0.349374	-0.500793	0.616517	0.754301	Spag5	protein_coding
ENSMUSG00000002058.14	519.229	-0.790423	0.115571	-6.83929	7.95884e-12	6.79481e-11	Unc119	protein_coding
ENSMUSG00000002059.19	74.5451	-0.666847	0.241692	-2.75908	0.00579648	0.0165393	Rab34	protein_coding
ENSMUSG00000002064.11	927.781	-0.415699	0.110043	-3.77762	0.000158335	0.000624575	Sdf2	protein_coding
ENSMUSG00000002068.17	35.5114	0.112783	0.340465	0.331261	0.740448	0.845873	Ccne1	protein_coding
ENSMUSG00000002083.14	258.752	-1.53053	0.165799	-9.23128	2.67425e-20	3.55712e-19	Bbc3	protein_coding
ENSMUSG00000002100.16	115.145	0.237823	0.196728	1.20889	0.226704	0.375292	Mybpc3	protein_coding
ENSMUSG00000002102.16	2875.01	0.29257	0.0813869	3.59481	0.000324627	0.00120766	Psmc3	protein_coding
ENSMUSG00000002103.17	3357.57	-0.013589	0.0775245	-0.175287	0.860854	0.924406	Acp2	protein_coding
ENSMUSG00000002104.12	2.67392	-0.432794	1.29744	-0.333575	0.738701	0.844911	Rapsn	protein_coding
ENSMUSG00000002105.16	421.578	-0.764093	0.121506	-6.28854	3.20467e-10	2.41014e-09	Slc39a13	protein_coding
ENSMUSG00000002107.20	1246.8	-1.35253	0.0956408	-14.1418	2.09867e-45	5.83648e-44	Celf2	protein_coding
ENSMUSG00000002108.11	414.195	-0.629984	0.135577	-4.6467	3.37287e-06	1.67858e-05	Nr1h3	protein_coding
ENSMUSG00000002109.15	818.165	-0.0763353	0.0999476	-0.763754	0.445014	0.609367	Ddb2	protein_coding
ENSMUSG00000002111.10	12314.7	0.143397	0.0855236	1.67669	0.0936024	0.184384	Spi1	protein_coding
ENSMUSG00000002129.12	857.034	0.00335118	0.105496	0.0317659	0.974659	0.985753	Sf3a1	protein_coding
ENSMUSG00000002147.19	4632.72	-0.371048	0.0735256	-5.04652	4.49935e-07	2.48774e-06	Stat6	protein_coding
ENSMUSG00000002190.14	1.4755	1.66157	1.80938	0.918306	0.358458	0.525163	Clgn	protein_coding
ENSMUSG00000002204.10	2901.54	-0.0827216	0.0856439	-0.965879	0.334105	0.500352	Napsa	protein_coding
ENSMUSG00000002205.17	502.934	-0.360368	0.118065	-3.0523	0.00227097	0.00711593	Vrk3	protein_coding
ENSMUSG00000002210.12	616.981	0.0488028	0.105055	0.464547	0.642256	0.774526	Smg9	protein_coding
ENSMUSG00000002221.12	357.972	-0.190126	0.149802	-1.26918	0.204376	0.346576	Paxip1	protein_coding
ENSMUSG00000002222.15	1322.81	-0.630781	0.100985	-6.2463	4.20299e-10	3.13225e-09	Rmnd5a	protein_coding
ENSMUSG00000002227.16	680.384	2.35466	0.113378	20.7682	8.39214e-96	5.48536e-94	Mov10	protein_coding
ENSMUSG00000002228.8	28.0922	1.37776	0.397037	3.4701	0.000520259	0.00186544	Ppm1j	protein_coding
ENSMUSG00000002233.14	2253.63	1.12951	0.0936748	12.0578	1.76376e-33	3.70895e-32	Rhoc	protein_coding
ENSMUSG00000002250.17	1094.21	0.552609	0.101464	5.44634	5.14166e-08	3.1351e-07	Ppard	protein_coding
ENSMUSG00000002257.9	708.796	-0.350934	0.0991706	-3.53869	0.000402121	0.00146984	Def6	protein_coding
ENSMUSG00000002265.18	1.30086	0.547907	1.74811	0.313427	0.753956	NA	Peg3	protein_coding
ENSMUSG00000002274.15	59.2836	-1.99503	0.31527	-6.328	2.4836e-10	1.88441e-09	Metrn	protein_coding
ENSMUSG00000002279.20	209.042	-0.6307	0.157774	-3.99748	6.40217e-05	0.000268543	Lmf1	protein_coding
ENSMUSG00000002280.12	495.148	-0.385278	0.120605	-3.19453	0.00140056	0.00458968	Ciao3	protein_coding
ENSMUSG00000002289.17	59.6465	-2.81757	0.341254	-8.2565	1.50001e-16	1.69901e-15	Angptl4	protein_coding
ENSMUSG00000002297.17	162.297	-0.585344	0.176616	-3.31422	0.00091898	0.00311858	Dbf4	protein_coding
ENSMUSG00000002307.17	4622.8	2.5987	0.0838507	30.992	6.91756e-211	1.21347e-208	Daxx	protein_coding
ENSMUSG00000002308.17	63.1913	-1.12162	0.275872	-4.06574	4.78802e-05	0.000204384	Cd320	protein_coding
ENSMUSG00000002319.17	740.336	0.375655	0.0993956	3.7794	0.000157208	0.000620489	Ipo4	protein_coding
ENSMUSG00000002320.16	1007.26	-0.349894	0.0925258	-3.78158	0.000155833	0.000615654	Tm9sf1	protein_coding
ENSMUSG00000002325.16	2593.34	1.2891	0.0779257	16.5427	1.80626e-61	6.94225e-60	Irf9	protein_coding
ENSMUSG00000002326.7	712.319	-0.217259	0.0983218	-2.20967	0.0271279	0.0641592	Gmpr2	protein_coding
ENSMUSG00000002329.8	338.933	-0.786695	0.13074	-6.01726	1.77392e-09	1.24813e-08	Mdp1	protein_coding
ENSMUSG00000002332.17	405.83	-0.546421	0.125472	-4.35492	1.33115e-05	6.15466e-05	Dhrs1	protein_coding
ENSMUSG00000002341.9	1.26888	-0.153281	1.77084	-0.0865586	0.931022	NA	Ncan	protein_coding
ENSMUSG00000002342.18	343.055	-0.446256	0.132119	-3.37768	0.000731013	0.00253178	Tmem161a	protein_coding
ENSMUSG00000002343.12	111.235	-0.0290257	0.208561	-0.139171	0.889315	0.942687	Armc6	protein_coding
ENSMUSG00000002345.19	189.318	-0.64874	0.159357	-4.07097	4.68168e-05	0.000200056	Borcs8	protein_coding
ENSMUSG00000002346.18	31.9927	-1.0842	0.374162	-2.89767	0.00375946	0.0112183	Slc25a42	protein_coding
ENSMUSG00000002365.11	1367.22	-0.242847	0.0866751	-2.8018	0.00508181	0.0147336	Snx9	protein_coding
ENSMUSG00000002372.10	1271.84	-0.0473238	0.0894925	-0.528802	0.596943	0.738459	Ranbp3	protein_coding
ENSMUSG00000002379.8	529.181	-0.0364717	0.12874	-0.283297	0.776949	0.872206	Ndufa11	protein_coding
ENSMUSG00000002384.3	112.841	-0.0284463	0.201923	-0.140877	0.887967	0.941689	Bmp8b	protein_coding
ENSMUSG00000002393.15	343.324	-0.757006	0.134839	-5.61415	1.9753e-08	1.24895e-07	Nr2f6	protein_coding
ENSMUSG00000002395.15	1531.61	-0.276765	0.104392	-2.6512	0.00802062	0.0221287	Use1	protein_coding
ENSMUSG00000002396.9	512.796	-0.544861	0.124151	-4.38868	1.14039e-05	5.31699e-05	Ocel1	protein_coding
ENSMUSG00000002409.19	72.5812	-1.46829	0.271479	-5.40847	6.35645e-08	3.84837e-07	Dyrk1b	protein_coding
ENSMUSG00000002413.16	630.759	0.336701	0.117303	2.87035	0.00410022	0.0121415	Braf	protein_coding
ENSMUSG00000002416.14	364.832	0.0999662	0.14077	0.710137	0.477619	0.638152	Ndufb2	protein_coding
ENSMUSG00000002428.13	467.25	-0.458152	0.113604	-4.03288	5.50984e-05	0.000233163	Hltf	protein_coding
ENSMUSG00000002455.15	1014.88	0.121757	0.0901203	1.35105	0.176679	0.308977	Prpf6	protein_coding
ENSMUSG00000002458.14	1294.72	-0.496029	0.0902871	-5.4939	3.93142e-08	2.42305e-07	Rgs19	protein_coding
ENSMUSG00000002475.17	64.0453	-0.555532	0.313864	-1.76998	0.0767311	0.156311	Abhd3	protein_coding
ENSMUSG00000002477.6	798.667	0.585496	0.138119	4.23908	2.24439e-05	0.000100335	Snrpd1	protein_coding
ENSMUSG00000002486.16	58.4884	-0.685137	0.27798	-2.4647	0.0137126	0.0354466	Tchp	protein_coding
ENSMUSG00000002489.17	593.652	-0.408101	0.118272	-3.45053	0.00055948	0.00199112	Tiam1	protein_coding
ENSMUSG00000002496.11	723.133	-0.375095	0.113767	-3.29704	0.000977104	0.0033	Tsc2	protein_coding
ENSMUSG00000002500.16	9.95815	-0.82428	0.67876	-1.21439	0.224598	0.372377	Rpl3l	protein_coding
ENSMUSG00000002504.16	37.4927	-1.74714	0.377176	-4.63217	3.61855e-06	1.79389e-05	Nherf2	protein_coding
ENSMUSG00000002524.18	1989.91	0.179079	0.0871377	2.05513	0.0398664	0.0894619	Puf60	protein_coding
ENSMUSG00000002546.18	1231.26	0.0766328	0.0953	0.804122	0.421327	0.587666	Golga2	protein_coding
ENSMUSG00000002550.17	376.368	-0.351349	0.125427	-2.80122	0.00509101	0.014754	Uck1	protein_coding
ENSMUSG00000002565.17	214.025	0.254965	0.153178	1.6645	0.0960125	0.188426	Scin	protein_coding
ENSMUSG00000002578.19	165.919	1.76925	0.183681	9.63218	5.84743e-22	8.35743e-21	Ikzf4	protein_coding
ENSMUSG00000002580.8	854.223	0.0457434	0.107971	0.423663	0.671812	0.795271	Mien1	protein_coding
ENSMUSG00000002602.17	8053.04	0.426274	0.0728015	5.85529	4.7618e-09	3.19568e-08	Axl	protein_coding
ENSMUSG00000002603.16	6221.71	0.251584	0.080823	3.11278	0.00185337	0.00591302	Tgfb1	protein_coding
ENSMUSG00000002608.9	679.636	-0.258435	0.103075	-2.50724	0.0121678	0.0320087	Ccdc97	protein_coding
ENSMUSG00000002617.15	37.0871	-0.467987	0.35035	-1.33577	0.181625	0.315931	Zfp40	protein_coding
ENSMUSG00000002625.11	421.933	-0.710788	0.126881	-5.60202	2.11872e-08	1.33716e-07	Akap8l	protein_coding
ENSMUSG00000002635.12	191.791	-0.333839	0.158081	-2.11183	0.0347014	0.079469	Pdcd2l	protein_coding
ENSMUSG00000002658.10	1984.46	0.909524	0.0904749	10.0528	8.93117e-24	1.38787e-22	Gtf2f1	protein_coding
ENSMUSG00000002660.9	262.427	-0.430536	0.155072	-2.77636	0.0054972	0.0157797	Clpp	protein_coding
ENSMUSG00000002661.15	182.367	-0.142289	0.173508	-0.820075	0.412173	0.578305	Alkbh7	protein_coding
ENSMUSG00000002664.3	5.77103	-0.058648	0.827606	-0.0708646	0.943505	0.970749	Pspn	protein_coding
ENSMUSG00000002668.9	547.115	-0.379252	0.119686	-3.16872	0.00153111	0.00496909	Dennd1c	protein_coding
ENSMUSG00000002679.15	329.299	0.250031	0.136786	1.82791	0.0675636	0.140694	Med6	protein_coding
ENSMUSG00000002699.14	8621.23	1.69832	0.0688665	24.661	2.80555e-134	2.62927e-132	Lcp2	protein_coding
ENSMUSG00000002718.15	686.65	-0.173501	0.107134	-1.61947	0.105345	0.203033	Cse1l	protein_coding
ENSMUSG00000002728.15	1231.12	0.598316	0.099325	6.02382	1.70345e-09	1.20102e-08	Naa20	protein_coding
ENSMUSG00000002731.7	247.029	-0.958588	0.155943	-6.14704	7.89432e-10	5.73127e-09	Prkra	protein_coding
ENSMUSG00000002732.15	19.9867	-0.491848	0.54191	-0.907619	0.364079	0.530934	Fkbp7	protein_coding
ENSMUSG00000002733.9	738.432	0.261901	0.101155	2.58911	0.00962241	0.0260335	Plekha3	protein_coding
ENSMUSG00000002741.10	2776.97	0.256414	0.0795107	3.2249	0.00126017	0.00416486	Ykt6	protein_coding
ENSMUSG00000002748.8	1406.13	-0.263994	0.106544	-2.4778	0.0132196	0.0344009	Baz1b	protein_coding
ENSMUSG00000002763.17	609.465	-0.422092	0.11413	-3.69835	0.000217003	0.000834194	Pex6	protein_coding
ENSMUSG00000002767.14	508.909	-0.369398	0.116754	-3.1639	0.00155673	0.00504185	Mrpl2	protein_coding
ENSMUSG00000002768.9	1031.55	0.0509492	0.0941186	0.54133	0.58828	0.731306	Mea1	protein_coding
ENSMUSG00000002769.10	5.64566	-0.144787	0.822374	-0.17606	0.860247	0.923996	Gnmt	protein_coding
ENSMUSG00000002771.13	21.0828	0.149142	0.45899	0.324935	0.74523	0.849256	Grin2d	protein_coding
ENSMUSG00000002778.15	1353.23	-0.312258	0.0954851	-3.27022	0.00107463	0.00359682	Kdelr1	protein_coding
ENSMUSG00000002781.20	72.4991	-1.23052	0.257542	-4.77796	1.7708e-06	9.11631e-06	Tmem143	protein_coding
ENSMUSG00000002797.10	340.292	1.08847	0.13647	7.97586	1.51321e-15	1.62603e-14	Ggct	protein_coding
ENSMUSG00000002799.7	8.19	-0.233723	0.761177	-0.307055	0.758802	0.858998	Jag2	protein_coding
ENSMUSG00000002803.15	75.0995	-1.5145	0.262616	-5.76698	8.07059e-09	5.309e-08	Btbd6	protein_coding
ENSMUSG00000002804.5	97.1683	-1.15532	0.221578	-5.21406	1.84753e-07	1.07206e-06	Nudt14	protein_coding
ENSMUSG00000002808.8	3.58302	0.0191027	1.04766	0.0182337	0.985452	0.992443	Epdr1	protein_coding
ENSMUSG00000002812.5	4903.99	0.505614	0.0785377	6.43785	1.21177e-10	9.41699e-10	Flii	protein_coding
ENSMUSG00000002814.16	311.87	0.236703	0.134703	1.75723	0.0788792	0.159846	Top3a	protein_coding
ENSMUSG00000002820.7	903.679	0.214655	0.100928	2.12681	0.0334363	0.0769075	Atg4d	protein_coding
ENSMUSG00000002825.9	98.5322	-0.649295	0.216155	-3.00384	0.00266591	0.00822785	Qtrt1	protein_coding
ENSMUSG00000002831.16	4.47834	0.51878	0.998271	0.519679	0.603287	0.743059	Plin4	protein_coding
ENSMUSG00000002833.12	699.808	-0.13976	0.101157	-1.38162	0.167089	0.29599	Hdgfl2	protein_coding
ENSMUSG00000002835.10	1055.45	-0.267718	0.10888	-2.45884	0.0139388	0.0359487	Chaf1a	protein_coding
ENSMUSG00000002844.10	2319.73	0.483728	0.0825777	5.85785	4.68897e-09	3.1491e-08	Adprh	protein_coding
ENSMUSG00000002845.15	783.87	1.05135	0.101676	10.3402	4.63687e-25	7.63168e-24	Tmem39a	protein_coding
ENSMUSG00000002846.10	290.127	-0.0764706	0.133726	-0.571844	0.567428	0.715305	Timmdc1	protein_coding
ENSMUSG00000002847.8	47.3745	2.8518	0.346555	8.22901	1.88775e-16	2.13231e-15	Pla1a	protein_coding
ENSMUSG00000002870.9	96.8142	-0.783633	0.217296	-3.6063	0.000310596	0.00116072	Mcm2	protein_coding
ENSMUSG00000002871.15	353.182	-1.36792	0.131895	-10.3713	3.35022e-25	5.54068e-24	Tpra1	protein_coding
ENSMUSG00000002881.15	2167.69	0.184295	0.085866	2.14631	0.0318481	0.0737672	Nab1	protein_coding
ENSMUSG00000002885.15	979.788	-1.66684	0.0991213	-16.8161	1.85963e-63	7.39671e-62	Adgre5	protein_coding
ENSMUSG00000002897.6	1843.75	1.32469	0.08032	16.4926	4.14575e-61	1.58155e-59	Il17ra	protein_coding
ENSMUSG00000002900.18	3.65324	-0.94944	1.12055	-0.847296	0.39683	0.563519	Lamb1	protein_coding
ENSMUSG00000002908.19	3.20664	2.10296	1.33136	1.57955	0.11421	0.217061	Kcnn1	protein_coding
ENSMUSG00000002910.12	163.493	-1.27183	0.183201	-6.94226	3.8587e-12	3.37004e-11	Arrdc2	protein_coding
ENSMUSG00000002944.16	7744.77	-0.0441457	0.0721201	-0.612114	0.540463	0.69445	Cd36	protein_coding
ENSMUSG00000002948.20	832.222	-0.198452	0.0999271	-1.98596	0.0470372	0.103085	Map2k7	protein_coding
ENSMUSG00000002949.16	555.799	0.0923721	0.107256	0.861232	0.38911	0.556522	Timm44	protein_coding
ENSMUSG00000002957.12	1543.37	-0.594277	0.0877202	-6.77468	1.24679e-11	1.04488e-10	Ap2a2	protein_coding
ENSMUSG00000002963.18	607.143	-0.767576	0.111234	-6.90052	5.18131e-12	4.48886e-11	Pnkp	protein_coding
ENSMUSG00000002968.10	468.317	-0.782197	0.113605	-6.88524	5.76891e-12	4.98321e-11	Med25	protein_coding
ENSMUSG00000002980.15	18.0585	1.24715	0.519384	2.40121	0.016341	0.0412932	Bcam	protein_coding
ENSMUSG00000002981.11	2322.09	0.0521928	0.0753584	0.692594	0.488564	0.648219	Clptm1	protein_coding
ENSMUSG00000002983.19	3613.06	0.538453	0.0768269	7.00866	2.40618e-12	2.13693e-11	Relb	protein_coding
ENSMUSG00000002984.18	969.491	0.0786819	0.107577	0.731398	0.464536	0.626784	Tomm40	protein_coding
ENSMUSG00000002985.17	6935.94	-0.00662004	0.0854907	-0.0774358	0.938277	0.968379	Apoe	protein_coding
ENSMUSG00000002992.18	726.462	-0.179109	0.115969	-1.54446	0.122477	0.230278	Apoc2	protein_coding
ENSMUSG00000002996.18	2825.83	0.0385176	0.0763467	0.504508	0.613904	0.752045	Hbp1	protein_coding
ENSMUSG00000002997.16	1948.22	0.949285	0.0801931	11.8375	2.49813e-32	5.11693e-31	Prkar2b	protein_coding
ENSMUSG00000003031.15	848.173	0.217759	0.0992689	2.19363	0.0282623	0.0665429	Cdkn1b	protein_coding
ENSMUSG00000003032.9	291.119	-1.28214	0.145948	-8.78493	1.56461e-18	1.92981e-17	Klf4	protein_coding
ENSMUSG00000003033.16	1183.57	-0.109037	0.0884425	-1.23285	0.21763	0.363201	Ap1m1	protein_coding
ENSMUSG00000003037.17	2993.31	0.122731	0.0768317	1.5974	0.110176	0.210487	Rab8a	protein_coding
ENSMUSG00000003038.16	2951.5	0.964154	0.0964322	9.99826	1.551e-23	2.37026e-22	Hmgn2	protein_coding
ENSMUSG00000003039.10	1989.05	-0.396969	0.0852977	-4.65392	3.25678e-06	1.62554e-05	Fam32a	protein_coding
ENSMUSG00000003062.14	914.509	0.088863	0.0984031	0.903051	0.366499	0.533203	Stard3nl	protein_coding
ENSMUSG00000003068.18	2128.59	-0.226958	0.0759259	-2.98921	0.00279704	0.00858734	Stk11	protein_coding
ENSMUSG00000003070.7	62.7271	0.771601	0.26244	2.9401	0.00328102	0.00991748	Efna2	protein_coding
ENSMUSG00000003072.16	2088.72	-0.152644	0.100653	-1.51654	0.129382	0.240747	Atp5f1d	protein_coding
ENSMUSG00000003099.12	643.145	-0.306414	0.105557	-2.90282	0.00369821	0.0110564	Ppp5c	protein_coding
ENSMUSG00000003119.15	809.452	0.355205	0.140231	2.533	0.0113092	0.0300233	Cdk12	protein_coding
ENSMUSG00000003123.16	290.321	-0.480404	0.137046	-3.50542	0.000455879	0.00164959	Lipe	protein_coding
ENSMUSG00000003131.8	1778.02	0.407874	0.079708	5.1171	3.10271e-07	1.75234e-06	Pafah1b2	protein_coding
ENSMUSG00000003134.11	1180.51	-0.116548	0.100158	-1.16364	0.244568	0.396361	Tbc1d8	protein_coding
ENSMUSG00000003135.16	412.522	-0.0771946	0.117555	-0.656668	0.511395	0.667868	Cnot11	protein_coding
ENSMUSG00000003153.11	102.301	-1.20122	0.214718	-5.59442	2.21362e-08	1.39363e-07	Slc2a3	protein_coding
ENSMUSG00000003154.17	885.057	-0.472038	0.0973331	-4.84972	1.23638e-06	6.48658e-06	Foxj2	protein_coding
ENSMUSG00000003161.16	2886.54	0.301067	0.0748107	4.02438	5.71247e-05	0.00024129	Sri	protein_coding
ENSMUSG00000003166.21	1238.04	0.0562216	0.0940908	0.597525	0.550157	0.70229	Dgcr2	protein_coding
ENSMUSG00000003184.16	805.443	-0.362682	0.101439	-3.57538	0.000349724	0.00129352	Irf3	protein_coding
ENSMUSG00000003190.13	194.863	-0.69601	0.174828	-3.98112	6.85924e-05	0.000287011	Bcl2l12	protein_coding
ENSMUSG00000003198.11	139.519	-0.0957275	0.189246	-0.505836	0.612972	0.751397	Zfp959	protein_coding
ENSMUSG00000003199.17	498.226	-0.121403	0.116083	-1.04583	0.295638	0.456285	Mpnd	protein_coding
ENSMUSG00000003200.11	954.591	0.29218	0.0922636	3.16679	0.00154129	0.00499976	Sh3gl1	protein_coding
ENSMUSG00000003206.8	2230.51	2.05219	0.0853763	24.037	1.14239e-127	1.00629e-125	Ebi3	protein_coding
ENSMUSG00000003208.10	328.199	0.697294	0.138048	5.05108	4.39308e-07	2.43357e-06	Yju2	protein_coding
ENSMUSG00000003226.8	3530.94	1.01147	0.104964	9.63638	5.61324e-22	8.03951e-21	Ranbp2	protein_coding
ENSMUSG00000003228.10	1133.85	-1.18033	0.0938048	-12.5828	2.62563e-36	5.97433e-35	Grk5	protein_coding
ENSMUSG00000003233.13	476.742	-0.113792	0.11817	-0.962956	0.335569	0.501911	Dvl3	protein_coding
ENSMUSG00000003234.17	889.13	-0.0929682	0.104282	-0.891507	0.372657	0.539105	Abcf3	protein_coding
ENSMUSG00000003235.14	880.585	0.0784847	0.0943287	0.832034	0.40539	0.571915	Eif2b5	protein_coding
ENSMUSG00000003269.20	1182.85	0.49204	0.0973142	5.0562	4.27701e-07	2.37606e-06	Cyth2	protein_coding
ENSMUSG00000003271.18	5.94784	-0.790824	0.875099	-0.903696	0.366157	0.53291	Sult2b1	protein_coding
ENSMUSG00000003273.15	3.6552	0.532736	1.04065	0.511926	0.608703	0.747502	Car11	protein_coding
ENSMUSG00000003279.18	3.85645	-0.0383413	1.01766	-0.0376758	0.969946	0.983384	Dlgap1	protein_coding
ENSMUSG00000003282.10	20.6629	0.115896	0.491898	0.235609	0.813736	0.894957	Plag1	protein_coding
ENSMUSG00000003283.16	12021.8	1.69797	0.0701923	24.1903	2.81559e-129	2.53453e-127	Hck	protein_coding
ENSMUSG00000003299.11	619.385	-0.327817	0.104786	-3.12846	0.00175726	0.00564149	Mrpl4	protein_coding
ENSMUSG00000003308.16	1623.11	0.597202	0.0850258	7.02378	2.15949e-12	1.92702e-11	Keap1	protein_coding
ENSMUSG00000003309.15	2.48042	3.03021	1.63044	1.85853	0.0630944	0.132952	Ap1m2	protein_coding
ENSMUSG00000003316.15	1746.49	0.0439759	0.123892	0.354955	0.722624	0.833537	Glg1	protein_coding
ENSMUSG00000003341.10	1.39507	-2.52802	1.89657	-1.33294	0.18255	0.31711	Atp8b3	protein_coding
ENSMUSG00000003344.16	286.331	-0.796371	0.142262	-5.59791	2.16955e-08	1.36757e-07	Btbd2	protein_coding
ENSMUSG00000003345.17	1747.11	-0.593015	0.0887648	-6.68075	2.37723e-11	1.94074e-10	Csnk1g2	protein_coding
ENSMUSG00000003346.15	619.546	-1.01845	0.113345	-8.98545	2.57684e-19	3.2931e-18	Abhd17a	protein_coding
ENSMUSG00000003348.11	1589.11	-0.249934	0.0828041	-3.01838	0.00254132	0.00786935	Mob3a	protein_coding
ENSMUSG00000003352.15	1674.61	0.188569	0.106832	1.76511	0.0775452	0.157734	Cacnb3	protein_coding
ENSMUSG00000003354.7	3.03183	-1.36566	1.22549	-1.11438	0.265118	0.421314	Ccdc65	protein_coding
ENSMUSG00000003355.8	46.9548	-0.553998	0.30775	-1.80015	0.0718363	0.148148	Fkbp11	protein_coding
ENSMUSG00000003360.16	1726.87	-0.137512	0.0817335	-1.68245	0.0924819	0.182562	Ddx23	protein_coding
ENSMUSG00000003363.16	5576.88	-0.362279	0.0752777	-4.81256	1.49007e-06	7.73842e-06	Pld3	protein_coding
ENSMUSG00000003378.10	21.055	-0.306836	0.442571	-0.693303	0.488119	0.647916	Grik5	protein_coding
ENSMUSG00000003379.8	2.81773	-0.672434	1.26325	-0.532306	0.594514	0.736731	Cd79a	protein_coding
ENSMUSG00000003380.12	2099.06	-0.389182	0.104867	-3.7112	0.000206279	0.000796059	Rabac1	protein_coding
ENSMUSG00000003382.19	5507.87	0.578651	0.0803304	7.20338	5.87372e-13	5.42295e-12	Etv3	protein_coding
ENSMUSG00000003402.15	1883.13	0.0365839	0.0817909	0.447286	0.654669	0.783693	Prkcsh	protein_coding
ENSMUSG00000003410.9	1.01099	-3.19359	2.12025	-1.50623	0.132008	NA	Elavl3	protein_coding
ENSMUSG00000003418.12	15.4733	-0.569237	0.545826	-1.04289	0.296998	0.457697	St8sia6	protein_coding
ENSMUSG00000003420.9	347.628	-1.08652	0.151392	-7.17688	7.13216e-13	6.54653e-12	Fcgrt	protein_coding
ENSMUSG00000003421.14	534.408	-0.561535	0.109212	-5.1417	2.72259e-07	1.54788e-06	Nosip	protein_coding
ENSMUSG00000003423.16	562.916	-0.50872	0.118988	-4.2754	1.90795e-05	8.6329e-05	Pih1d1	protein_coding
ENSMUSG00000003429.12	14450.6	-0.0676792	0.0963076	-0.70274	0.482218	0.642331	Rps11	protein_coding
ENSMUSG00000003435.10	2125.31	-0.0746766	0.0944325	-0.790793	0.429065	0.594697	Supt5	protein_coding
ENSMUSG00000003437.15	1010.14	-0.0108564	0.0973823	-0.111482	0.911234	0.956388	Paf1	protein_coding
ENSMUSG00000003438.18	449.243	-0.030892	0.116676	-0.264767	0.791189	0.881083	Timm50	protein_coding
ENSMUSG00000003444.9	213.252	0.0460716	0.153531	0.300079	0.764117	0.863003	Med29	protein_coding
ENSMUSG00000003452.16	4.30329	-3.14797	1.31326	-2.39707	0.0165269	0.0417013	Bicd1	protein_coding
ENSMUSG00000003458.13	3011.93	0.361371	0.0746032	4.84391	1.27307e-06	6.67055e-06	Ncstn	protein_coding
ENSMUSG00000003464.14	925.805	-0.222331	0.0928802	-2.39374	0.0166777	0.0420456	Pex19	protein_coding
ENSMUSG00000003469.10	4.37405	1.26377	0.957263	1.32019	0.18677	0.322856	Phyhip	protein_coding
ENSMUSG00000003484.5	613.835	-0.260073	0.1258	-2.06734	0.0387017	0.0872201	Cyp4f18	protein_coding
ENSMUSG00000003500.14	528.321	-0.211703	0.109116	-1.94016	0.0523598	0.11337	Impdh1	protein_coding
ENSMUSG00000003518.14	2112.33	-0.936391	0.0790994	-11.8382	2.4785e-32	5.08178e-31	Dusp3	protein_coding
ENSMUSG00000003526.13	74.9733	-0.370651	0.24208	-1.53111	0.125742	0.235105	Prodh	protein_coding
ENSMUSG00000003527.10	328.247	0.235083	0.13271	1.77141	0.0764927	0.155952	Ess2	protein_coding
ENSMUSG00000003528.16	1688.71	0.15287	0.0924446	1.65364	0.0982009	0.191822	Slc25a1	protein_coding
ENSMUSG00000003531.16	149.422	-0.830356	0.18407	-4.51108	6.44996e-06	3.10167e-05	Dgcr6	protein_coding
ENSMUSG00000003534.18	10.601	-0.0566915	0.673398	-0.0841872	0.932908	0.966382	Ddr1	protein_coding
ENSMUSG00000003541.7	3287.06	1.55242	0.0996539	15.5781	1.02488e-54	3.46535e-53	Ier3	protein_coding
ENSMUSG00000003545.4	19.0882	0.562815	0.465945	1.2079	0.227085	0.375757	Fosb	protein_coding
ENSMUSG00000003546.11	362.399	-2.1158	0.138949	-15.2271	2.33604e-52	7.52666e-51	Klc4	protein_coding
ENSMUSG00000003549.10	277.522	-0.0189045	0.143047	-0.132156	0.894861	0.94622	Ercc1	protein_coding
ENSMUSG00000003559.9	40.8263	-0.724867	0.319925	-2.26574	0.0234674	0.056684	As3mt	protein_coding
ENSMUSG00000003573.16	1215.51	0.125272	0.0920895	1.36033	0.173727	0.304979	Homer3	protein_coding
ENSMUSG00000003575.14	171.579	-0.97266	0.17761	-5.47638	4.34105e-08	2.66834e-07	Crtc1	protein_coding
ENSMUSG00000003581.15	273.319	-0.494144	0.143701	-3.4387	0.000584512	0.00207087	Rnf215	protein_coding
ENSMUSG00000003585.14	7.86422	-1.13582	0.749761	-1.51492	0.129794	0.24136	Sec14l2	protein_coding
ENSMUSG00000003604.15	334.014	0.33588	0.136766	2.45587	0.0140542	0.0362237	Aven	protein_coding
ENSMUSG00000003617.17	327.488	2.40626	0.150706	15.9666	2.18426e-57	7.79649e-56	Cp	protein_coding
ENSMUSG00000003623.5	320.797	-1.31385	0.142817	-9.19958	3.59358e-20	4.75223e-19	Crot	protein_coding
ENSMUSG00000003644.18	1819.61	-0.999248	0.0810898	-12.3227	6.83376e-35	1.50167e-33	Rps6ka1	protein_coding
ENSMUSG00000003660.11	1403.69	-0.0113315	0.114613	-0.098868	0.921243	0.960714	Snrnp200	protein_coding
ENSMUSG00000003662.11	525.077	-0.309396	0.108673	-2.84704	0.00441284	0.0129681	Ciao1	protein_coding
ENSMUSG00000003665.8	70.5601	4.32831	0.364016	11.8904	1.32699e-32	2.73172e-31	Has1	protein_coding
ENSMUSG00000003680.17	276.916	-0.517263	0.141101	-3.66591	0.000246462	0.000938686	Taf6l	protein_coding
ENSMUSG00000003721.15	383.958	-0.111344	0.124923	-0.891299	0.372769	0.539124	Insig2	protein_coding
ENSMUSG00000003731.14	1231.13	0.161956	0.0945514	1.71289	0.0867329	0.172936	Kpna6	protein_coding
ENSMUSG00000003746.17	1680.9	0.668598	0.0872941	7.65914	1.87176e-14	1.89334e-13	Man1a	protein_coding
ENSMUSG00000003752.10	386.133	0.749815	0.130849	5.73038	1.00208e-08	6.52908e-08	Itpkc	protein_coding
ENSMUSG00000003762.14	324.37	-0.616489	0.136106	-4.52946	5.91339e-06	2.86174e-05	Coq8b	protein_coding
ENSMUSG00000003778.15	671.919	-0.131224	0.101377	-1.29441	0.195523	0.334744	Brd8	protein_coding
ENSMUSG00000003779.17	213.725	-0.786862	0.155706	-5.05351	4.33753e-07	2.40474e-06	Kif20a	protein_coding
ENSMUSG00000003808.19	946.442	0.107658	0.0942234	1.14258	0.253213	0.407379	Farsa	protein_coding
ENSMUSG00000003809.15	139.477	-0.953765	0.191443	-4.98197	6.29409e-07	3.42198e-06	Gcdh	protein_coding
ENSMUSG00000003810.15	724.378	0.496884	0.11523	4.31209	1.61717e-05	7.40368e-05	Mast2	protein_coding
ENSMUSG00000003812.14	1110.84	-0.858171	0.100344	-8.5523	1.20657e-17	1.42729e-16	Dnase2a	protein_coding
ENSMUSG00000003813.16	1247.64	0.179626	0.0963692	1.86394	0.0623307	0.131504	Rad23a	protein_coding
ENSMUSG00000003814.9	15448.8	0.412168	0.0721709	5.711	1.12312e-08	7.2877e-08	Calr	protein_coding
ENSMUSG00000003824.13	39.9292	-0.392515	0.324684	-1.20892	0.226695	0.375292	Syce2	protein_coding
ENSMUSG00000003847.17	1018.73	0.445441	0.151208	2.94588	0.00322033	0.00975557	Nfat5	protein_coding
ENSMUSG00000003848.15	402.964	-0.442161	0.120788	-3.66065	0.000251578	0.000955829	Nob1	protein_coding
ENSMUSG00000003849.9	1275.87	0.479475	0.087745	5.46442	4.64418e-08	2.84444e-07	Nqo1	protein_coding
ENSMUSG00000003863.19	531.278	4.26493	0.146272	29.1575	6.72e-187	9.71276e-185	Ppfia3	protein_coding
ENSMUSG00000003865.17	623.061	0.753152	0.107168	7.02778	2.0984e-12	1.87332e-11	Gys1	protein_coding
ENSMUSG00000003868.15	536.716	0.056607	0.111944	0.505674	0.613086	0.751471	Ruvbl2	protein_coding
ENSMUSG00000003872.10	2.38784	0.886948	1.41539	0.626648	0.53089	0.685671	Lin7b	protein_coding
ENSMUSG00000003873.12	3464.23	0.178928	0.0935472	1.9127	0.0557864	0.119689	Bax	protein_coding
ENSMUSG00000003882.6	2537.1	0.136221	0.0795066	1.71333	0.0866526	0.1728	Il7r	protein_coding
ENSMUSG00000003923.15	422.77	0.0995677	0.115706	0.860524	0.3895	0.556848	Tfam	protein_coding
ENSMUSG00000003929.12	100.261	-0.0247884	0.209251	-0.118463	0.905701	0.952578	Zfp81	protein_coding
ENSMUSG00000003934.6	1.77195	-0.70242	1.54686	-0.454094	0.649761	0.779911	Efnb3	protein_coding
ENSMUSG00000003948.18	474.066	0.104999	0.111282	0.943544	0.345403	0.511438	Mmd	protein_coding
ENSMUSG00000003949.17	2.33274	-1.20833	1.36659	-0.884192	0.376592	0.543237	Hlf	protein_coding
ENSMUSG00000003955.9	558.377	0.920699	0.119841	7.68265	1.55828e-14	1.58485e-13	Fam162a	protein_coding
ENSMUSG00000003970.10	14215.2	0.0601629	0.0973813	0.617807	0.536703	0.691307	Rpl8	protein_coding
ENSMUSG00000003992.16	36.1049	-1.65019	0.370229	-4.45722	8.30303e-06	3.9356e-05	Ssbp2	protein_coding
ENSMUSG00000004018.10	271.574	-0.205505	0.146864	-1.39929	0.161727	0.288232	Fancl	protein_coding
ENSMUSG00000004032.11	17.7897	-0.325799	0.473279	-0.688387	0.491209	0.650466	Gstm5	protein_coding
ENSMUSG00000004038.10	4.88326	0.666583	0.926274	0.71964	0.471747	0.633109	Gstm3	protein_coding
ENSMUSG00000004040.17	3999.94	0.732404	0.0738868	9.91251	3.67283e-23	5.53459e-22	Stat3	protein_coding
ENSMUSG00000004043.15	1789.52	2.11125	0.0842884	25.0479	1.83851e-138	1.80544e-136	Stat5a	protein_coding
ENSMUSG00000004044.10	56.7137	0.513819	0.289307	1.77603	0.075728	0.154713	Cavin1	protein_coding
ENSMUSG00000004054.10	1657.01	-0.490688	0.0826435	-5.93741	2.89561e-09	1.99027e-08	Map3k11	protein_coding
ENSMUSG00000004056.17	2058.9	0.040166	0.07945	0.505551	0.613172	0.751471	Akt2	protein_coding
ENSMUSG00000004069.18	852.875	-0.00551065	0.0944598	-0.0583385	0.953479	0.975777	Dnaja3	protein_coding
ENSMUSG00000004070.16	1553.54	0.357605	0.0967587	3.69584	0.00021916	0.000840913	Hmox2	protein_coding
ENSMUSG00000004071.14	1033.04	0.266756	0.0997554	2.6741	0.00749303	0.0208496	Cdip1	protein_coding
ENSMUSG00000004085.15	330.953	0.0103845	0.134706	0.0770899	0.938552	0.968532	Map3k20	protein_coding
ENSMUSG00000004096.10	1990.74	0.470648	0.0977402	4.8153	1.46977e-06	7.6407e-06	Cwc15	protein_coding
ENSMUSG00000004098.8	167.506	4.62174	0.265363	17.4167	6.16842e-68	2.64302e-66	Col5a3	protein_coding
ENSMUSG00000004099.17	494.681	-1.15995	0.13555	-8.55739	1.15447e-17	1.36804e-16	Dnmt1	protein_coding
ENSMUSG00000004100.13	404.978	-0.408459	0.120127	-3.40024	0.000673259	0.00235039	Ppan	protein_coding
ENSMUSG00000004105.9	32.8209	-2.07804	0.39746	-5.22831	1.7107e-07	9.96038e-07	Angptl2	protein_coding
ENSMUSG00000004110.19	1.87281	1.45848	1.52415	0.956918	0.338608	0.504985	Cacna1e	protein_coding
ENSMUSG00000004113.20	141.599	1.1404	0.187708	6.07537	1.23702e-09	8.8247e-09	Cacna1b	protein_coding
ENSMUSG00000004127.13	86.5816	-0.0177009	0.224123	-0.0789788	0.937049	0.967989	Trmt10a	protein_coding
ENSMUSG00000004151.18	72.6361	0.0610199	0.245479	0.248575	0.803689	0.888974	Etv1	protein_coding
ENSMUSG00000004187.12	36.9273	-1.2478	0.370643	-3.36657	0.00076108	0.0026266	Kifc2	protein_coding
ENSMUSG00000004207.16	184712	-0.277114	0.0743852	-3.72539	0.000195015	0.000757474	Psap	protein_coding
ENSMUSG00000004221.17	4005.26	0.732602	0.0900939	8.13154	4.23882e-16	4.70003e-15	Ikbkg	protein_coding
ENSMUSG00000004233.15	110.001	0.0379796	0.210585	0.180353	0.856876	0.922402	Wars2	protein_coding
ENSMUSG00000004263.16	872.228	-0.0541883	0.100783	-0.537671	0.590804	0.733219	Atn1	protein_coding
ENSMUSG00000004264.18	2843.8	-0.0466988	0.083546	-0.558959	0.57619	0.722181	Phb2	protein_coding
ENSMUSG00000004266.16	6253.21	0.0248665	0.0705297	0.352568	0.724412	0.834569	Ptpn6	protein_coding
ENSMUSG00000004267.17	35.3294	0.670454	0.341833	1.96135	0.049838	0.10862	Eno2	protein_coding
ENSMUSG00000004268.12	958.44	0.0495612	0.10618	0.466766	0.640667	0.773383	Emg1	protein_coding
ENSMUSG00000004270.14	1584.25	-0.150187	0.0868261	-1.72975	0.0836755	0.168022	Lpcat3	protein_coding
ENSMUSG00000004285.13	2580.6	0.178164	0.103263	1.72534	0.084466	0.16935	Atp6v1f	protein_coding
ENSMUSG00000004296.15	20541.8	8.00074	0.0918874	87.0711	0	0	Il12b	protein_coding
ENSMUSG00000004317.15	589.849	0.558989	0.123795	4.51543	6.31886e-06	3.04368e-05	Clcn5	protein_coding
ENSMUSG00000004319.16	695.331	-0.283252	0.108503	-2.61055	0.00903962	0.0246027	Clcn3	protein_coding
ENSMUSG00000004347.18	4.73756	0.0983738	0.916743	0.107308	0.914545	0.957854	Pde1c	protein_coding
ENSMUSG00000004356.9	682.566	0.230933	0.141725	1.62944	0.10322	0.199725	Utp20	protein_coding
ENSMUSG00000004359.17	498.351	1.36808	0.136703	10.0077	1.41039e-23	2.15861e-22	Spic	protein_coding
ENSMUSG00000004364.15	2375.49	0.352226	0.0804155	4.38007	1.1864e-05	5.52145e-05	Cul3	protein_coding
ENSMUSG00000004366.5	1.3054	0.552237	1.66629	0.331417	0.740329	NA	Sst	protein_coding
ENSMUSG00000004383.19	580.933	-0.0646748	0.112002	-0.577442	0.563641	0.712785	Large1	protein_coding
ENSMUSG00000004393.11	566.247	0.0513101	0.111848	0.458749	0.646414	0.777545	Ddx56	protein_coding
ENSMUSG00000004394.13	617.645	-0.590411	0.107919	-5.47085	4.47879e-08	2.74888e-07	Tmed4	protein_coding
ENSMUSG00000004446.13	383.623	0.00675549	0.135482	0.0498627	0.960232	0.979036	Bid	protein_coding
ENSMUSG00000004451.15	2704.77	0.482955	0.0759123	6.36201	1.99135e-10	1.52332e-09	Ralb	protein_coding
ENSMUSG00000004455.17	2744.13	-0.152673	0.0744665	-2.05022	0.040343	0.0903634	Ppp1cc	protein_coding
ENSMUSG00000004460.18	2643.51	0.476469	0.077331	6.16143	7.20928e-10	5.25438e-09	Dnajb11	protein_coding
ENSMUSG00000004462.8	183.846	-0.367206	0.163376	-2.24761	0.0246008	0.0590673	Tbccd1	protein_coding
ENSMUSG00000004473.11	4.46472	-0.624112	1.01457	-0.615152	0.538454	0.69278	Clec11a	protein_coding
ENSMUSG00000004500.10	53.6634	-0.69761	0.291383	-2.39413	0.0166596	0.0420052	Zfp324	protein_coding
ENSMUSG00000004508.7	1157.08	0.304055	0.106201	2.86301	0.00419635	0.012394	Gab2	protein_coding
ENSMUSG00000004530.13	2749.06	-0.872713	0.081407	-10.7204	8.16704e-27	1.43388e-25	Coro1c	protein_coding
ENSMUSG00000004535.13	4259.83	0.499066	0.0727463	6.86036	6.86888e-12	5.89368e-11	Tax1bp1	protein_coding
ENSMUSG00000004552.17	41.3837	-0.433854	0.331822	-1.30749	0.191047	0.328699	Ctse	protein_coding
ENSMUSG00000004558.16	54.5015	2.50073	0.32067	7.79845	6.26735e-15	6.51627e-14	Ndrg2	protein_coding
ENSMUSG00000004561.15	143.124	-0.577389	0.185701	-3.10924	0.00187572	0.00597969	Mettl17	protein_coding
ENSMUSG00000004562.17	608.088	1.19399	0.110477	10.8075	3.17159e-27	5.66166e-26	Arhgef40	protein_coding
ENSMUSG00000004565.16	267.318	-1.0965	0.147814	-7.4181	1.18815e-13	1.14486e-12	Pnpla6	protein_coding
ENSMUSG00000004567.17	594.732	-0.352357	0.10973	-3.21113	0.00132215	0.0043538	Mcoln1	protein_coding
ENSMUSG00000004568.14	95.6675	-1.52847	0.228198	-6.69798	2.1132e-11	1.73554e-10	Arhgef18	protein_coding
ENSMUSG00000004591.17	951.295	0.615698	0.113497	5.42478	5.80271e-08	3.52247e-07	Pkn2	protein_coding
ENSMUSG00000004609.12	2033.45	-0.175839	0.0860382	-2.04374	0.0409797	0.0915996	Cd33	protein_coding
ENSMUSG00000004610.5	1062.96	-0.0189944	0.131316	-0.144647	0.88499	0.939558	Etfb	protein_coding
ENSMUSG00000004626.15	2712.3	-0.280327	0.0749216	-3.7416	0.000182853	0.000712801	Stxbp2	protein_coding
ENSMUSG00000004630.19	55.3752	-0.316583	0.282688	-1.1199	0.262755	0.418537	Pcp2	protein_coding
ENSMUSG00000004631.16	1.17945	0.455096	1.87387	0.242865	0.80811	NA	Sgce	protein_coding
ENSMUSG00000004633.18	44.4997	-2.08876	0.389483	-5.36291	8.189e-08	4.90719e-07	Chn2	protein_coding
ENSMUSG00000004637.16	56.3361	0.0365707	0.329526	0.11098	0.911633	0.956532	Wwox	protein_coding
ENSMUSG00000004642.14	851.618	0.202738	0.102246	1.98284	0.0473851	0.103737	Slbp	protein_coding
ENSMUSG00000004655.6	2.20303	2.05046	1.52227	1.34698	0.177988	0.31079	Aqp1	protein_coding
ENSMUSG00000004661.16	144.278	0.346963	0.190367	1.8226	0.0683634	0.142186	Arid3b	protein_coding
ENSMUSG00000004665.11	1599.47	0.285774	0.0907604	3.14866	0.0016402	0.00529633	Cnn2	protein_coding
ENSMUSG00000004667.19	905.349	-0.705592	0.0987175	-7.14759	8.83155e-13	8.07388e-12	Polr2e	protein_coding
ENSMUSG00000004668.15	26.3294	1.13534	0.462123	2.45679	0.0140186	0.0361409	Abca13	protein_coding
ENSMUSG00000004677.19	3847.49	-0.212997	0.0943575	-2.25734	0.0239869	0.0577757	Myo9b	protein_coding
ENSMUSG00000004698.12	8.12145	0.237221	0.71401	0.332238	0.73971	0.845492	Hdac9	protein_coding
ENSMUSG00000004707.15	1601.57	0.873429	0.0812556	10.7492	5.98037e-27	1.05538e-25	Ly9	protein_coding
ENSMUSG00000004709.15	123.388	-0.263214	0.198298	-1.32737	0.184388	0.319492	Cd244a	protein_coding
ENSMUSG00000004730.16	6587.51	0.715325	0.0719234	9.94565	2.63457e-23	3.98466e-22	Adgre1	protein_coding
ENSMUSG00000004748.6	9.85402	-1.50471	0.688089	-2.18679	0.0287577	0.0675157	Mtfp1	protein_coding
ENSMUSG00000004768.15	102.381	-0.0152292	0.20597	-0.073939	0.941059	0.969764	Rab23	protein_coding
ENSMUSG00000004771.13	3083.14	0.59646	0.0941666	6.33409	2.38742e-10	1.81412e-09	Rab11a	protein_coding
ENSMUSG00000004788.12	735.573	0.249971	0.104581	2.39021	0.0168385	0.042399	Eif2b2	protein_coding
ENSMUSG00000004789.11	2769.34	0.332613	0.0746924	4.4531	8.46381e-06	4.00995e-05	Dlst	protein_coding
ENSMUSG00000004791.8	58.1133	0.443645	0.271136	1.63624	0.101788	0.197605	Pgf	protein_coding
ENSMUSG00000004798.15	632.376	-0.672929	0.116068	-5.79772	6.72241e-09	4.45642e-08	Ulk2	protein_coding
ENSMUSG00000004814.11	12.5505	0.370862	0.556515	0.666401	0.505155	0.662522	Ccl24	protein_coding
ENSMUSG00000004815.13	452.236	-0.127493	0.131011	-0.973144	0.330482	0.496182	Dgkq	protein_coding
ENSMUSG00000004837.3	46.0834	0.509206	0.29678	1.71577	0.0862041	0.172157	Grap	protein_coding
ENSMUSG00000004843.8	1124.19	0.0405193	0.0996793	0.406497	0.684378	0.805492	Chmp2b	protein_coding
ENSMUSG00000004846.11	2668.93	-0.184517	0.0832992	-2.21511	0.0267524	0.0633878	Plod3	protein_coding
ENSMUSG00000004849.15	1280.19	-0.272311	0.105785	-2.57418	0.0100477	0.0270345	Ap1s1	protein_coding
ENSMUSG00000004864.14	97.2088	0.270167	0.223556	1.2085	0.226855	0.375451	Mapk13	protein_coding
ENSMUSG00000004865.17	811.279	-0.112035	0.0950506	-1.17869	0.238522	0.389082	Srpk1	protein_coding
ENSMUSG00000004880.12	400.784	-0.789107	0.129735	-6.08246	1.18354e-09	8.46668e-09	Lbr	protein_coding
ENSMUSG00000004885.6	4.94104	4.971	1.45637	3.41327	0.000641881	0.00225235	Crabp2	protein_coding
ENSMUSG00000004891.17	42.0586	0.396285	0.313041	1.26592	0.205542	0.347905	Nes	protein_coding
ENSMUSG00000004892.14	1.36996	0.444543	1.648	0.269747	0.787355	0.878768	Bcan	protein_coding
ENSMUSG00000004895.10	681.36	-0.300425	0.106849	-2.81168	0.00492841	0.0143334	Prcc	protein_coding
ENSMUSG00000004896.17	652.169	-0.118624	0.119513	-0.992562	0.320923	0.485082	Mettl25b	protein_coding
ENSMUSG00000004897.18	4200.6	-0.295815	0.0812343	-3.6415	0.000271052	0.00102244	Hdgf	protein_coding
ENSMUSG00000004902.8	11.9408	0.750989	0.678055	1.10756	0.26805	0.424889	Slc25a18	protein_coding
ENSMUSG00000004929.13	177.193	-0.924081	0.176609	-5.23235	1.67365e-07	9.75299e-07	Thop1	protein_coding
ENSMUSG00000004931.12	516.207	-0.27913	0.121759	-2.29248	0.0218778	0.053233	Apba3	protein_coding
ENSMUSG00000004933.18	175.677	-1.19982	0.169274	-7.08804	1.36023e-12	1.22822e-11	Matk	protein_coding
ENSMUSG00000004934.15	799.039	0.123933	0.105077	1.17946	0.238217	0.38881	Pias4	protein_coding
ENSMUSG00000004936.9	4603.01	1.15167	0.0711499	16.1866	6.26996e-59	2.30618e-57	Map2k1	protein_coding
ENSMUSG00000004937.7	1127.98	-0.0895403	0.0946786	-0.945729	0.344287	0.510603	Sgta	protein_coding
ENSMUSG00000004945.16	453.297	-0.300473	0.128601	-2.33647	0.0194669	0.0481313	Tmem242	protein_coding
ENSMUSG00000004947.16	1657.29	1.80616	0.0881419	20.4915	2.56564e-93	1.64041e-91	Dtx2	protein_coding
ENSMUSG00000004951.11	6.33547	0.196915	0.822567	0.239391	0.810802	0.892848	Hspb1	protein_coding
ENSMUSG00000004952.14	2632.93	1.48581	0.0768179	19.3419	2.38413e-83	1.30138e-81	Rasa4	protein_coding
ENSMUSG00000004961.8	3.7935	0.123751	1.05064	0.117786	0.906237	0.952898	Syt5	protein_coding
ENSMUSG00000004980.17	14639.3	0.322711	0.0802534	4.02115	5.79156e-05	0.000244379	Hnrnpa2b1	protein_coding
ENSMUSG00000004988.10	1.13075	-2.17163	2.0041	-1.08359	0.278546	NA	Fxyd4	protein_coding
ENSMUSG00000004994.13	205.619	0.322804	0.154284	2.09227	0.0364141	0.0828286	Yju2b	protein_coding
ENSMUSG00000004996.10	115.08	-1.4826	0.225023	-6.58864	4.43879e-11	3.55727e-10	Mri1	protein_coding
ENSMUSG00000005034.16	1004.1	-0.125289	0.091756	-1.36546	0.172109	0.302683	Prkacb	protein_coding
ENSMUSG00000005043.14	61.7665	-2.24329	0.307184	-7.30277	2.81909e-13	2.65774e-12	Sgsh	protein_coding
ENSMUSG00000005045.17	41.6001	-1.00643	0.361132	-2.78687	0.00532197	0.0153453	Chd5	protein_coding
ENSMUSG00000005054.8	12069.4	0.379604	0.0998983	3.79991	0.000144751	0.000575303	Cstb	protein_coding
ENSMUSG00000005057.14	438.606	0.0125843	0.116455	0.108061	0.913947	0.957522	Sh2b2	protein_coding
ENSMUSG00000005069.13	977.942	-0.245185	0.0927934	-2.64227	0.00823521	0.0226568	Pex5	protein_coding
ENSMUSG00000005078.17	469.553	0.131988	0.121221	1.08883	0.276231	0.433868	Jkamp	protein_coding
ENSMUSG00000005087.18	15918.4	0.968455	0.0689384	14.0481	7.91178e-45	2.16509e-43	Cd44	protein_coding
ENSMUSG00000005089.16	403.261	5.85058	0.232924	25.1179	3.16975e-139	3.1428e-137	Slc1a2	protein_coding
ENSMUSG00000005102.14	256.236	-0.58759	0.152374	-3.85623	0.000115147	0.000465029	Eif2ak4	protein_coding
ENSMUSG00000005103.13	10075.6	0.505097	0.0665241	7.5927	3.13316e-14	3.1216e-13	Wdr1	protein_coding
ENSMUSG00000005107.14	30.3089	-0.961017	0.383785	-2.50405	0.0122779	0.0322612	Slc2a9	protein_coding
ENSMUSG00000005125.14	1375.89	1.34129	0.0859062	15.6134	5.89768e-55	2.00404e-53	Ndrg1	protein_coding
ENSMUSG00000005142.11	6019.44	-0.310137	0.069866	-4.43902	9.03684e-06	4.26569e-05	Man2b1	protein_coding
ENSMUSG00000005148.9	16.4574	0.946562	0.521558	1.81487	0.0695432	0.14426	Klf5	protein_coding
ENSMUSG00000005150.17	642.455	-0.0331761	0.12449	-0.266495	0.789858	0.880509	Wdr83	protein_coding
ENSMUSG00000005161.16	1703.91	-0.457127	0.112729	-4.05509	5.01157e-05	0.000213265	Prdx2	protein_coding
ENSMUSG00000005198.16	1513.29	-0.0896746	0.249388	-0.359578	0.719163	0.831461	Polr2a	protein_coding
ENSMUSG00000005202.3	3.83567	3.65076	1.36256	2.67933	0.00737691	0.0205544	Shbg	protein_coding
ENSMUSG00000005204.13	1260.34	-0.161976	0.0878495	-1.84379	0.0652143	0.136703	Senp3	protein_coding
ENSMUSG00000005220.11	1.13507	0.552826	2.04428	0.270426	0.786833	NA	Corin	protein_coding
ENSMUSG00000005225.16	373.366	0.173044	0.122446	1.41323	0.157588	0.282179	Plekha8	protein_coding
ENSMUSG00000005233.17	49.3545	-0.157305	0.333419	-0.471793	0.637075	0.770996	Spc25	protein_coding
ENSMUSG00000005237.15	80.2437	-0.0632557	0.25514	-0.247926	0.804192	0.889105	Dnah2	protein_coding
ENSMUSG00000005251.16	2.62418	0.536573	1.21196	0.442733	0.657959	0.785845	Ripk4	protein_coding
ENSMUSG00000005262.14	1040.55	0.336757	0.0972072	3.46432	0.000531568	0.00190167	Ufd1	protein_coding
ENSMUSG00000005267.14	60.2024	0.116458	0.263791	0.441477	0.658868	0.786609	Zfp287	protein_coding
ENSMUSG00000005299.7	749.956	-0.254058	0.100172	-2.53622	0.0112057	0.0297908	Letm1	protein_coding
ENSMUSG00000005312.16	2791.12	0.440471	0.0731439	6.02199	1.7229e-09	1.21389e-08	Ubqln1	protein_coding
ENSMUSG00000005338.15	5.39616	0.440934	0.869524	0.507098	0.612086	0.750535	Cadm3	protein_coding
ENSMUSG00000005354.17	1284.12	-0.298742	0.0934554	-3.19662	0.00139047	0.00455805	Txn2	protein_coding
ENSMUSG00000005360.15	4.29813	-0.331743	1.00062	-0.331537	0.740239	0.845775	Slc1a3	protein_coding
ENSMUSG00000005362.15	683.059	0.416098	0.102576	4.0565	4.98129e-05	0.000212108	Crbn	protein_coding
ENSMUSG00000005364.12	2.48688	3.09415	1.5217	2.03334	0.0420178	0.0936242	Il5ra	protein_coding
ENSMUSG00000005370.5	204.924	-0.973251	0.161711	-6.01847	1.76079e-09	1.23974e-08	Msh6	protein_coding
ENSMUSG00000005371.16	1286.54	0.569592	0.0948422	6.00568	1.90533e-09	1.3351e-08	Fbxo11	protein_coding
ENSMUSG00000005374.14	198.685	-0.456619	0.162758	-2.80552	0.00502362	0.0145814	Tbl2	protein_coding
ENSMUSG00000005378.18	696.166	-0.14445	0.118352	-1.22051	0.222272	0.369385	Bud23	protein_coding
ENSMUSG00000005397.9	6.80634	0.341442	0.758177	0.450346	0.652461	0.78198	Nid1	protein_coding
ENSMUSG00000005410.7	192.847	-0.358753	0.162096	-2.21321	0.0268832	0.0636463	Mcm5	protein_coding
ENSMUSG00000005413.9	28999.5	1.13111	0.0707853	15.9795	1.77658e-57	6.35236e-56	Hmox1	protein_coding
ENSMUSG00000005417.18	1253.4	0.0633412	0.109437	0.578789	0.562732	0.712112	Mprip	protein_coding
ENSMUSG00000005442.14	2495.19	-0.802453	0.102673	-7.8156	5.47037e-15	5.71077e-14	Cic	protein_coding
ENSMUSG00000005447.13	146.826	-0.467864	0.178757	-2.61732	0.00886241	0.0241685	Pafah1b3	protein_coding
ENSMUSG00000005465.10	43.9228	-0.831854	0.341947	-2.4327	0.0149867	0.0382858	Il27ra	protein_coding
ENSMUSG00000005469.11	997.093	-0.601136	0.0913874	-6.57788	4.77201e-11	3.81984e-10	Prkaca	protein_coding
ENSMUSG00000005470.9	81.5527	-0.78674	0.23262	-3.38208	0.00071938	0.0024957	Asf1b	protein_coding
ENSMUSG00000005474.10	4.34756	1.16369	1.00683	1.1558	0.247762	0.400684	Myl10	protein_coding
ENSMUSG00000005481.19	1731.51	-0.120344	0.0829698	-1.45045	0.146933	0.266817	Ddx39a	protein_coding
ENSMUSG00000005483.11	731.455	0.0141204	0.0980765	0.143973	0.885522	0.939995	Dnajb1	protein_coding
ENSMUSG00000005501.15	339.492	0.22208	0.129836	1.71047	0.087179	0.17358	Usp40	protein_coding
ENSMUSG00000005505.13	568.089	-0.0156418	0.114498	-0.136612	0.891337	0.944002	Kbtbd4	protein_coding
ENSMUSG00000005506.17	1778.8	0.398634	0.0973185	4.09618	4.20031e-05	0.000180425	Celf1	protein_coding
ENSMUSG00000005510.10	661.793	-0.297827	0.111112	-2.68041	0.0073532	0.0204939	Ndufs3	protein_coding
ENSMUSG00000005514.15	2456.35	0.198828	0.0845213	2.3524	0.0186525	0.0463299	Por	protein_coding
ENSMUSG00000005533.11	251.367	-0.249256	0.15973	-1.56048	0.118645	0.224039	Igf1r	protein_coding
ENSMUSG00000005534.11	508.459	-0.896846	0.13928	-6.43914	1.20154e-10	9.34109e-10	Insr	protein_coding
ENSMUSG00000005540.11	1.50029	4.26626	1.90821	2.23573	0.0253693	0.0606217	Fcer2a	protein_coding
ENSMUSG00000005566.15	1575.54	-0.48328	0.0846999	-5.70579	1.15803e-08	7.49757e-08	Trim28	protein_coding
ENSMUSG00000005575.17	1890.74	0.349448	0.095435	3.66163	0.000250615	0.000952346	Ube2m	protein_coding
ENSMUSG00000005580.12	58.9513	-0.640707	0.341855	-1.87421	0.0609021	0.128954	Adcy9	protein_coding
ENSMUSG00000005583.17	109.829	-0.658994	0.208673	-3.15802	0.00158842	0.0051356	Mef2c	protein_coding
ENSMUSG00000005609.17	694.172	0.166015	0.104259	1.59234	0.111309	0.212434	Ctr9	protein_coding
ENSMUSG00000005610.18	24196.2	0.96829	0.0688203	14.0698	5.82127e-45	1.59727e-43	Eif4g2	protein_coding
ENSMUSG00000005611.16	1.32014	2.22943	1.89143	1.1787	0.238517	NA	Irag1	protein_coding
ENSMUSG00000005615.16	1520.11	-0.299945	0.0897971	-3.34025	0.000837017	0.00286459	Pcyt1a	protein_coding
ENSMUSG00000005621.12	629.569	-0.128162	0.111496	-1.14948	0.25036	0.403802	Zfp592	protein_coding
ENSMUSG00000005625.16	2623.69	0.3108	0.0851207	3.65129	0.000260927	0.000986781	Psmd4	protein_coding
ENSMUSG00000005628.13	5.77319	-1.42491	0.95039	-1.49929	0.133798	0.247216	Tmod4	protein_coding
ENSMUSG00000005656.10	1534.98	0.307824	0.0936543	3.28681	0.00101329	0.00340595	Snx6	protein_coding
ENSMUSG00000005667.9	2279.5	0.982466	0.0785385	12.5094	6.63592e-36	1.49174e-34	Mthfd2	protein_coding
ENSMUSG00000005672.13	75.7977	0.241515	0.243545	0.991665	0.321361	0.485543	Kit	protein_coding
ENSMUSG00000005674.10	276.426	-0.978945	0.168649	-5.80462	6.45138e-09	4.27951e-08	Tomm40l	protein_coding
ENSMUSG00000005677.15	203.818	-0.934222	0.195178	-4.78651	1.69703e-06	8.75562e-06	Nr1i3	protein_coding
ENSMUSG00000005681.13	1.35848	-1.47853	1.94939	-0.758457	0.448177	0.612572	Apoa2	protein_coding
ENSMUSG00000005682.10	308.294	-0.674166	0.159372	-4.23013	2.33557e-05	0.000104116	Pan2	protein_coding
ENSMUSG00000005683.9	3566.87	0.494868	0.0711209	6.95812	3.44843e-12	3.0233e-11	Cs	protein_coding
ENSMUSG00000005686.18	1483.45	1.70005	0.0995886	17.0707	2.45292e-65	1.00687e-63	Ampd3	protein_coding
ENSMUSG00000005687.15	747.903	-0.366239	0.112395	-3.25851	0.00111999	0.00373523	Bcas2	protein_coding
ENSMUSG00000005698.16	1018.64	-0.0936378	0.0982057	-0.953487	0.340344	0.506799	Ctcf	protein_coding
ENSMUSG00000005699.17	44.7847	-1.64753	0.354859	-4.64279	3.43741e-06	1.70863e-05	Pard6a	protein_coding
ENSMUSG00000005705.11	5.85455	-0.644493	0.888261	-0.725567	0.468104	0.62995	Agrp	protein_coding
ENSMUSG00000005716.17	2.02544	-0.156986	1.50375	-0.104396	0.916855	0.958708	Pvalb	protein_coding
ENSMUSG00000005718.9	23.6006	-2.48813	0.498466	-4.99158	5.98883e-07	3.26293e-06	Tfap4	protein_coding
ENSMUSG00000005732.15	1614.49	0.387392	0.108629	3.56619	0.000362204	0.00133511	Ranbp1	protein_coding
ENSMUSG00000005763.16	165.951	1.34328	0.224363	5.98709	2.13635e-09	1.48783e-08	Cd247	protein_coding
ENSMUSG00000005774.13	540.972	0.78047	0.123074	6.34147	2.27588e-10	1.73193e-09	Rfx5	protein_coding
ENSMUSG00000005779.13	3562.89	0.64708	0.100151	6.46107	1.03964e-10	8.12551e-10	Psmb4	protein_coding
ENSMUSG00000005800.4	5734.29	-0.526874	0.0767939	-6.86089	6.84332e-12	5.87421e-11	Mmp8	protein_coding
ENSMUSG00000005802.13	901.228	1.66492	0.0999283	16.6611	2.5131e-62	9.86212e-61	Slc30a4	protein_coding
ENSMUSG00000005803.15	2434.07	0.566892	0.0800087	7.08538	1.38662e-12	1.24985e-11	Sqor	protein_coding
ENSMUSG00000005804.15	628.646	0.213701	0.10206	2.09387	0.0362719	0.0825326	Bloc1s6	protein_coding
ENSMUSG00000005813.13	1698.59	0.764952	0.0811592	9.42532	4.28789e-21	5.92624e-20	Metap1	protein_coding
ENSMUSG00000005823.10	998.462	-0.305702	0.0942893	-3.24217	0.00118625	0.00394022	Gpr108	protein_coding
ENSMUSG00000005824.8	31.5312	-0.665159	0.372968	-1.78342	0.0745176	0.15268	Tnfsf14	protein_coding
ENSMUSG00000005836.11	2.83075	4.22755	1.67107	2.52984	0.0114114	0.0302517	Gata6	protein_coding
ENSMUSG00000005846.13	1108.92	0.0137586	0.100475	0.136936	0.891082	0.943828	Rsl1d1	protein_coding
ENSMUSG00000005871.16	518.874	-0.124908	0.144092	-0.866863	0.386017	0.553371	Apc	protein_coding
ENSMUSG00000005873.7	3042.32	-0.270645	0.090564	-2.98844	0.00280407	0.00860379	Reep5	protein_coding
ENSMUSG00000005881.14	1661.95	-0.274052	0.0902621	-3.03619	0.00239591	0.00745508	Ergic3	protein_coding
ENSMUSG00000005882.19	402.373	-0.176245	0.128505	-1.37151	0.170218	0.300184	Uqcc1	protein_coding
ENSMUSG00000005883.16	1.32263	-0.227125	1.75508	-0.12941	0.897033	NA	Spo11	protein_coding
ENSMUSG00000005886.15	723.725	-0.376296	0.118079	-3.18681	0.0014385	0.00469599	Ncoa2	protein_coding
ENSMUSG00000005893.15	535.799	-0.767531	0.130499	-5.88149	4.06596e-09	2.75139e-08	Nr2c2	protein_coding
ENSMUSG00000005897.15	196.162	-0.248134	0.176179	-1.40842	0.159007	0.284372	Nr2c1	protein_coding
ENSMUSG00000005899.15	373.689	-0.0746018	0.125254	-0.595606	0.551438	0.703139	Smpd4	protein_coding
ENSMUSG00000005907.15	118.867	-0.743694	0.212322	-3.50267	0.000460615	0.00166467	Pex1	protein_coding
ENSMUSG00000005936.20	1516.52	-0.142539	0.0858128	-1.66105	0.0967037	0.189378	Kctd20	protein_coding
ENSMUSG00000005947.12	8.64996	0.833259	0.736987	1.13063	0.258211	0.413154	Itgae	protein_coding
ENSMUSG00000005949.10	306.522	-0.659579	0.13115	-5.02918	4.92581e-07	2.71111e-06	Ctns	protein_coding
ENSMUSG00000005950.15	183.523	-0.656298	0.202138	-3.24678	0.00116719	0.00388194	P2rx5	protein_coding
ENSMUSG00000005951.14	41.2598	-1.70532	0.36083	-4.72612	2.28852e-06	1.16204e-05	Shpk	protein_coding
ENSMUSG00000005968.15	26.2667	-0.581854	0.422308	-1.3778	0.168266	0.297459	Tuft1	protein_coding
ENSMUSG00000005973.7	120.528	2.02623	0.216081	9.37722	6.7736e-21	9.23729e-20	Rcn1	protein_coding
ENSMUSG00000005980.16	41.157	-0.481362	0.349347	-1.37789	0.168238	0.297434	Dnase1	protein_coding
ENSMUSG00000005981.12	817.678	-0.0557956	0.0964403	-0.57855	0.562893	0.712112	Trap1	protein_coding
ENSMUSG00000005982.15	908.777	-0.551143	0.0984104	-5.60046	2.13782e-08	1.34839e-07	Naa60	protein_coding
ENSMUSG00000005983.16	378.038	-0.477902	0.128697	-3.71338	0.000204509	0.000790014	1700037C18Rik	protein_coding
ENSMUSG00000005986.17	33.3788	-0.97213	0.370594	-2.62317	0.00871166	0.0238045	Ankrd13d	protein_coding
ENSMUSG00000006005.19	3166.26	0.714029	0.108236	6.59696	4.1968e-11	3.3686e-10	Tpr	protein_coding
ENSMUSG00000006010.15	547.293	-0.0302941	0.117348	-0.258155	0.796287	0.884232	Odr4	protein_coding
ENSMUSG00000006014.18	222.03	0.529946	0.164294	3.22559	0.00125713	0.00415747	Prg4	protein_coding
ENSMUSG00000006019.16	253.275	-0.731769	0.146594	-4.9918	5.98196e-07	3.26006e-06	Dhx34	protein_coding
ENSMUSG00000006021.6	125.447	-0.878922	0.210901	-4.16747	3.08001e-05	0.000134785	Kptn	protein_coding
ENSMUSG00000006024.14	1996.7	0.0366979	0.0827813	0.443312	0.65754	0.785719	Napa	protein_coding
ENSMUSG00000006050.13	1245.71	0.544756	0.0935651	5.82222	5.80716e-09	3.86341e-08	Sra1	protein_coding
ENSMUSG00000006057.17	825.013	-0.0498007	0.1145	-0.43494	0.663606	0.790014	Atp5mc1	protein_coding
ENSMUSG00000006058.11	1724.45	0.559579	0.10898	5.13468	2.82624e-07	1.6037e-06	Snf8	protein_coding
ENSMUSG00000006095.13	1494.06	0.240681	0.103213	2.33189	0.0197065	0.0486533	Tbcb	protein_coding
ENSMUSG00000006127.10	716.696	-0.697343	0.108608	-6.42073	1.35624e-10	1.05119e-09	Inpp5k	protein_coding
ENSMUSG00000006134.5	1020.9	0.420668	0.101899	4.12826	3.65513e-05	0.0001586	Crkl	protein_coding
ENSMUSG00000006154.14	43.7584	-0.178282	0.31511	-0.565775	0.571547	0.718424	Eps8l1	protein_coding
ENSMUSG00000006169.21	2681.94	0.283685	0.0804112	3.52793	0.000418819	0.00152517	Clint1	protein_coding
ENSMUSG00000006179.10	3.86028	-2.6244	1.26735	-2.07078	0.0383791	0.0866167	Prss16	protein_coding
ENSMUSG00000006191.18	151.318	-0.833062	0.181664	-4.58573	4.52412e-06	2.22137e-05	Cdkal1	protein_coding
ENSMUSG00000006205.14	93.9441	0.645804	0.225968	2.85795	0.00426391	0.01257	Htra1	protein_coding
ENSMUSG00000006215.13	517.806	0.0226857	0.110573	0.205165	0.837443	0.910027	Zbtb17	protein_coding
ENSMUSG00000006216.11	1.8949	0.299448	1.46275	0.204716	0.837794	0.910264	Clcnkb	protein_coding
ENSMUSG00000006219.13	290.073	-2.0963	0.166111	-12.6198	1.64141e-36	3.7473e-35	Fblim1	protein_coding
ENSMUSG00000006221.8	1.40354	-0.745643	1.68384	-0.442824	0.657893	0.785822	Hspb7	protein_coding
ENSMUSG00000006241.17	9.78083	-1.41116	0.686736	-2.05488	0.0398909	0.089507	Ccdc159	protein_coding
ENSMUSG00000006262.16	1805.42	0.900724	0.0899149	10.0175	1.27674e-23	1.96577e-22	Mob1b	protein_coding
ENSMUSG00000006273.15	8779.87	-0.490002	0.0753393	-6.50394	7.82453e-11	6.19085e-10	Atp6v1b2	protein_coding
ENSMUSG00000006276.12	1152.96	0.365117	0.0898026	4.06577	4.78733e-05	0.000204384	Eps15l1	protein_coding
ENSMUSG00000006281.9	943.357	-0.718238	0.102572	-7.00226	2.51873e-12	2.23302e-11	Tep1	protein_coding
ENSMUSG00000006288.9	318.677	-0.995403	0.136673	-7.28311	3.26213e-13	3.06276e-12	Ttc5	protein_coding
ENSMUSG00000006289.15	517.763	-0.265287	0.121335	-2.18641	0.0287857	0.0675661	Osgep	protein_coding
ENSMUSG00000006299.14	2718.52	0.0586522	0.101408	0.578377	0.563009	0.712112	Aamp	protein_coding
ENSMUSG00000006301.18	3030.81	-0.0191893	0.0846127	-0.22679	0.820587	0.899333	Tmbim1	protein_coding
ENSMUSG00000006304.15	14771.9	0.420066	0.0681348	6.16522	7.03835e-10	5.14075e-09	Arpc2	protein_coding
ENSMUSG00000006307.17	1016.48	-0.209592	0.113668	-1.8439	0.0651982	0.136683	Kmt2b	protein_coding
ENSMUSG00000006310.11	25.4954	0.909161	0.398074	2.2839	0.0223775	0.0543458	Zbtb32	protein_coding
ENSMUSG00000006313.6	4.17255	1.23048	1.0606	1.16017	0.245978	0.398299	Upk1a	protein_coding
ENSMUSG00000006315.10	399.014	-0.455361	0.130176	-3.49804	0.000468683	0.00169234	Tmem147	protein_coding
ENSMUSG00000006333.15	20615.2	0.00942472	0.101933	0.0924596	0.926333	0.963367	Rps9	protein_coding
ENSMUSG00000006335.17	333.715	-0.282081	0.132241	-2.13308	0.0329179	0.0759109	Tfpt	protein_coding
ENSMUSG00000006342.16	47.913	2.58239	0.335702	7.6925	1.44292e-14	1.47116e-13	Susd2	protein_coding
ENSMUSG00000006344.18	86.8484	-1.09591	0.240959	-4.54811	5.4131e-06	2.63516e-05	Ggt5	protein_coding
ENSMUSG00000006345.11	7.04847	0.455304	0.787257	0.578342	0.563033	0.712112	Ggt1	protein_coding
ENSMUSG00000006356.11	21.6148	0.89772	0.459128	1.95527	0.0505511	0.110011	Crip2	protein_coding
ENSMUSG00000006360.12	3699.37	0.0144835	0.108476	0.133518	0.893784	0.945671	Crip1	protein_coding
ENSMUSG00000006362.17	214.703	-0.632733	0.167908	-3.76834	0.000164338	0.000646515	Cbfa2t3	protein_coding
ENSMUSG00000006373.11	1334.09	0.207525	0.099945	2.07639	0.0378576	0.085581	Pgrmc1	protein_coding
ENSMUSG00000006378.16	42.9633	0.374315	0.319501	1.17156	0.241374	0.392431	Gcat	protein_coding
ENSMUSG00000006389.14	1.72765	0.592735	1.54472	0.383717	0.701188	0.818063	Mpl	protein_coding
ENSMUSG00000006390.16	2496.83	-0.089121	0.0756978	-1.17733	0.239065	0.389751	Elovl1	protein_coding
ENSMUSG00000006392.17	932.294	0.0744943	0.0976458	0.762903	0.445521	0.609958	Med8	protein_coding
ENSMUSG00000006395.18	226.064	-0.681062	0.1516	-4.49249	7.03946e-06	3.36935e-05	Hyi	protein_coding
ENSMUSG00000006398.16	124.999	-0.600286	0.203699	-2.94693	0.00320943	0.00972686	Cdc20	protein_coding
ENSMUSG00000006403.14	64.0869	5.11961	0.471147	10.8663	1.66899e-27	3.018e-26	Adamts4	protein_coding
ENSMUSG00000006411.13	168.385	1.29937	0.169235	7.6779	1.61722e-14	1.64316e-13	Nectin4	protein_coding
ENSMUSG00000006412.11	851.778	0.252392	0.112682	2.23986	0.0251	0.0601112	Pfdn2	protein_coding
ENSMUSG00000006418.18	3782.3	1.29159	0.0762415	16.9407	2.25315e-64	9.08519e-63	Rnf114	protein_coding
ENSMUSG00000006423.16	675.68	0.30169	0.109179	2.76325	0.00572288	0.0163543	Steep1	protein_coding
ENSMUSG00000006435.17	3.62392	1.22884	1.11563	1.10147	0.27069	0.427654	Neurl1a	protein_coding
ENSMUSG00000006442.11	584.946	0.0215989	0.112901	0.191309	0.848284	0.917194	Srm	protein_coding
ENSMUSG00000006445.4	3.44856	-1.10994	1.16952	-0.949054	0.342593	0.508986	Epha2	protein_coding
ENSMUSG00000006456.11	692.863	0.0807729	0.100692	0.802176	0.422451	0.58866	Rbm14	protein_coding
ENSMUSG00000006462.8	13.5033	0.651389	0.555244	1.17316	0.240733	0.391692	A530013C23Rik	lncRNA
ENSMUSG00000006463.14	131.037	0.13366	0.185817	0.719309	0.47195	0.633201	Zdhhc24	protein_coding
ENSMUSG00000006464.10	8.36124	-1.16215	0.718987	-1.61637	0.106014	0.204093	Bbs1	protein_coding
ENSMUSG00000006471.19	589.923	-0.462153	0.112971	-4.09091	4.29685e-05	0.000184264	Ndor1	protein_coding
ENSMUSG00000006476.20	409.79	0.453164	0.128138	3.53653	0.000405426	0.00148086	Nsmf	protein_coding
ENSMUSG00000006494.12	485.209	0.227238	0.116449	1.95138	0.0510113	0.110789	Pdk1	protein_coding
ENSMUSG00000006498.17	2933.64	0.528606	0.0744347	7.10161	1.23314e-12	1.1169e-11	Ptbp1	protein_coding
ENSMUSG00000006517.6	1239.44	-0.549131	0.0930864	-5.89916	3.65361e-09	2.48795e-08	Mvd	protein_coding
ENSMUSG00000006519.12	15657	0.297547	0.0991579	3.00074	0.00269323	0.00829843	Cyba	protein_coding
ENSMUSG00000006526.14	238.831	-0.184403	0.15158	-1.21654	0.223779	0.371367	Stimate	protein_coding
ENSMUSG00000006527.17	537.938	0.381288	0.110759	3.44251	0.000576337	0.00204508	Sfmbt1	protein_coding
ENSMUSG00000006529.17	11.203	2.07008	0.643652	3.21615	0.00129922	0.00428493	Itih1	protein_coding
ENSMUSG00000006575.15	26.944	-0.9598	0.424433	-2.26137	0.0237364	0.05728	Rundc3a	protein_coding
ENSMUSG00000006576.17	31.3917	-0.541563	0.369955	-1.46386	0.143232	0.26133	Slc4a3	protein_coding
ENSMUSG00000006585.4	192.037	0.0726577	0.167095	0.434828	0.663687	0.790023	Cdt1	protein_coding
ENSMUSG00000006589.9	1103.59	-0.430759	0.106049	-4.06188	4.86798e-05	0.000207585	Aprt	protein_coding
ENSMUSG00000006599.14	1061.93	0.320146	0.0950154	3.36941	0.000753288	0.00260234	Gtf2h1	protein_coding
ENSMUSG00000006611.16	154.125	-1.96847	0.196499	-10.0177	1.27396e-23	1.96297e-22	Hfe	protein_coding
ENSMUSG00000006638.17	210.002	-0.468879	0.169143	-2.77209	0.00556971	0.0159632	Abhd1	protein_coding
ENSMUSG00000006641.13	166.914	-0.521897	0.169324	-3.08224	0.00205449	0.00648767	Slc5a6	protein_coding
ENSMUSG00000006649.18	889.205	0.0329966	0.12232	0.269756	0.787348	0.878768	Nphs1	protein_coding
ENSMUSG00000006651.9	39.9112	0.035524	0.345932	0.102691	0.918208	0.959488	Aplp1	protein_coding
ENSMUSG00000006673.15	1438.91	0.0685953	0.0952999	0.719783	0.471658	0.633032	Qrich1	protein_coding
ENSMUSG00000006675.11	4.33338	-0.102207	0.950052	-0.10758	0.914329	0.957726	P4htm	protein_coding
ENSMUSG00000006676.18	1880	-0.214604	0.0819312	-2.61932	0.00881056	0.0240546	Usp19	protein_coding
ENSMUSG00000006678.7	54.275	-1.1526	0.308552	-3.7355	0.000187341	0.000729044	Pola1	protein_coding
ENSMUSG00000006699.18	18986.9	0.418566	0.077932	5.37091	7.83395e-08	4.70129e-07	Cdc42	protein_coding
ENSMUSG00000006705.14	574.767	0.516318	0.115209	4.48156	7.4099e-06	3.53841e-05	Pknox1	protein_coding
ENSMUSG00000006715.12	131.198	-1.86274	0.223727	-8.32595	8.36526e-17	9.5595e-16	Gmnn	protein_coding
ENSMUSG00000006717.8	130.595	-1.19123	0.195591	-6.09042	1.12615e-09	8.07587e-09	Acot13	protein_coding
ENSMUSG00000006724.13	1.9088	2.03217	1.64564	1.23488	0.216876	0.362207	Cyp27b1	protein_coding
ENSMUSG00000006728.13	1380.63	-0.149322	0.0961195	-1.5535	0.120303	0.226709	Cdk4	protein_coding
ENSMUSG00000006731.11	1856.05	-0.425709	0.0856391	-4.97096	6.6622e-07	3.61637e-06	B4galnt1	protein_coding
ENSMUSG00000006732.15	230.512	0.419502	0.150268	2.79169	0.00524334	0.0151463	Mettl1	protein_coding
ENSMUSG00000006736.10	1129.82	0.073987	0.0922982	0.801609	0.422779	0.588958	Tspan31	protein_coding
ENSMUSG00000006740.15	4231.39	0.546266	0.0818441	6.67447	2.48132e-11	2.0225e-10	Kif5b	protein_coding
ENSMUSG00000006763.15	176.327	0.860773	0.165559	5.19919	2.00162e-07	1.15494e-06	Saal1	protein_coding
ENSMUSG00000006782.17	827.377	0.339644	0.099313	3.41993	0.000626367	0.00220167	Cnp	protein_coding
ENSMUSG00000006784.15	4.12184	3.85954	1.34965	2.85965	0.00424109	0.0125135	Odad4	protein_coding
ENSMUSG00000006800.15	874.682	-1.36974	0.112323	-12.1947	3.31857e-34	7.13944e-33	Sulf2	protein_coding
ENSMUSG00000006818.6	30149.1	1.64879	0.0704563	23.4016	4.11289e-121	3.34972e-119	Sod2	protein_coding
ENSMUSG00000006850.9	220.648	0.173146	0.150068	1.15378	0.24859	0.401674	Tmco6	protein_coding
ENSMUSG00000006906.11	346.941	0.139528	0.130378	1.07018	0.284538	0.443219	Stambp	protein_coding
ENSMUSG00000006920.15	700.785	-0.191536	0.0983476	-1.94754	0.0514705	0.111597	Ezh1	protein_coding
ENSMUSG00000006930.16	8.02958	2.84481	0.853372	3.33361	0.000857261	0.00292558	Hap1	protein_coding
ENSMUSG00000006931.16	2.56966	0.656041	1.21486	0.540016	0.589186	0.731856	P3h4	protein_coding
ENSMUSG00000006932.18	7376.54	0.341928	0.0699517	4.88806	1.01835e-06	5.40067e-06	Ctnnb1	protein_coding
ENSMUSG00000006941.6	658.21	0.192088	0.105639	1.81834	0.0690127	0.143406	Eif1b	protein_coding
ENSMUSG00000006998.17	6514.66	0.397682	0.0675847	5.8842	3.99975e-09	2.70748e-08	Psmd2	protein_coding
ENSMUSG00000007029.17	670.647	-0.447539	0.104296	-4.29106	1.77826e-05	8.09426e-05	Vars1	protein_coding
ENSMUSG00000007030.9	1.54227	2.31768	1.86104	1.24537	0.212996	0.357464	Vwa7	protein_coding
ENSMUSG00000007033.5	23.1757	0.499768	0.42275	1.18218	0.237133	0.387587	Hspa1l	protein_coding
ENSMUSG00000007035.16	12.5275	0.42025	0.572206	0.734438	0.462682	0.625277	Msh5	protein_coding
ENSMUSG00000007036.16	875.668	0.333235	0.0945239	3.5254	0.000422841	0.00153818	Abhd16a	protein_coding
ENSMUSG00000007038.6	2052.58	0.23547	0.0932664	2.52471	0.0115794	0.0306258	Neu1	protein_coding
ENSMUSG00000007039.13	19.3863	0.189745	0.491643	0.38594	0.699541	0.816972	Ddah2	protein_coding
ENSMUSG00000007041.10	6100.49	0.0448283	0.0905054	0.49531	0.620381	0.757764	Clic1	protein_coding
ENSMUSG00000007050.18	284.559	-0.0875433	0.15375	-0.569387	0.569094	0.716474	Lsm2	protein_coding
ENSMUSG00000007080.15	17.9437	-0.854181	0.524098	-1.62981	0.103141	0.19961	Pole	protein_coding
ENSMUSG00000007097.15	6.3726	0.413548	0.774783	0.53376	0.593508	0.735754	Atp1a2	protein_coding
ENSMUSG00000007122.12	1.80101	-0.693004	1.59857	-0.433515	0.664641	0.790696	Casq1	protein_coding
ENSMUSG00000007207.11	1.09719	-2.1307	2.01621	-1.05678	0.29061	NA	Stx1a	protein_coding
ENSMUSG00000007216.7	42.1925	-0.401129	0.314447	-1.27567	0.202073	0.343637	Zfp775	protein_coding
ENSMUSG00000007338.11	335.482	-0.431827	0.132738	-3.25322	0.00114103	0.00380356	Mrpl49	protein_coding
ENSMUSG00000007379.16	13.634	-1.79174	0.665518	-2.69225	0.00709721	0.0198613	Dennd2c	protein_coding
ENSMUSG00000007411.17	858.132	0.133159	0.098819	1.3475	0.177818	0.310572	Mark3	protein_coding
ENSMUSG00000007415.16	1049.61	0.0410594	0.0954553	0.430142	0.667092	0.792511	Gatad1	protein_coding
ENSMUSG00000007458.15	12582.7	0.512565	0.0689746	7.43122	1.076e-13	1.03875e-12	M6pr	protein_coding
ENSMUSG00000007476.19	310.342	-0.257257	0.145456	-1.76862	0.0769567	0.156692	Lrrc8a	protein_coding
ENSMUSG00000007564.16	5510.03	0.502635	0.0709602	7.08334	1.40722e-12	1.26786e-11	Ppp2r1a	protein_coding
ENSMUSG00000007570.17	174.15	-0.700044	0.169508	-4.12986	3.6298e-05	0.000157534	Fance	protein_coding
ENSMUSG00000007589.10	665.974	-0.160935	0.099869	-1.61146	0.10708	0.205588	Tinf2	protein_coding
ENSMUSG00000007591.16	2.25351	-2.40246	1.64424	-1.46113	0.143979	0.262413	Tssk4	protein_coding
ENSMUSG00000007594.11	1.59565	-0.320226	1.6164	-0.198111	0.842958	0.913361	Hapln4	protein_coding
ENSMUSG00000007603.10	440.969	-0.717327	0.12929	-5.5482	2.88632e-08	1.80003e-07	Dus3l	protein_coding
ENSMUSG00000007610.17	207.36	-0.274271	0.15127	-1.81312	0.0698134	0.144659	Gtpbp3	protein_coding
ENSMUSG00000007613.16	1284.61	-0.712291	0.0970158	-7.34201	2.10415e-13	1.99841e-12	Tgfbr1	protein_coding
ENSMUSG00000007617.19	520.257	0.46172	0.111359	4.14623	3.37991e-05	0.000147125	Homer1	protein_coding
ENSMUSG00000007646.14	3.34153	-1.34659	1.24932	-1.07786	0.281096	0.439267	Rad51c	protein_coding
ENSMUSG00000007655.17	29094.7	1.79248	0.0653613	27.4242	1.41201e-165	1.75637e-163	Cav1	protein_coding
ENSMUSG00000007656.15	1164.98	-0.0121747	0.101232	-0.120265	0.904273	0.951662	Arpp19	protein_coding
ENSMUSG00000007659.19	1417.57	1.46148	0.0899001	16.2567	2.00153e-59	7.44191e-58	Bcl2l1	protein_coding
ENSMUSG00000007670.11	1502.87	-0.297194	0.0865723	-3.4329	0.00059716	0.00210969	Khsrp	protein_coding
ENSMUSG00000007682.9	22.9449	-0.797447	0.435671	-1.83039	0.0671921	0.139991	Dio2	protein_coding
ENSMUSG00000007721.7	927.192	0.0325486	0.107293	0.30336	0.761616	0.861147	Ccdc124	protein_coding
ENSMUSG00000007739.11	3650.21	0.29661	0.0810692	3.65873	0.000253472	0.000961777	Cct4	protein_coding
ENSMUSG00000007777.10	143.881	-0.628075	0.182932	-3.43337	0.00059612	0.00210654	Trappc2b	protein_coding
ENSMUSG00000007783.11	4.0557	-0.293491	0.986633	-0.297467	0.76611	0.864221	Cpt1c	protein_coding
ENSMUSG00000007812.17	753.414	0.313926	0.104985	2.99021	0.00278786	0.00856685	Zfp655	protein_coding
ENSMUSG00000007815.14	12992.8	0.330843	0.0760813	4.34854	1.37048e-05	6.31941e-05	Rhoa	protein_coding
ENSMUSG00000007817.16	2505.81	0.160736	0.118969	1.35107	0.176672	0.308977	Zmiz1	protein_coding
ENSMUSG00000007827.11	31.208	-1.52187	0.394932	-3.8535	0.00011644	0.000469788	Ankrd26	protein_coding
ENSMUSG00000007833.16	737.635	-0.677722	0.104751	-6.46986	9.80938e-11	7.70485e-10	Aldh16a1	protein_coding
ENSMUSG00000007836.7	5877.82	0.208682	0.0975165	2.13996	0.0323577	0.0747787	Hnrnpa0	protein_coding
ENSMUSG00000007837.12	290.66	-0.42693	0.137987	-3.09399	0.00197484	0.00627036	Prrg2	protein_coding
ENSMUSG00000007850.17	3986.08	0.301624	0.0719554	4.19182	2.76721e-05	0.000122007	Hnrnph1	protein_coding
ENSMUSG00000007867.10	150.267	0.0638145	0.201026	0.317445	0.750906	0.852746	Ift43	protein_coding
ENSMUSG00000007872.4	812.437	0.842461	0.11066	7.61307	2.67666e-14	2.67849e-13	Id3	protein_coding
ENSMUSG00000007877.3	3.77927	1.28387	1.10827	1.15845	0.24668	0.399279	Tcap	protein_coding
ENSMUSG00000007880.17	1802.34	0.0109376	0.116527	0.0938635	0.925218	0.962842	Arid1a	protein_coding
ENSMUSG00000007888.16	2.45475	-0.237931	1.26273	-0.188426	0.850543	0.918814	Crlf1	protein_coding
ENSMUSG00000007891.17	87205.5	-0.00442401	0.0793095	-0.0557816	0.955516	0.976783	Ctsd	protein_coding
ENSMUSG00000007892.9	13815.8	-0.0248141	0.108997	-0.22766	0.819911	0.898923	Rplp1	protein_coding
ENSMUSG00000007944.9	12.7882	-1.00264	0.585699	-1.71187	0.086921	0.173251	Ttc9b	protein_coding
ENSMUSG00000007946.12	7.63159	-0.0575284	0.732101	-0.0785799	0.937367	0.967994	Phox2a	protein_coding
ENSMUSG00000007950.10	57.1657	-1.65695	0.304078	-5.44909	5.06273e-08	3.08881e-07	Abhd8	protein_coding
ENSMUSG00000007987.13	264.891	0.213549	0.138661	1.54008	0.123541	0.232003	Ift22	protein_coding
ENSMUSG00000007989.8	1.24793	-0.0260685	1.80504	-0.0144421	0.988477	NA	Fzd3	protein_coding
ENSMUSG00000008028.16	2.15166	-1.58628	1.4587	-1.08746	0.276833	0.434449	1700008O03Rik	protein_coding
ENSMUSG00000008035.13	1271.04	-1.01855	0.0938573	-10.8521	1.94807e-27	3.51337e-26	Mid1ip1	protein_coding
ENSMUSG00000008036.12	2031.09	0.0590845	0.114071	0.517961	0.604485	0.744138	Ap2s1	protein_coding
ENSMUSG00000008090.15	27.9433	0.564445	0.376778	1.49808	0.134111	0.247638	Fgfrl1	protein_coding
ENSMUSG00000008129.15	3.58164	-1.32199	1.14015	-1.15949	0.246258	0.398628	Brme1	protein_coding
ENSMUSG00000008136.15	1.48588	3.22858	1.97125	1.63784	0.101456	0.197055	Fhl2	protein_coding
ENSMUSG00000008140.19	1182.82	-0.185427	0.0964398	-1.92272	0.0545154	0.117381	Emc10	protein_coding
ENSMUSG00000008153.13	4.70731	0.100278	0.957488	0.10473	0.91659	0.958529	Clstn3	protein_coding
ENSMUSG00000008167.15	150.474	-0.412923	0.189402	-2.18013	0.0292475	0.0685324	Fbxw9	protein_coding
ENSMUSG00000008193.14	57.5491	-1.08065	0.285659	-3.78299	0.000154957	0.000612428	Spib	protein_coding
ENSMUSG00000008200.16	1423.31	0.733912	0.0879338	8.34618	7.05038e-17	8.09826e-16	Fnbp4	protein_coding
ENSMUSG00000008206.17	3.34033	-0.681566	1.13432	-0.600861	0.547933	0.700399	Cers4	protein_coding
ENSMUSG00000008226.15	97.2227	-1.07352	0.241164	-4.45142	8.53044e-06	4.03872e-05	Scrn3	protein_coding
ENSMUSG00000008301.12	545.27	-0.0678678	0.107178	-0.633227	0.526585	0.681956	Phax	protein_coding
ENSMUSG00000008305.20	173.381	-1.26509	0.187738	-6.73858	1.59944e-11	1.32527e-10	Tle1	protein_coding
ENSMUSG00000008307.12	26.9072	0.275702	0.392209	0.702947	0.482089	0.642201	1700109H08Rik	protein_coding
ENSMUSG00000008318.11	213.13	-1.22578	0.166107	-7.37946	1.58931e-13	1.52639e-12	Relt	protein_coding
ENSMUSG00000008333.13	1020.99	0.23864	0.12655	1.88574	0.0593298	0.126172	Snrpb2	protein_coding
ENSMUSG00000008348.10	85264	0.766781	0.0649652	11.803	3.76846e-32	7.68063e-31	Ubc	protein_coding
ENSMUSG00000008373.17	912.706	0.217564	0.0978219	2.22408	0.0261428	0.0621731	Prpf31	protein_coding
ENSMUSG00000008384.9	670.324	0.456652	0.111452	4.09728	4.18033e-05	0.000179642	Sertad1	protein_coding
ENSMUSG00000008393.10	986.197	0.970918	0.0968383	10.0262	1.16955e-23	1.80888e-22	Carhsp1	protein_coding
ENSMUSG00000008398.17	1466.65	1.13459	0.0863565	13.1384	1.98296e-39	4.85081e-38	Elk3	protein_coding
ENSMUSG00000008429.9	889.148	0.0264911	0.104238	0.25414	0.799387	0.886078	Herpud2	protein_coding
ENSMUSG00000008435.16	257.084	-0.173833	0.152631	-1.13891	0.25474	0.409067	Rdh13	protein_coding
ENSMUSG00000008438.4	0.880281	-1.77972	2.28023	-0.780499	0.435097	NA	Adam21	protein_coding
ENSMUSG00000008450.9	687.636	-0.117589	0.123521	-0.951982	0.341106	0.507351	Nutf2	protein_coding
ENSMUSG00000008475.14	15254.9	0.5571	0.0706968	7.88013	3.27049e-15	3.45997e-14	Arpc5	protein_coding
ENSMUSG00000008496.20	1534.18	-0.303034	0.0862449	-3.51364	0.000442006	0.00160278	Pou2f2	protein_coding
ENSMUSG00000008540.12	1326.14	-0.517116	0.105562	-4.89871	9.64685e-07	5.13598e-06	Mgst1	protein_coding
ENSMUSG00000008575.18	1.39483	-0.0409278	1.70984	-0.0239366	0.980903	0.989923	Nfib	protein_coding
ENSMUSG00000008601.13	1.87639	-0.283599	1.51763	-0.18687	0.851763	0.919411	Rab25	protein_coding
ENSMUSG00000008604.12	723.552	-0.329154	0.105553	-3.11838	0.00181848	0.00581618	Ubqln4	protein_coding
ENSMUSG00000008658.18	4.55828	1.06109	0.963159	1.10168	0.270601	0.427545	Rbfox1	protein_coding
ENSMUSG00000008668.16	9529.46	0.0273856	0.107172	0.255529	0.798315	0.885496	Rps18	protein_coding
ENSMUSG00000008682.14	17045.9	0.00750932	0.0865275	0.0867853	0.930842	0.965873	Rpl10	protein_coding
ENSMUSG00000008683.17	6585.38	0.117243	0.10065	1.16486	0.244077	0.395783	Rps15a	protein_coding
ENSMUSG00000008690.16	1650.22	-0.0619699	0.0876159	-0.707291	0.479386	0.639721	Ncaph2	protein_coding
ENSMUSG00000008730.18	3950.03	-0.288212	0.0915048	-3.14969	0.00163441	0.00527846	Hipk1	protein_coding
ENSMUSG00000008734.10	185.928	1.09426	0.163779	6.68134	2.3677e-11	1.93373e-10	Gprc5b	protein_coding
ENSMUSG00000008763.17	1292.9	0.352283	0.102637	3.43231	0.000598454	0.0021126	Man1a2	protein_coding
ENSMUSG00000008822.16	40.3302	-0.747793	0.336365	-2.22316	0.0262053	0.0622713	Acyp1	protein_coding
ENSMUSG00000008845.10	30.9878	-3.92821	0.571268	-6.8763	6.14283e-12	5.29062e-11	Cd163	protein_coding
ENSMUSG00000008855.18	603.462	-2.17004	0.115002	-18.8696	2.02816e-79	1.02024e-77	Hdac5	protein_coding
ENSMUSG00000008859.9	1088.76	0.27919	0.106733	2.61579	0.00890212	0.0242639	Rala	protein_coding
ENSMUSG00000008892.14	2356.75	0.738815	0.0902416	8.18708	2.67649e-16	3.01163e-15	Vdac3	protein_coding
ENSMUSG00000008958.15	730.144	-0.0942716	0.10558	-0.892897	0.371912	0.53834	Vps72	protein_coding
ENSMUSG00000008976.17	1518.83	0.558201	0.0844256	6.61175	3.7981e-11	3.06055e-10	Gabpa	protein_coding
ENSMUSG00000009013.6	2193.54	-0.269851	0.097171	-2.77708	0.00548504	0.0157514	Dynll1	protein_coding
ENSMUSG00000009030.15	855.03	-0.1481	0.0952737	-1.55447	0.120072	0.226316	Pdcl	protein_coding
ENSMUSG00000009035.16	2295.75	0.953841	0.078042	12.2222	2.36715e-34	5.13024e-33	Tmem184b	protein_coding
ENSMUSG00000009073.17	843.53	-0.211803	0.100393	-2.10974	0.0348812	0.0797636	Nf2	protein_coding
ENSMUSG00000009075.3	82.1291	-0.911987	0.242785	-3.75636	0.000172401	0.000675261	Cabp7	protein_coding
ENSMUSG00000009076.11	194.41	-0.623559	0.161783	-3.85429	0.000116068	0.000468565	Zmat5	protein_coding
ENSMUSG00000009079.17	5376.55	0.397197	0.0766193	5.18404	2.17134e-07	1.24726e-06	Ewsr1	protein_coding
ENSMUSG00000009090.18	882.711	-0.648037	0.101999	-6.35336	2.10667e-10	1.60733e-09	Ap1b1	protein_coding
ENSMUSG00000009092.6	29.2821	0.363082	0.382774	0.948553	0.342848	0.509162	Derl3	protein_coding
ENSMUSG00000009093.8	6.24725	5.37859	1.38395	3.88641	0.000101739	0.000414714	Gstt4	protein_coding
ENSMUSG00000009112.5	530.951	-0.203531	0.138549	-1.46902	0.141827	0.259296	Bcl2l13	protein_coding
ENSMUSG00000009114.18	7.22081	-1.27916	0.7882	-1.62289	0.104612	0.202058	2610028H24Rik	protein_coding
ENSMUSG00000009145.7	35.8096	0.169825	0.34424	0.493334	0.621777	0.758802	Dqx1	protein_coding
ENSMUSG00000009207.16	577.415	1.21681	0.11259	10.8075	3.17234e-27	5.66166e-26	Lnpk	protein_coding
ENSMUSG00000009246.15	29.3349	-0.566792	0.388716	-1.45812	0.144809	0.263644	Trpm5	protein_coding
ENSMUSG00000009248.7	1.8567	0.125892	1.44977	0.086836	0.930802	0.965873	Ascl2	protein_coding
ENSMUSG00000009281.7	142.795	-0.0262704	0.180825	-0.145281	0.884489	0.939284	Rarres2	protein_coding
ENSMUSG00000009291.14	3543.21	-0.082909	0.0749181	-1.10666	0.26844	0.425165	Pttg1ip	protein_coding
ENSMUSG00000009292.19	106.308	-0.832948	0.218761	-3.80757	0.000140341	0.00055951	Trpm2	protein_coding
ENSMUSG00000009293.18	1722.95	-0.157343	0.0872789	-1.80277	0.0714251	0.147404	Ube2g2	protein_coding
ENSMUSG00000009350.14	30.8007	-0.305729	0.365873	-0.835613	0.403373	0.57	Mpo	protein_coding
ENSMUSG00000009376.16	7214.52	2.57193	0.0981244	26.2109	1.99434e-151	2.20064e-149	Met	protein_coding
ENSMUSG00000009378.5	3.87954	5.67836	3.92069	1.44831	0.147531	0.267637	Slc16a12	protein_coding
ENSMUSG00000009394.14	2.67218	0.655408	1.21224	0.540661	0.588742	0.731569	Syn2	protein_coding
ENSMUSG00000009406.14	366.573	-0.418118	0.137654	-3.03745	0.00238592	0.00742737	Elk1	protein_coding
ENSMUSG00000009418.18	127.9	-0.621114	0.227405	-2.73131	0.00630828	0.0178877	Nav1	protein_coding
ENSMUSG00000009470.18	2171.39	-0.501115	0.0845514	-5.92675	3.08997e-09	2.11748e-08	Tnpo1	protein_coding
ENSMUSG00000009535.14	820.535	0.168338	0.0970068	1.73532	0.0826846	0.166374	Rnmt	protein_coding
ENSMUSG00000009545.15	2.90012	-0.67282	1.25141	-0.537649	0.59082	0.733219	Kcnq1	protein_coding
ENSMUSG00000009549.15	1431.05	-0.0952959	0.115297	-0.826523	0.408508	0.574851	Srp14	protein_coding
ENSMUSG00000009551.3	10.2644	-0.385198	0.678926	-0.567364	0.570467	0.717445	6330409D20Rik	lncRNA
ENSMUSG00000009555.17	2035.17	-0.262755	0.0851367	-3.08628	0.0020268	0.006413	Cdk9	protein_coding
ENSMUSG00000009563.17	428.108	-0.869895	0.126377	-6.88331	5.8477e-12	5.0449e-11	Tor2a	protein_coding
ENSMUSG00000009566.13	143.512	-0.452084	0.195585	-2.31145	0.020808	0.0510293	Fpgs	protein_coding
ENSMUSG00000009569.15	421.035	-0.729536	0.139934	-5.21343	1.85376e-07	1.07537e-06	Mrtfb	protein_coding
ENSMUSG00000009575.15	225.291	-1.15244	0.161679	-7.12792	1.01894e-12	9.2739e-12	Cbx5	protein_coding
ENSMUSG00000009585.19	1210.57	0.510465	0.102699	4.9705	6.6781e-07	3.62404e-06	Apobec3	protein_coding
ENSMUSG00000009614.17	2.53684	1.37392	1.34238	1.02349	0.306074	0.467818	Sardh	protein_coding
ENSMUSG00000009621.19	703.456	-0.805946	0.106006	-7.60281	2.89765e-14	2.89117e-13	Vav2	protein_coding
ENSMUSG00000009630.11	2121.63	0.704549	0.0862456	8.1691	3.10708e-16	3.48659e-15	Ppp2cb	protein_coding
ENSMUSG00000009633.4	29.5716	0.28768	0.37375	0.769712	0.441471	0.60603	G0s2	protein_coding
ENSMUSG00000009640.12	297.692	0.148716	0.130438	1.14013	0.254234	0.408638	Dmap1	protein_coding
ENSMUSG00000009647.14	236.721	0.226866	0.151675	1.49573	0.134724	0.248568	Mcu	protein_coding
ENSMUSG00000009654.5	25.6223	-0.0576467	0.395955	-0.145589	0.884246	0.939254	Oit3	protein_coding
ENSMUSG00000009681.11	92.7766	0.532053	0.215295	2.47128	0.0134632	0.0349062	Bcr	protein_coding
ENSMUSG00000009687.15	9778.47	-0.352333	0.082513	-4.27004	1.95442e-05	8.83729e-05	Fxyd5	protein_coding
ENSMUSG00000009731.5	6.27467	-1.36896	0.908879	-1.50621	0.132013	0.244733	Kcnd1	protein_coding
ENSMUSG00000009733.10	101.555	-0.665124	0.210334	-3.16222	0.0015657	0.00506932	Tfcp2	protein_coding
ENSMUSG00000009739.19	37.7378	-0.738677	0.351166	-2.1035	0.0354223	0.0808145	Pou6f1	protein_coding
ENSMUSG00000009741.17	1533.13	-0.000926602	0.0946861	-0.00978604	0.992192	0.995685	Ubp1	protein_coding
ENSMUSG00000009772.16	433.81	-0.0474096	0.116715	-0.406201	0.684595	0.805701	Nuak2	protein_coding
ENSMUSG00000009828.16	87.0928	-0.969457	0.236348	-4.10182	4.09911e-05	0.000176447	Cilk1	protein_coding
ENSMUSG00000009863.15	1325.78	-0.157304	0.0970754	-1.62043	0.10514	0.202791	Sdhb	protein_coding
ENSMUSG00000009876.14	1.10642	2.81708	2.13377	1.32023	0.186757	NA	Cox4i2	protein_coding
ENSMUSG00000009894.16	114.803	-0.544472	0.225303	-2.41663	0.0156651	0.0398205	Snap47	protein_coding
ENSMUSG00000009905.6	229.564	-1.07132	0.14982	-7.15067	8.63567e-13	7.90185e-12	Kdsr	protein_coding
ENSMUSG00000009907.18	3812.21	0.481664	0.0751644	6.40814	1.4731e-10	1.13704e-09	Vps4b	protein_coding
ENSMUSG00000009927.10	10245.8	0.115986	0.103272	1.12311	0.261393	0.416588	Rps25	protein_coding
ENSMUSG00000009941.11	1.84522	-1.99372	1.71561	-1.1621	0.245193	0.397185	Nxf2	protein_coding
ENSMUSG00000009995.18	694.813	-0.235417	0.106316	-2.21432	0.026807	0.0635027	Tafazzin	protein_coding
ENSMUSG00000010021.14	5.49694	-1.11044	0.917197	-1.21069	0.226016	0.374485	Kif19a	protein_coding
ENSMUSG00000010025.20	1341.28	-0.477476	0.0840477	-5.68101	1.339e-08	8.60683e-08	Aldh3a2	protein_coding
ENSMUSG00000010044.13	3.11185	-1.34161	1.22994	-1.09079	0.275364	0.432839	Zmynd10	protein_coding
ENSMUSG00000010045.3	528.039	-0.139687	0.109794	-1.27227	0.203279	0.345258	Tmem115	protein_coding
ENSMUSG00000010047.13	205.922	-0.362272	0.154592	-2.3434	0.0191088	0.0473429	Hyal2	protein_coding
ENSMUSG00000010048.11	183.28	-0.384317	0.168546	-2.28019	0.0225966	0.0547936	Ifrd2	protein_coding
ENSMUSG00000010051.16	65.4242	0.0179145	0.255246	0.0701852	0.944046	0.970965	Hyal1	protein_coding
ENSMUSG00000010054.5	270.873	-0.429684	0.168632	-2.54806	0.0108323	0.0289106	Tusc2	protein_coding
ENSMUSG00000010057.9	129.482	-0.978821	0.199124	-4.91563	8.84995e-07	4.73505e-06	Nprl2	protein_coding
ENSMUSG00000010066.17	14.6636	-0.846659	0.546561	-1.54907	0.121366	0.228503	Cacna2d2	protein_coding
ENSMUSG00000010067.14	998.023	0.0212184	0.0898157	0.236244	0.813244	0.894625	Rassf1	protein_coding
ENSMUSG00000010086.18	1.72531	0.275407	1.45179	0.189701	0.849544	0.917976	Rnf112	protein_coding
ENSMUSG00000010095.14	15214.3	1.24455	0.0730577	17.0352	4.49965e-65	1.83966e-63	Slc3a2	protein_coding
ENSMUSG00000010097.16	1457.68	0.08462	0.0854246	0.99058	0.321891	0.486128	Nxf1	protein_coding
ENSMUSG00000010110.18	894.227	0.0241609	0.099017	0.244007	0.807225	0.890877	Stx5a	protein_coding
ENSMUSG00000010142.13	462.847	-0.0637701	0.116451	-0.547613	0.583958	0.72822	Tnfrsf13b	protein_coding
ENSMUSG00000010175.14	4.88431	0.81352	0.896168	0.907776	0.363997	0.530851	Prox1	protein_coding
ENSMUSG00000010205.12	1554.73	0.189207	0.0847482	2.23257	0.0255771	0.0610364	Raver1	protein_coding
ENSMUSG00000010277.8	2334.09	-0.52479	0.0958249	-5.47655	4.33691e-08	2.66659e-07	Bltp2	protein_coding
ENSMUSG00000010290.8	334.481	-0.00123856	0.134951	-0.00917779	0.992677	0.995977	AI597479	protein_coding
ENSMUSG00000010307.8	300.194	-1.98506	0.152799	-12.9913	1.37153e-38	3.28462e-37	Tmem86a	protein_coding
ENSMUSG00000010342.17	7.69557	-0.511527	0.736675	-0.694373	0.487448	0.647282	Tex14	protein_coding
ENSMUSG00000010358.14	2276.2	1.84901	0.0949981	19.4636	2.23307e-84	1.23535e-82	Ifi35	protein_coding
ENSMUSG00000010362.10	49.1105	-0.997085	0.33079	-3.01425	0.00257616	0.00796761	Rdm1	protein_coding
ENSMUSG00000010376.17	1951.23	0.0467027	0.106715	0.43764	0.661647	0.788689	Nedd8	protein_coding
ENSMUSG00000010392.9	1307.44	0.446754	0.0918247	4.86529	1.14287e-06	6.02522e-06	Gosr1	protein_coding
ENSMUSG00000010406.13	1168.69	0.702676	0.105269	6.67506	2.47137e-11	2.01519e-10	Mrpl52	protein_coding
ENSMUSG00000010453.13	930.193	0.24966	0.104512	2.38881	0.0169032	0.0425374	Kansl3	protein_coding
ENSMUSG00000010461.17	1.62557	1.15817	1.63511	0.708317	0.478749	0.639204	Eya4	protein_coding
ENSMUSG00000010476.16	1.15079	1.0109	1.94068	0.520901	0.602436	NA	Ebf3	protein_coding
ENSMUSG00000010492.11	73.8113	-0.593626	0.252069	-2.35501	0.0185222	0.0460396	Uckl1os	lncRNA
ENSMUSG00000010517.8	570.308	-0.141968	0.117318	-1.21011	0.226235	0.374667	Faf1	protein_coding
ENSMUSG00000010529.7	33.5503	1.79899	0.403334	4.4603	8.18446e-06	3.88388e-05	Gm266	protein_coding
ENSMUSG00000010538.15	19.2538	0.193959	0.474609	0.408672	0.682781	0.804533	Tsacc	protein_coding
ENSMUSG00000010554.15	336.236	-0.230982	0.129205	-1.78772	0.0738213	0.151526	Mettl16	protein_coding
ENSMUSG00000010601.15	2.66508	4.13502	1.60605	2.57465	0.010034	0.0270034	Apol7a	protein_coding
ENSMUSG00000010607.9	117.732	-1.1161	0.225844	-4.94191	7.73629e-07	4.16635e-06	Pigyl	protein_coding
ENSMUSG00000010608.16	1824.84	0.0917648	0.0845379	1.08549	0.277706	0.435319	Rbm25	protein_coding
ENSMUSG00000010609.16	1365	-0.265025	0.0856993	-3.09249	0.00198483	0.00629916	Psen2	protein_coding
ENSMUSG00000010651.5	56.9511	-0.126645	0.392425	-0.322725	0.746904	0.850408	Acaa1b	protein_coding
ENSMUSG00000010660.4	219.526	1.9398	0.163609	11.8563	1.99568e-32	4.10414e-31	Plcd1	protein_coding
ENSMUSG00000010663.6	584.042	-2.23293	0.116843	-19.1104	2.06773e-81	1.08816e-79	Fads1	protein_coding
ENSMUSG00000010721.16	56.842	-0.911111	0.29897	-3.0475	0.00230752	0.00721505	Lmbr1	protein_coding
ENSMUSG00000010751.16	172.266	-1.1293	0.175206	-6.44554	1.15191e-10	8.97566e-10	Tnfrsf22	protein_coding
ENSMUSG00000010755.18	678.795	-0.0793075	0.100008	-0.793012	0.427771	0.593616	Cars1	protein_coding
ENSMUSG00000010803.14	1.19419	0.778372	1.8965	0.410426	0.681493	NA	Gabra1	protein_coding
ENSMUSG00000010830.9	29.0863	-0.285262	0.381797	-0.747156	0.454969	0.618437	Kdelr3	protein_coding
ENSMUSG00000010841.14	0.882548	-1.77978	2.27848	-0.781126	0.434729	NA	Cfap97d1	protein_coding
ENSMUSG00000010911.13	251.635	-0.00685317	0.149144	-0.0459501	0.96335	0.980209	Apip	protein_coding
ENSMUSG00000010914.11	383.816	0.247196	0.119129	2.07503	0.037984	0.0858101	Pdhx	protein_coding
ENSMUSG00000010936.12	1186.12	-0.00239688	0.0904133	-0.0265102	0.97885	0.988847	Vac14	protein_coding
ENSMUSG00000011008.14	1760.99	1.35741	0.0875323	15.5076	3.08369e-54	1.03246e-52	Mcoln2	protein_coding
ENSMUSG00000011096.18	620.424	-0.374565	0.108081	-3.4656	0.000529052	0.00189366	Akt1s1	protein_coding
ENSMUSG00000011114.19	1294.95	0.859247	0.0903701	9.50809	1.94202e-21	2.72254e-20	Tbrg1	protein_coding
ENSMUSG00000011148.15	607.781	-0.92659	0.115042	-8.05439	7.9878e-16	8.75756e-15	Adss1	protein_coding
ENSMUSG00000011158.9	564.287	-0.275985	0.108728	-2.53831	0.011139	0.0296328	Brf1	protein_coding
ENSMUSG00000011171.12	14.5254	0.252832	0.551184	0.458707	0.646445	0.777545	Vipr2	protein_coding
ENSMUSG00000011179.9	2980.29	2.24295	0.0763591	29.3737	1.1912e-189	1.77161e-187	Odc1	protein_coding
ENSMUSG00000011254.17	257.46	0.195084	0.143927	1.35543	0.175279	0.307106	Thg1l	protein_coding
ENSMUSG00000011256.17	130.076	-0.285381	0.228058	-1.25135	0.210805	0.35487	Adam19	protein_coding
ENSMUSG00000011257.20	1256.18	0.334283	0.0849589	3.93464	8.33205e-05	0.00034512	Pabpc4	protein_coding
ENSMUSG00000011267.9	42.0502	0.429975	0.324138	1.32652	0.184668	0.319868	Zfp296	protein_coding
ENSMUSG00000011306.8	538.301	0.0827763	0.111635	0.741493	0.458395	0.621406	Sugp1	protein_coding
ENSMUSG00000011382.9	134.282	-0.826804	0.194722	-4.24608	2.17539e-05	9.75692e-05	Dhdh	protein_coding
ENSMUSG00000011427.17	191.117	-0.0765306	0.17199	-0.444971	0.656341	0.784871	Zfp790	protein_coding
ENSMUSG00000011658.17	626.77	-0.0457374	0.117947	-0.38778	0.698179	0.81602	Fuz	protein_coding
ENSMUSG00000011751.18	10.0655	-0.350418	0.640072	-0.547466	0.584059	0.728264	Sptbn4	protein_coding
ENSMUSG00000011752.8	9508.78	0.613515	0.0698441	8.78407	1.57668e-18	1.94353e-17	Pgam1	protein_coding
ENSMUSG00000011831.17	486.208	-0.312773	0.128549	-2.43311	0.0149696	0.0382515	Evi5	protein_coding
ENSMUSG00000011832.17	164.911	-0.292457	0.172725	-1.69319	0.090419	0.179024	Evi5l	protein_coding
ENSMUSG00000011837.5	243.231	-0.0262409	0.161016	-0.162971	0.870541	0.930056	Snapc2	protein_coding
ENSMUSG00000011877.14	891.636	-0.0899848	0.100499	-0.895382	0.370583	0.537132	Git1	protein_coding
ENSMUSG00000011884.14	2730.94	-0.631198	0.0741576	-8.51158	1.71584e-17	2.0181e-16	Gltp	protein_coding
ENSMUSG00000011958.18	3205.34	0.270253	0.0741482	3.64477	0.000267634	0.00101066	Bnip2	protein_coding
ENSMUSG00000011960.13	1126.11	0.130698	0.0937576	1.394	0.163317	0.290436	Ccnt1	protein_coding
ENSMUSG00000012017.5	21.1073	-0.894096	0.47318	-1.88955	0.0588186	0.125314	Scarf2	protein_coding
ENSMUSG00000012076.9	132.555	-0.682068	0.186627	-3.6547	0.000257481	0.000975187	Brms1l	protein_coding
ENSMUSG00000012114.18	1789.48	0.137692	0.0998137	1.37949	0.167744	0.296766	Med15	protein_coding
ENSMUSG00000012117.14	907.555	0.218075	0.0941649	2.31589	0.0205643	0.0505221	Dhdds	protein_coding
ENSMUSG00000012123.18	8.3254	-0.732087	0.700247	-1.04547	0.295806	0.456475	Crybg2	protein_coding
ENSMUSG00000012126.17	2482.32	-0.130186	0.105636	-1.2324	0.217799	0.363436	Ubxn11	protein_coding
ENSMUSG00000012296.17	438.392	0.194577	0.124851	1.55848	0.11912	0.224794	Tjap1	protein_coding
ENSMUSG00000012350.16	29.7065	-0.160779	0.374813	-0.428959	0.667953	0.793303	Ehf	protein_coding
ENSMUSG00000012405.17	10222.4	0.0864071	0.0931307	0.927804	0.353509	0.519841	Rpl15	protein_coding
ENSMUSG00000012422.15	1882.86	0.20875	0.0853934	2.44457	0.0145023	0.0372243	Tmem167	protein_coding
ENSMUSG00000012428.10	65.2835	3.80986	0.351791	10.8299	2.48412e-27	4.45277e-26	Steap4	protein_coding
ENSMUSG00000012429.10	277.491	-0.198062	0.1369	-1.44677	0.147962	0.268338	Mplkip	protein_coding
ENSMUSG00000012443.5	101.364	-0.496541	0.213923	-2.32112	0.0202801	0.0498956	Kif11	protein_coding
ENSMUSG00000012483.5	135.035	-0.40347	0.193997	-2.07977	0.0375467	0.0850279	Rpa3	protein_coding
ENSMUSG00000012519.15	534.073	1.8029	0.113895	15.8295	1.94637e-56	6.80532e-55	Mlkl	protein_coding
ENSMUSG00000012535.15	1546.85	0.252194	0.0850097	2.96665	0.00301067	0.00917187	Tnpo3	protein_coding
ENSMUSG00000012609.20	92.6317	-0.644258	0.228183	-2.82343	0.00475131	0.0138714	Ttll5	protein_coding
ENSMUSG00000012640.17	365.923	-0.044701	0.134202	-0.333089	0.739067	0.845143	Zfp715	protein_coding
ENSMUSG00000012705.17	2.73767	-0.153143	1.17933	-0.129856	0.896681	0.947212	Retn	protein_coding
ENSMUSG00000012777.15	37.2919	-0.99791	0.349228	-2.85747	0.00427031	0.0125851	Acp4	protein_coding
ENSMUSG00000012819.17	16.8708	-0.520164	0.487912	-1.0661	0.286378	0.445578	Cdh23	protein_coding
ENSMUSG00000012848.16	10882.3	-0.0661449	0.0957461	-0.690837	0.489668	0.649291	Rps5	protein_coding
ENSMUSG00000013033.17	5.8804	-0.0530588	0.845372	-0.0627638	0.949955	0.974534	Adgrl1	protein_coding
ENSMUSG00000013076.18	50.3077	0.929649	0.301249	3.08598	0.00202882	0.00641694	Amotl1	protein_coding
ENSMUSG00000013089.16	197.485	-0.281914	0.164901	-1.7096	0.0873406	0.173821	Etv5	protein_coding
ENSMUSG00000013091.6	1.00458	-0.918237	2.173	-0.422567	0.672611	NA	Tmem190	protein_coding
ENSMUSG00000013150.16	10.9914	-1.13395	0.653112	-1.73623	0.0825228	0.166098	Gfod2	protein_coding
ENSMUSG00000013155.11	20.4687	-1.81655	0.498426	-3.64457	0.00026784	0.00101125	Enkd1	protein_coding
ENSMUSG00000013158.7	2.67817	-2.63632	1.45613	-1.8105	0.0702186	0.145299	4933405L10Rik	protein_coding
ENSMUSG00000013160.8	2771.24	-0.125743	0.0866488	-1.45118	0.146731	0.266529	Atp6v0d1	protein_coding
ENSMUSG00000013236.18	1166.63	-0.406593	0.115435	-3.52228	0.000427855	0.00155504	Ptprs	protein_coding
ENSMUSG00000013275.10	306.255	0.168205	0.150383	1.11851	0.26335	0.419187	Slc41a1	protein_coding
ENSMUSG00000013367.6	11.1719	-0.429375	0.603418	-0.711571	0.47673	0.637454	Iglon5	protein_coding
ENSMUSG00000013415.10	53.5908	2.7755	0.34542	8.03516	9.34542e-16	1.01753e-14	Igf2bp1	protein_coding
ENSMUSG00000013418.9	30.8784	0.980914	0.364213	2.69324	0.00707614	0.0198104	B4galnt2	protein_coding
ENSMUSG00000013419.8	6.51629	-1.5554	0.872099	-1.78352	0.0745021	0.152679	Zbtb47	protein_coding
ENSMUSG00000013465.20	1257.68	-0.099662	0.0890111	-1.11966	0.26286	0.418666	Nelfb	protein_coding
ENSMUSG00000013483.15	28.8545	-2.53164	0.482155	-5.25067	1.51547e-07	8.86137e-07	Card14	protein_coding
ENSMUSG00000013495.16	398.965	-0.257554	0.123627	-2.08332	0.0372222	0.0843675	Tmem175	protein_coding
ENSMUSG00000013523.14	12.3755	-1.0539	0.681727	-1.54592	0.122123	0.229802	Bcas1	protein_coding
ENSMUSG00000013539.15	380.419	-0.00724957	0.128225	-0.0565379	0.954913	0.97632	Tango2	protein_coding
ENSMUSG00000013584.6	131.349	0.84701	0.183995	4.60345	4.15559e-06	2.04875e-05	Aldh1a2	protein_coding
ENSMUSG00000013593.13	1971.89	-0.268857	0.10095	-2.66327	0.00773856	0.0214283	Ndufs2	protein_coding
ENSMUSG00000013622.16	485.991	-0.736082	0.124832	-5.89659	3.71098e-09	2.52282e-08	Atraid	protein_coding
ENSMUSG00000013629.17	317.029	-0.218158	0.153722	-1.41918	0.155848	0.279819	Cad	protein_coding
ENSMUSG00000013646.18	362.172	-0.633617	0.130634	-4.85033	1.23256e-06	6.46817e-06	Sh3bp5l	protein_coding
ENSMUSG00000013662.7	1791.21	0.375217	0.0869536	4.31514	1.59501e-05	7.31041e-05	Atad1	protein_coding
ENSMUSG00000013663.9	2544.19	0.20738	0.0811536	2.55539	0.0106067	0.0283898	Pten	protein_coding
ENSMUSG00000013698.13	4023.3	0.0755598	0.0729672	1.03553	0.300421	0.461273	Pea15a	protein_coding
ENSMUSG00000013701.14	1482.87	0.521092	0.0934503	5.57614	2.4591e-08	1.54392e-07	Timm23	protein_coding
ENSMUSG00000013707.4	488.676	-1.55135	0.124067	-12.5042	7.08271e-36	1.59043e-34	Tnfaip8l2	protein_coding
ENSMUSG00000013736.17	863.039	0.354271	0.0999348	3.54502	0.000392579	0.00143829	Trnt1	protein_coding
ENSMUSG00000013787.16	2241.83	-0.0314555	0.0871928	-0.360758	0.71828	0.830709	Ehmt2	protein_coding
ENSMUSG00000013822.8	532.601	-0.197663	0.126566	-1.56174	0.118349	0.223542	Elof1	protein_coding
ENSMUSG00000013833.16	528.439	-0.252983	0.120611	-2.09752	0.0359475	0.0818943	Med16	protein_coding
ENSMUSG00000013846.11	6090.43	1.30633	0.104969	12.445	1.48948e-35	3.3013e-34	St3gal1	protein_coding
ENSMUSG00000013858.15	1654.83	-0.257435	0.0917729	-2.80513	0.0050297	0.0145969	Tmem259	protein_coding
ENSMUSG00000013878.19	312.33	-0.336609	0.135233	-2.4891	0.0128066	0.033466	Rnf170	protein_coding
ENSMUSG00000013921.16	1.94192	2.50463	1.65988	1.50892	0.131318	0.243731	Clip3	protein_coding
ENSMUSG00000013936.13	2.40947	0.584337	1.33919	0.436337	0.662592	0.789357	Myl2	protein_coding
ENSMUSG00000013973.13	683.37	0.261533	0.0995378	2.62747	0.00860216	0.0235432	Dedd	protein_coding
ENSMUSG00000013974.4	1377.33	-0.417709	0.091761	-4.55215	5.31014e-06	2.59118e-05	Mcemp1	protein_coding
ENSMUSG00000013997.11	969.31	0.152081	0.0899634	1.69047	0.0909373	0.179807	Nit1	protein_coding
ENSMUSG00000014039.19	149.204	-0.173031	0.202901	-0.852783	0.39378	0.5607	Prdm15	protein_coding
ENSMUSG00000014074.18	422.567	-0.0958637	0.115864	-0.827382	0.408021	0.574433	Rnf168	protein_coding
ENSMUSG00000014075.16	169.328	-0.21681	0.173684	-1.2483	0.21192	0.356104	Dynlt2b	protein_coding
ENSMUSG00000014077.14	2716.8	-0.143679	0.0789453	-1.81998	0.0687618	0.142928	Chp1	protein_coding
ENSMUSG00000014158.13	59.6381	-1.50067	0.295569	-5.07722	3.82993e-07	2.13951e-06	Trpv4	protein_coding
ENSMUSG00000014164.16	14.2228	0.721748	0.529434	1.36324	0.172805	0.303652	Klhl3	protein_coding
ENSMUSG00000014177.11	533.885	0.0934462	0.124657	0.749624	0.453481	0.617222	Tvp23b	protein_coding
ENSMUSG00000014195.17	1917.25	0.0688718	0.0854557	0.805936	0.42028	0.586511	Dnajc7	protein_coding
ENSMUSG00000014198.16	43.943	0.162339	0.305658	0.531112	0.595341	0.737297	Zfp385c	protein_coding
ENSMUSG00000014226.11	1657.75	0.611194	0.096312	6.34597	2.21022e-10	1.68321e-09	Cacybp	protein_coding
ENSMUSG00000014232.15	108.879	-1.26176	0.21033	-5.99895	1.98594e-09	1.38874e-08	Cluap1	protein_coding
ENSMUSG00000014243.6	150.095	0.468343	0.18187	2.57515	0.0100197	0.0269732	Zswim7	protein_coding
ENSMUSG00000014245.9	65.2532	-0.246273	0.258605	-0.952316	0.340937	0.507351	Pigl	protein_coding
ENSMUSG00000014294.5	1040.63	0.0830196	0.117327	0.707594	0.479197	0.639553	Ndufa2	protein_coding
ENSMUSG00000014301.14	264.827	0.294171	0.160097	1.83745	0.0661436	0.138157	Pam16	protein_coding
ENSMUSG00000014303.14	93.6907	0.234742	0.237136	0.989904	0.322221	0.486533	Glis2	protein_coding
ENSMUSG00000014313.16	2041.2	0.303445	0.112475	2.69787	0.00697841	0.019585	Cox6c	protein_coding
ENSMUSG00000014349.8	3871.53	0.734311	0.0707686	10.3762	3.18099e-25	5.26505e-24	Ube2z	protein_coding
ENSMUSG00000014353.16	624.685	0.114252	0.110628	1.03276	0.301717	0.462667	Tmem87b	protein_coding
ENSMUSG00000014355.11	1114.99	-0.197299	0.122584	-1.60949	0.107509	0.206217	Anapc1	protein_coding
ENSMUSG00000014361.6	171.258	-0.464161	0.179436	-2.58678	0.00968771	0.0261998	Mertk	protein_coding
ENSMUSG00000014402.16	1302.75	0.109655	0.0978159	1.12103	0.262275	0.417832	Tsg101	protein_coding
ENSMUSG00000014418.17	469.808	-0.0788489	0.119561	-0.659487	0.509583	0.666625	Hps5	protein_coding
ENSMUSG00000014426.10	167.579	-1.34279	0.182957	-7.33938	2.14585e-13	2.03612e-12	Map3k4	protein_coding
ENSMUSG00000014444.18	2598.49	0.626286	0.1089	5.75101	8.87143e-09	5.80604e-08	Piezo1	protein_coding
ENSMUSG00000014453.5	2.21183	0.683847	1.38636	0.493267	0.621824	0.758803	Blk	protein_coding
ENSMUSG00000014470.5	789.523	-1.037	0.0980723	-10.5739	3.93847e-26	6.74172e-25	Rnf166	protein_coding
ENSMUSG00000014496.9	588.918	-0.896327	0.135413	-6.6192	3.61155e-11	2.91252e-10	Ankrd28	protein_coding
ENSMUSG00000014498.10	1450.14	0.134513	0.120321	1.11795	0.263588	0.419435	Ankrd52	protein_coding
ENSMUSG00000014503.16	393.636	0.42268	0.127072	3.32629	0.000880091	0.00299669	Pkd2l2	protein_coding
ENSMUSG00000014504.17	699.987	0.222355	0.116442	1.90957	0.0561888	0.120466	Srp19	protein_coding
ENSMUSG00000014543.15	100.933	-0.555984	0.213816	-2.60029	0.00931458	0.0252573	Klra17	protein_coding
ENSMUSG00000014547.11	1969.13	0.400667	0.0896537	4.46905	7.85669e-06	3.74218e-05	Wdfy2	protein_coding
ENSMUSG00000014550.15	527.307	-0.0431586	0.122835	-0.351354	0.725323	0.835289	Rbsn	protein_coding
ENSMUSG00000014551.9	664.48	-0.518324	0.11076	-4.67971	2.87284e-06	1.44409e-05	Mrps25	protein_coding
ENSMUSG00000014554.14	261.826	-0.62465	0.165128	-3.78282	0.000155061	0.000612723	Dguok	protein_coding
ENSMUSG00000014592.23	105.926	0.179575	0.209373	0.857681	0.391068	0.558001	Camta1	protein_coding
ENSMUSG00000014599.11	1199.37	1.68442	0.0903209	18.6493	1.27937e-77	6.25184e-76	Csf1	protein_coding
ENSMUSG00000014601.14	820.162	0.424614	0.0939663	4.5188	6.21922e-06	3.00267e-05	Strip1	protein_coding
ENSMUSG00000014602.16	44.2429	1.58874	0.341517	4.65199	3.28749e-06	1.64007e-05	Kif1a	protein_coding
ENSMUSG00000014606.15	1364.61	-0.421384	0.0965676	-4.36362	1.2793e-05	5.92826e-05	Slc25a11	protein_coding
ENSMUSG00000014633.16	212.404	-0.258188	0.193365	-1.33524	0.181798	0.316105	Cmc2	protein_coding
ENSMUSG00000014668.16	1441.43	-0.119512	0.0861068	-1.38795	0.165152	0.293114	Chfr	protein_coding
ENSMUSG00000014686.9	22.0929	0.339789	0.477237	0.711992	0.47647	0.637198	Ceacam16	protein_coding
ENSMUSG00000014748.14	1068.67	-0.831989	0.095142	-8.74471	2.23589e-18	2.7364e-17	Tex261	protein_coding
ENSMUSG00000014763.9	444.675	-0.238684	0.113683	-2.09955	0.0357684	0.0815134	Fam120b	protein_coding
ENSMUSG00000014767.18	541.052	0.0173095	0.113292	0.152786	0.878567	0.935691	Tbp	protein_coding
ENSMUSG00000014769.11	2964.07	0.0445767	0.110107	0.40485	0.685588	0.806408	Psmb1	protein_coding
ENSMUSG00000014771.14	197.032	-0.18139	0.161188	-1.12533	0.260448	0.415696	Pdcd2	protein_coding
ENSMUSG00000014773.14	40.3212	3.03376	0.395924	7.66249	1.82357e-14	1.84643e-13	Dll1	protein_coding
ENSMUSG00000014776.8	43.2504	0.744439	0.312106	2.38521	0.0170693	0.0428801	Nol3	protein_coding
ENSMUSG00000014778.11	451.903	-1.35144	0.120761	-11.191	4.5121e-29	8.53515e-28	Fhod1	protein_coding
ENSMUSG00000014786.9	30.4951	-1.16017	0.378879	-3.06212	0.00219776	0.00690975	Slc9a5	protein_coding
ENSMUSG00000014791.11	32.5918	0.0325193	0.368729	0.088193	0.929723	0.965279	Elmo3	protein_coding
ENSMUSG00000014837.16	77.9196	0.830653	0.237491	3.49762	0.000469422	0.00169471	Matcap1	protein_coding
ENSMUSG00000014846.13	468.37	0.673843	0.147152	4.57922	4.66704e-06	2.28989e-05	Tppp3	protein_coding
ENSMUSG00000014850.16	64.6499	-1.23666	0.276703	-4.46928	7.84825e-06	3.73903e-05	Msh3	protein_coding
ENSMUSG00000014852.17	5.75526	-0.00357727	0.835819	-0.00427995	0.996585	0.997947	Adamts13	protein_coding
ENSMUSG00000014856.13	606.443	-0.271215	0.128564	-2.10957	0.0348955	0.0797812	Tmem208	protein_coding
ENSMUSG00000014859.10	1208.2	0.168843	0.0852922	1.97958	0.0477506	0.10447	E2f4	protein_coding
ENSMUSG00000014867.10	9100.61	0.861572	0.0706351	12.1975	3.20467e-34	6.9089e-33	Surf4	protein_coding
ENSMUSG00000014873.16	598.339	0.177995	0.135423	1.31437	0.188723	0.325573	Surf2	protein_coding
ENSMUSG00000014905.5	1310.33	0.20573	0.0875746	2.34919	0.0188141	0.0466696	Dnajb9	protein_coding
ENSMUSG00000014907.11	210.822	-0.0706943	0.165767	-0.426468	0.669767	0.79417	Naf1	protein_coding
ENSMUSG00000014932.16	16.6597	0.974942	0.512378	1.90278	0.0570694	0.122061	Yes1	protein_coding
ENSMUSG00000014956.16	6372.6	1.28435	0.0707422	18.1554	1.16377e-73	5.45327e-72	Ppp1cb	protein_coding
ENSMUSG00000014959.13	2102.94	0.270107	0.0790464	3.41707	0.000632997	0.00222383	Gorasp2	protein_coding
ENSMUSG00000014980.15	167.968	-0.169483	0.177208	-0.956405	0.338868	0.505261	Tsen15	protein_coding
ENSMUSG00000015002.19	1492.77	0.366213	0.113067	3.2389	0.00119991	0.00398431	Efr3a	protein_coding
ENSMUSG00000015013.10	543.477	0.0536924	0.12551	0.427793	0.668802	0.793484	Trappc2l	protein_coding
ENSMUSG00000015016.9	118.133	0.0262642	0.199626	0.131567	0.895326	0.946493	Acsf3	protein_coding
ENSMUSG00000015023.8	1022.32	-0.089427	0.0903707	-0.989557	0.322391	0.486669	Ddx19a	protein_coding
ENSMUSG00000015027.12	203.781	-0.170292	0.165885	-1.02656	0.304627	0.466197	Galns	protein_coding
ENSMUSG00000015053.15	17.3087	0.0860203	0.479448	0.179415	0.857612	0.922662	Gata2	protein_coding
ENSMUSG00000015083.12	16.7609	-0.721955	0.506639	-1.42499	0.15416	0.27742	C8g	protein_coding
ENSMUSG00000015085.9	1.21762	0.869206	1.81128	0.479884	0.63131	NA	Entpd2	protein_coding
ENSMUSG00000015087.15	828.257	-0.213341	0.0960395	-2.22139	0.0263246	0.0625258	Rabl6	protein_coding
ENSMUSG00000015090.14	1.40498	0.958875	1.68868	0.567824	0.570154	0.717332	Ptgds	protein_coding
ENSMUSG00000015092.10	2511.18	0.346426	0.108747	3.18561	0.00144451	0.00471264	Edf1	protein_coding
ENSMUSG00000015093.16	4.30076	-1.06097	1.05191	-1.00861	0.31316	0.475876	Clic3	protein_coding
ENSMUSG00000015094.17	8.50446	0.616748	0.688334	0.896001	0.370252	0.53692	Npdc1	protein_coding
ENSMUSG00000015095.13	568.171	-0.29641	0.106745	-2.77681	0.00548951	0.015762	Fbxw5	protein_coding
ENSMUSG00000015112.16	251.856	-0.863716	0.148338	-5.82261	5.79342e-09	3.85552e-08	Slc25a13	protein_coding
ENSMUSG00000015120.17	3883.17	0.16885	0.0716635	2.35615	0.0184657	0.0459102	Ube2i	protein_coding
ENSMUSG00000015126.11	211.167	-0.0881686	0.162458	-0.542716	0.587325	0.730809	Tsr3	protein_coding
ENSMUSG00000015127.15	292.535	-0.115332	0.141757	-0.813587	0.415882	0.582115	Unkl	protein_coding
ENSMUSG00000015133.18	796.979	-0.305072	0.110996	-2.74848	0.00598714	0.0170501	Lrrk1	protein_coding
ENSMUSG00000015134.16	1.55867	4.35532	1.86666	2.33321	0.0196369	0.0484933	Aldh1a3	protein_coding
ENSMUSG00000015143.16	5198.06	1.11646	0.0843482	13.2363	5.41171e-40	1.34794e-38	Actn1	protein_coding
ENSMUSG00000015149.15	1547.33	0.185627	0.0813734	2.28118	0.0225379	0.0546901	Sirt2	protein_coding
ENSMUSG00000015165.17	2832.68	-0.634798	0.0756174	-8.39486	4.66455e-17	5.40877e-16	Hnrnpl	protein_coding
ENSMUSG00000015176.12	878.561	-0.193602	0.0944595	-2.04957	0.0404059	0.0904748	Nolc1	protein_coding
ENSMUSG00000015189.13	465.752	-0.426721	0.11993	-3.5581	0.000373554	0.00137497	Casd1	protein_coding
ENSMUSG00000015202.14	242.14	1.10818	0.144856	7.65021	2.00646e-14	2.02561e-13	Cnksr3	protein_coding
ENSMUSG00000015214.15	529.278	-0.147076	0.10817	-1.35968	0.17393	0.305263	Mtmr1	protein_coding
ENSMUSG00000015217.12	71.2552	-0.516882	0.245244	-2.10762	0.0350638	0.0801213	Hmgb3	protein_coding
ENSMUSG00000015222.19	5.52884	0.368627	0.865797	0.425767	0.670278	0.794409	Map2	protein_coding
ENSMUSG00000015243.5	1977.93	0.667348	0.134519	4.96099	7.01351e-07	3.80004e-06	Abca1	protein_coding
ENSMUSG00000015247.11	1200.71	0.489657	0.0899425	5.44412	5.20626e-08	3.17166e-07	Nipsnap3b	protein_coding
ENSMUSG00000015289.5	153.141	-0.962302	0.180485	-5.33176	9.72628e-08	5.78447e-07	Lage3	protein_coding
ENSMUSG00000015290.16	755.01	0.340107	0.0979097	3.47368	0.000513365	0.00184201	Ubl4a	protein_coding
ENSMUSG00000015291.11	1613.14	0.214342	0.0881016	2.43289	0.0149787	0.0382699	Gdi1	protein_coding
ENSMUSG00000015305.7	2452.29	1.18997	0.104159	11.4245	3.15295e-30	6.12795e-29	Sash1	protein_coding
ENSMUSG00000015312.10	6281	2.95282	0.0798739	36.9685	3.67276e-299	1.10852e-296	Gadd45b	protein_coding
ENSMUSG00000015314.11	107.497	0.759549	0.208189	3.64836	0.000263919	0.000997545	Slamf6	protein_coding
ENSMUSG00000015316.12	14.1669	2.27405	0.606411	3.75002	0.000176822	0.000691518	Slamf1	protein_coding
ENSMUSG00000015335.17	420.458	0.252653	0.12681	1.99238	0.0463298	0.101796	Zdhhc12	protein_coding
ENSMUSG00000015337.6	138.019	-0.6854	0.203669	-3.36526	0.000764706	0.00263646	Endog	protein_coding
ENSMUSG00000015340.11	46360.6	0.834462	0.0904806	9.22255	2.90119e-20	3.85648e-19	Cybb	protein_coding
ENSMUSG00000015341.18	2434.75	0.0992508	0.0880006	1.12784	0.259386	0.414614	Golga7	protein_coding
ENSMUSG00000015342.7	10.3635	-1.1595	0.656986	-1.76488	0.0775845	0.157776	Xk	protein_coding
ENSMUSG00000015355.14	1221.84	0.194898	0.0922907	2.11179	0.0347049	0.079469	Cd48	protein_coding
ENSMUSG00000015357.11	468.131	-0.087962	0.117499	-0.748621	0.454086	0.61781	Clpx	protein_coding
ENSMUSG00000015363.14	901.798	-0.0875333	0.0978677	-0.894404	0.371106	0.537551	Trabd	protein_coding
ENSMUSG00000015377.11	36.9104	-0.416377	0.372334	-1.11829	0.263443	0.419238	Dennd6b	protein_coding
ENSMUSG00000015396.5	2005.35	1.67274	0.0901372	18.5577	7.07209e-77	3.43952e-75	Cd83	protein_coding
ENSMUSG00000015405.16	1.28196	4.09653	1.99106	2.05746	0.0396418	NA	Ace2	protein_coding
ENSMUSG00000015437.6	1.38788	0.413457	1.72155	0.240166	0.810202	0.892474	Gzmb	protein_coding
ENSMUSG00000015451.18	17.4858	0.649299	0.512596	1.26669	0.205267	0.347599	C4a	protein_coding
ENSMUSG00000015452.15	20.352	-1.65283	0.497674	-3.32112	0.000896577	0.0030486	Ager	protein_coding
ENSMUSG00000015461.16	2091.62	0.275059	0.0799	3.44254	0.00057628	0.00204508	Atf6b	protein_coding
ENSMUSG00000015467.15	116.37	-0.280994	0.19811	-1.41837	0.156081	0.280166	Egfl8	protein_coding
ENSMUSG00000015468.15	8.67354	-1.72245	0.744607	-2.31324	0.0207097	0.0508246	Notch4	protein_coding
ENSMUSG00000015474.17	1720.57	0.228032	0.0874516	2.60753	0.00911993	0.0248011	Ppt2	protein_coding
ENSMUSG00000015476.7	30.6349	0.767135	0.392838	1.9528	0.050843	0.110505	Prrt1	protein_coding
ENSMUSG00000015478.14	656.057	-0.753175	0.110539	-6.81364	9.51612e-12	8.06395e-11	Rnf5	protein_coding
ENSMUSG00000015488.15	303.783	-0.183358	0.135656	-1.35163	0.176493	0.308731	Cacfd1	protein_coding
ENSMUSG00000015501.11	225.489	0.853572	0.172778	4.94029	7.8008e-07	4.19889e-06	Hivep2	protein_coding
ENSMUSG00000015522.20	1144.5	-0.0646705	0.0928015	-0.696869	0.485885	0.645623	Arnt	protein_coding
ENSMUSG00000015536.15	459.633	-0.00612513	0.120391	-0.0508772	0.959423	0.978834	Mocs2	protein_coding
ENSMUSG00000015542.18	123.486	-0.914489	0.206334	-4.43207	9.33336e-06	4.39554e-05	Nat9	protein_coding
ENSMUSG00000015568.17	57557.7	-0.0464168	0.0803868	-0.577418	0.563657	0.712785	Lpl	protein_coding
ENSMUSG00000015575.16	3885.71	0.220511	0.0890757	2.47554	0.0133034	0.0345786	Atp6v0e	protein_coding
ENSMUSG00000015597.18	333.179	-0.214515	0.159012	-1.34906	0.177319	0.309833	Zfp318	protein_coding
ENSMUSG00000015605.7	1304.81	0.212994	0.0886111	2.4037	0.0162303	0.041074	Srf	protein_coding
ENSMUSG00000015619.11	10.4962	0.246688	0.624708	0.394885	0.692928	0.81197	Gata3	protein_coding
ENSMUSG00000015647.10	14.7034	0.521307	0.529298	0.984902	0.324672	0.489465	Lama5	protein_coding
ENSMUSG00000015652.10	1.8604	1.64745	1.53973	1.06996	0.284637	0.443307	Steap1	protein_coding
ENSMUSG00000015656.18	38780.7	0.32735	0.0669252	4.89127	1.00186e-06	5.31595e-06	Hspa8	protein_coding
ENSMUSG00000015659.13	58.7972	-0.269973	0.313124	-0.86219	0.388583	0.556117	Serac1	protein_coding
ENSMUSG00000015668.14	495.052	0.773137	0.122005	6.33695	2.34362e-10	1.7815e-09	Pdzd11	protein_coding
ENSMUSG00000015671.12	2746.29	0.659143	0.106612	6.1826	6.30529e-10	4.63005e-09	Psma2	protein_coding
ENSMUSG00000015672.5	364.832	0.383076	0.12818	2.98858	0.00280275	0.00860102	Mrpl32	protein_coding
ENSMUSG00000015697.15	598.415	-0.562573	0.110318	-5.09954	3.40482e-07	1.91573e-06	Setdb1	protein_coding
ENSMUSG00000015702.15	91.6786	-0.629535	0.223258	-2.81976	0.00480597	0.0140091	Anxa9	protein_coding
ENSMUSG00000015709.10	33.5094	1.0066	0.356901	2.82039	0.00479649	0.0139874	Arnt2	protein_coding
ENSMUSG00000015711.9	458.376	-1.09694	0.123851	-8.85688	8.22879e-19	1.02543e-17	Prune1	protein_coding
ENSMUSG00000015714.12	3211.81	-0.106126	0.0737457	-1.43908	0.150128	0.271641	Cers2	protein_coding
ENSMUSG00000015733.14	14691.9	0.433098	0.0732419	5.91326	3.35411e-09	2.2939e-08	Capza2	protein_coding
ENSMUSG00000015745.10	1051.73	-1.71562	0.102331	-16.7654	4.36932e-63	1.7312e-61	Plekho1	protein_coding
ENSMUSG00000015747.6	303.887	-0.272158	0.139367	-1.95282	0.0508413	0.110505	Vps45	protein_coding
ENSMUSG00000015748.14	426.389	0.0623121	0.114696	0.543282	0.586936	0.730431	Prpf3	protein_coding
ENSMUSG00000015749.13	1485.42	0.109043	0.0905429	1.20433	0.228464	0.377475	Anp32e	protein_coding
ENSMUSG00000015750.16	3321.25	-0.0451626	0.0836243	-0.540065	0.589152	0.731856	Aph1a	protein_coding
ENSMUSG00000015755.17	2900.98	1.08099	0.0740201	14.6039	2.65078e-48	7.77209e-47	Tab2	protein_coding
ENSMUSG00000015757.11	642.21	-0.154843	0.102515	-1.51045	0.130929	0.243075	Ppil4	protein_coding
ENSMUSG00000015759.12	1156.73	-0.23189	0.113089	-2.05051	0.0403152	0.0903208	Cnih1	protein_coding
ENSMUSG00000015766.15	211.256	-1.94966	0.1698	-11.4821	1.62301e-30	3.17851e-29	Eps8	protein_coding
ENSMUSG00000015776.13	692.112	-1.06722	0.106605	-10.0109	1.36501e-23	2.09227e-22	Med22	protein_coding
ENSMUSG00000015790.17	354.577	-0.731483	0.136274	-5.36772	7.97366e-08	4.7812e-07	Surf1	protein_coding
ENSMUSG00000015804.15	931.055	0.399547	0.106085	3.76629	0.000165694	0.0006511	Med28	protein_coding
ENSMUSG00000015806.13	1194.61	-0.241827	0.10486	-2.3062	0.0210995	0.0516391	Qdpr	protein_coding
ENSMUSG00000015812.9	6.30331	-2.19904	0.917249	-2.39743	0.0165107	0.0416707	Gnrh1	protein_coding
ENSMUSG00000015829.14	1.56542	-0.35663	1.68815	-0.211255	0.832688	0.907021	Tnr	protein_coding
ENSMUSG00000015837.16	63094.5	0.902636	0.0705236	12.7991	1.65946e-37	3.89242e-36	Sqstm1	protein_coding
ENSMUSG00000015839.7	9848.92	-0.0635328	0.0700702	-0.906702	0.364565	0.531415	Nfe2l2	protein_coding
ENSMUSG00000015846.17	809.985	-0.756694	0.102546	-7.37905	1.59424e-13	1.5297e-12	Rxra	protein_coding
ENSMUSG00000015850.12	47.5576	-0.216153	0.317184	-0.681475	0.495571	0.654301	Adamtsl4	protein_coding
ENSMUSG00000015852.14	362.05	-0.394933	0.128133	-3.08222	0.00205466	0.00648767	Fcrl2	protein_coding
ENSMUSG00000015854.8	10.8964	-0.513013	0.622988	-0.823471	0.41024	0.57646	Cd5l	protein_coding
ENSMUSG00000015869.18	537.454	-0.278795	0.110129	-2.53153	0.0113568	0.0301262	Prpsap1	protein_coding
ENSMUSG00000015880.14	62.4788	-0.429522	0.266575	-1.61126	0.107124	0.205638	Ncapg	protein_coding
ENSMUSG00000015882.19	242.246	-0.109178	0.148998	-0.732749	0.463712	0.626009	Lcorl	protein_coding
ENSMUSG00000015889.9	967.162	-0.599257	0.0948345	-6.31897	2.63308e-10	1.99194e-09	Lta4h	protein_coding
ENSMUSG00000015932.9	8728.27	1.62438	0.0811168	20.0252	3.32312e-89	1.95426e-87	Dstn	protein_coding
ENSMUSG00000015937.16	3628.07	0.26108	0.0766462	3.4063	0.000658502	0.00230554	Macroh2a1	protein_coding
ENSMUSG00000015942.10	3315.28	0.158367	0.0883451	1.79259	0.0730386	0.15022	Gtf2ird2	protein_coding
ENSMUSG00000015943.12	80.0996	-1.31404	0.255322	-5.1466	2.65245e-07	1.50926e-06	Bola1	protein_coding
ENSMUSG00000015944.10	411.135	-0.810919	0.120533	-6.72777	1.72288e-11	1.42353e-10	Castor2	protein_coding
ENSMUSG00000015947.11	1324.01	1.50215	0.0939123	15.9953	1.37899e-57	4.95663e-56	Fcgr1	protein_coding
ENSMUSG00000015950.14	11050.7	0.175993	0.0651715	2.70046	0.00692428	0.0194517	Ncf1	protein_coding
ENSMUSG00000015957.13	45.6126	-0.717754	0.318103	-2.25635	0.0240484	0.0579035	Wnt11	protein_coding
ENSMUSG00000015961.9	1585.02	-0.370528	0.0868862	-4.26452	2.00335e-05	9.0426e-05	Adss2	protein_coding
ENSMUSG00000015968.19	125.098	1.69596	0.21817	7.77355	7.6318e-15	7.87507e-14	Cacna1d	protein_coding
ENSMUSG00000015970.20	16.4825	0.13671	0.505761	0.270305	0.786925	0.878576	Chdh	protein_coding
ENSMUSG00000015971.6	277.635	-0.531188	0.139135	-3.81779	0.000134654	0.000537985	Actr8	protein_coding
ENSMUSG00000015980.15	25.8175	-1.20106	0.412865	-2.90908	0.00362496	0.0108516	Lrrc27	protein_coding
ENSMUSG00000015981.13	51.5036	-1.00202	0.306196	-3.27248	0.00106608	0.00357112	Stk32c	protein_coding
ENSMUSG00000015994.11	912.661	-0.102683	0.0925317	-1.1097	0.267127	0.42372	Fnta	protein_coding
ENSMUSG00000016018.5	995.58	0.345721	0.0984034	3.5133	0.000442576	0.00160451	Mtrex	protein_coding
ENSMUSG00000016024.10	44.4256	0.809197	0.324106	2.4967	0.0125354	0.0328356	Lbp	protein_coding
ENSMUSG00000016028.12	5.355	-0.848105	1.00123	-0.84706	0.396962	0.563546	Celsr1	protein_coding
ENSMUSG00000016087.14	608.687	-1.39637	0.10893	-12.819	1.28417e-37	3.01559e-36	Fli1	protein_coding
ENSMUSG00000016128.15	1.04661	-0.0130173	1.97565	-0.00658884	0.994743	NA	Stard13	protein_coding
ENSMUSG00000016181.11	193.276	-0.336743	0.158543	-2.12399	0.0336706	0.0773599	Utp25	protein_coding
ENSMUSG00000016194.15	168.613	0.146507	0.168279	0.870619	0.383962	0.551156	Hsd11b1	protein_coding
ENSMUSG00000016206.7	834.363	0.988586	0.110084	8.98032	2.6997e-19	3.44581e-18	H2-M3	protein_coding
ENSMUSG00000016239.12	263.487	-0.741457	0.179021	-4.14172	3.44704e-05	0.000149983	Lonrf3	protein_coding
ENSMUSG00000016252.8	1942.73	0.0950955	0.114801	0.828353	0.40747	0.57411	Atp5f1e	protein_coding
ENSMUSG00000016253.13	626.117	-0.0354577	0.136928	-0.258952	0.795672	0.883918	Nelfcd	protein_coding
ENSMUSG00000016255.6	7.59996	0.799623	0.731333	1.09338	0.274228	0.431681	Tubb1	protein_coding
ENSMUSG00000016256.11	25601.7	0.555065	0.0815343	6.80775	9.91336e-12	8.37981e-11	Ctsz	protein_coding
ENSMUSG00000016257.16	1164.6	0.323644	0.0954675	3.39009	0.000698693	0.00242886	Prelid3b	protein_coding
ENSMUSG00000016283.14	4925.86	2.54993	0.0816001	31.2491	2.29922e-214	4.13941e-212	H2-M2	protein_coding
ENSMUSG00000016308.14	1080.48	0.564798	0.0921521	6.12898	8.84423e-10	6.39151e-09	Ube2a	protein_coding
ENSMUSG00000016319.4	5376.89	0.0682206	0.0861307	0.792059	0.428326	0.594025	Slc25a5	protein_coding
ENSMUSG00000016344.15	615.935	-0.197337	0.130153	-1.51619	0.129471	0.240891	Ppdpf	protein_coding
ENSMUSG00000016346.19	3.5133	1.8139	1.10663	1.63912	0.101188	0.19659	Kcnq2	protein_coding
ENSMUSG00000016349.11	87.5837	-0.202226	0.224581	-0.900458	0.367877	0.534535	Eef1a2	protein_coding
ENSMUSG00000016356.19	42.7473	-0.036617	0.317541	-0.115314	0.908196	0.954175	Col20a1	protein_coding
ENSMUSG00000016382.16	1240.35	0.205423	0.0974924	2.10706	0.0351121	0.0802137	Pls3	protein_coding
ENSMUSG00000016409.5	468.285	0.0622647	0.112455	0.553684	0.579795	0.725106	Nkap	protein_coding
ENSMUSG00000016427.8	855.292	0.193273	0.112462	1.71856	0.085694	0.171405	Ndufa1	protein_coding
ENSMUSG00000016477.19	315.9	0.272837	0.129093	2.1135	0.0345584	0.0791956	E2f3	protein_coding
ENSMUSG00000016481.16	2093.18	0.365807	0.0892336	4.09943	4.14168e-05	0.000178019	Cr1l	protein_coding
ENSMUSG00000016487.16	960.482	0.762084	0.105954	7.19258	6.35764e-13	5.85131e-12	Ppfibp1	protein_coding
ENSMUSG00000016493.14	26.9254	-0.741063	0.435064	-1.70334	0.0885044	0.175844	Cd46	protein_coding
ENSMUSG00000016494.10	11.85	-0.236883	0.616857	-0.384015	0.700967	0.817981	Cd34	protein_coding
ENSMUSG00000016495.13	798.999	-0.0864554	0.103876	-0.832293	0.405243	0.571787	Plgrkt	protein_coding
ENSMUSG00000016496.8	9553.44	2.36499	0.085111	27.7871	6.20309e-170	7.85877e-168	Cd274	protein_coding
ENSMUSG00000016498.11	232.086	0.525334	0.145944	3.59955	0.000318764	0.00118822	Pdcd1lg2	protein_coding
ENSMUSG00000016503.19	448.441	-0.753809	0.130996	-5.75444	8.69282e-09	5.69641e-08	Gtf3a	protein_coding
ENSMUSG00000016510.12	471.366	-0.607757	0.129772	-4.68328	2.82325e-06	1.42055e-05	Mtif3	protein_coding
ENSMUSG00000016520.8	225.929	0.234381	0.157893	1.48443	0.137695	0.253207	Lnx2	protein_coding
ENSMUSG00000016524.13	40.2367	8.08394	1.21947	6.62905	3.37849e-11	2.73208e-10	Il19	protein_coding
ENSMUSG00000016526.9	13.2092	-1.67335	0.618255	-2.70657	0.00679823	0.0191316	Dyrk3	protein_coding
ENSMUSG00000016528.11	21497.8	1.38708	0.0693888	19.9899	6.73925e-89	3.90724e-87	Mapkapk2	protein_coding
ENSMUSG00000016529.6	317.212	6.61282	0.321411	20.5744	4.65923e-94	3.01659e-92	Il10	protein_coding
ENSMUSG00000016534.16	10143.1	0.276617	0.06757	4.09379	4.24378e-05	0.000182254	Lamp2	protein_coding
ENSMUSG00000016541.11	1059.31	-0.214313	0.0918045	-2.33445	0.0195722	0.0483567	Atxn10	protein_coding
ENSMUSG00000016552.14	100.22	-2.17058	0.243728	-8.90572	5.3039e-19	6.69478e-18	Foxred2	protein_coding
ENSMUSG00000016554.10	3032.4	0.422343	0.0793681	5.32132	1.03018e-07	6.11433e-07	Eif3d	protein_coding
ENSMUSG00000016559.15	26650.8	1.59739	0.0853946	18.706	4.42733e-78	2.18429e-76	H3f3b	protein_coding
ENSMUSG00000016619.11	911.292	0.161356	0.0908911	1.77526	0.0758544	0.15494	Nup50	protein_coding
ENSMUSG00000016624.16	1.97193	0.423955	1.4089	0.300912	0.763481	0.862536	Phf21b	protein_coding
ENSMUSG00000016637.8	82.4571	-1.07429	0.244049	-4.40195	1.07282e-05	5.02021e-05	Ift27	protein_coding
ENSMUSG00000016664.18	2538.82	0.266887	0.0804546	3.31724	0.000909121	0.00308767	Pacsin2	protein_coding
ENSMUSG00000016756.18	5.21313	-1.31256	0.913762	-1.43643	0.15088	0.272689	Cmah	protein_coding
ENSMUSG00000016757.12	209.363	-0.412833	0.157343	-2.62377	0.00869618	0.0237657	Ttll12	protein_coding
ENSMUSG00000016758.5	2.50033	3.97542	1.64761	2.41283	0.0158291	0.0401636	Bik	protein_coding
ENSMUSG00000016763.16	11.8136	-0.0130005	0.616987	-0.021071	0.983189	0.99145	Scube1	protein_coding
ENSMUSG00000016831.13	2040.37	0.621043	0.0777075	7.99206	1.32706e-15	1.42974e-14	Tox4	protein_coding
ENSMUSG00000016833.15	556.364	0.272736	0.155319	1.75597	0.0790935	0.160153	Mrps18c	protein_coding
ENSMUSG00000016918.16	1.40815	0.658594	1.66818	0.394798	0.692992	0.811998	Sulf1	protein_coding
ENSMUSG00000016921.15	3105.64	0.0668278	0.0806987	0.828115	0.407605	0.574144	Srsf6	protein_coding
ENSMUSG00000016933.18	204.881	-0.75202	0.163866	-4.58923	4.4489e-06	2.186e-05	Plcg1	protein_coding
ENSMUSG00000016940.19	327.871	-0.816286	0.133782	-6.10161	1.05006e-09	7.54863e-09	Kctd2	protein_coding
ENSMUSG00000016946.7	743.438	0.336256	0.0976539	3.44334	0.000574569	0.00203987	Kctd5	protein_coding
ENSMUSG00000016984.8	122.968	-0.794559	0.195074	-4.07313	4.63858e-05	0.000198379	Etaa1	protein_coding
ENSMUSG00000017002.15	4147.44	1.5073	0.0863959	17.4464	3.66785e-68	1.57817e-66	Slpi	protein_coding
ENSMUSG00000017009.4	9574.42	1.91009	0.0841057	22.7106	3.52041e-114	2.69601e-112	Sdc4	protein_coding
ENSMUSG00000017057.10	884.218	0.457931	0.0925057	4.95029	7.41014e-07	4.00226e-06	Il13ra1	protein_coding
ENSMUSG00000017119.21	1068.26	-0.819084	0.0978304	-8.37249	5.6414e-17	6.51204e-16	Nbr1	protein_coding
ENSMUSG00000017132.19	2048.65	0.31826	0.0791568	4.02063	5.80432e-05	0.000244867	Cyth1	protein_coding
ENSMUSG00000017144.9	2828.64	-0.297325	0.0823393	-3.61098	0.000305044	0.00114164	Rnd3	protein_coding
ENSMUSG00000017146.13	27.1005	-1.0224	0.420332	-2.43235	0.0150012	0.0383131	Brca1	protein_coding
ENSMUSG00000017167.7	34.7553	0.472388	0.341651	1.38266	0.166769	0.295525	Cntnap1	protein_coding
ENSMUSG00000017176.18	155.451	0.52127	0.177803	2.93173	0.00337081	0.0101679	Nt5c3b	protein_coding
ENSMUSG00000017188.4	624.459	-0.18794	0.132767	-1.41556	0.156904	0.281248	Coa3	protein_coding
ENSMUSG00000017210.15	422.936	-0.0308994	0.124651	-0.247887	0.804222	0.889105	Med24	protein_coding
ENSMUSG00000017221.15	3063.84	0.615347	0.0768719	8.00484	1.1962e-15	1.29215e-14	Psmd3	protein_coding
ENSMUSG00000017264.17	996.376	0.614731	0.0895602	6.86388	6.70163e-12	5.7574e-11	Exosc10	protein_coding
ENSMUSG00000017286.16	736.262	-0.365069	0.100842	-3.6202	0.000294381	0.00110455	Glod4	protein_coding
ENSMUSG00000017288.16	568.504	-0.410849	0.106109	-3.87195	0.000107968	0.000438366	Vps53	protein_coding
ENSMUSG00000017291.14	1903.85	0.403065	0.0987862	4.08017	4.50026e-05	0.000192825	Taok1	protein_coding
ENSMUSG00000017299.14	680.627	0.137685	0.110334	1.24789	0.21207	0.356239	Dnttip1	protein_coding
ENSMUSG00000017307.17	255.737	-0.374928	0.14573	-2.57275	0.0100893	0.0271394	Acot8	protein_coding
ENSMUSG00000017309.12	59.553	-1.82082	0.302683	-6.01561	1.79213e-09	1.25965e-08	Cd300lg	protein_coding
ENSMUSG00000017314.13	13.8827	1.72217	0.572263	3.0094	0.00261761	0.0080885	Mpp2	protein_coding
ENSMUSG00000017376.16	309.854	-0.549549	0.134317	-4.09143	4.28725e-05	0.00018389	Nlk	protein_coding
ENSMUSG00000017386.11	25.1828	0.608556	0.440654	1.38103	0.16727	0.296233	Traf4	protein_coding
ENSMUSG00000017390.16	752.345	-0.700838	0.0998848	-7.01646	2.27557e-12	2.02707e-11	Aldoc	protein_coding
ENSMUSG00000017400.11	829.326	-0.644151	0.0963562	-6.6851	2.30775e-11	1.88702e-10	Stac2	protein_coding
ENSMUSG00000017404.13	14960.6	0.18125	0.10378	1.74649	0.0807266	0.163	Rpl19	protein_coding
ENSMUSG00000017405.15	79.5142	0.200274	0.233422	0.857992	0.390897	0.557881	Nek8	protein_coding
ENSMUSG00000017412.17	23.0184	-1.4849	0.450522	-3.29596	0.000980856	0.00331158	Cacnb4	protein_coding
ENSMUSG00000017417.15	21.8751	-2.38868	0.516627	-4.6236	3.77138e-06	1.8674e-05	Plxdc1	protein_coding
ENSMUSG00000017418.15	576.332	1.15054	0.143692	8.00696	1.17583e-15	1.27082e-14	Arl5b	protein_coding
ENSMUSG00000017421.19	3235.84	0.306151	0.0736116	4.15901	3.19632e-05	0.000139577	Zfp207	protein_coding
ENSMUSG00000017428.17	2524.26	0.642789	0.077191	8.32726	8.27377e-17	9.46021e-16	Psmd11	protein_coding
ENSMUSG00000017466.11	880.677	-0.661691	0.0936578	-7.06499	1.60629e-12	1.44278e-11	Timp2	protein_coding
ENSMUSG00000017478.16	1476.58	0.0572387	0.0950294	0.602327	0.546957	0.699423	Zc3h18	protein_coding
ENSMUSG00000017485.12	1630.17	-0.532722	0.0920654	-5.78634	7.19347e-09	4.75028e-08	Top2b	protein_coding
ENSMUSG00000017491.10	1.412	-0.0101423	1.67473	-0.00605606	0.995168	0.997352	Rarb	protein_coding
ENSMUSG00000017493.13	116.765	0.766067	0.201208	3.80734	0.000140472	0.000559923	Igfbp4	protein_coding
ENSMUSG00000017499.16	13.8611	-0.617475	0.541624	-1.14004	0.254268	0.408647	Cdc6	protein_coding
ENSMUSG00000017548.16	1355.13	0.327139	0.0862234	3.79409	0.000148188	0.000587714	Suz12	protein_coding
ENSMUSG00000017550.15	50.1863	0.00125602	0.287753	0.00436491	0.996517	0.997927	Atad5	protein_coding
ENSMUSG00000017561.17	1730.01	0.583343	0.0794094	7.34602	2.04192e-13	1.94471e-12	Crlf3	protein_coding
ENSMUSG00000017607.10	87.9292	-1.96844	0.252431	-7.79793	6.29297e-15	6.53959e-14	Tns4	protein_coding
ENSMUSG00000017615.13	650.409	0.347792	0.106088	3.27834	0.00104421	0.00350129	Tnfaip1	protein_coding
ENSMUSG00000017631.20	6447.29	0.747482	0.0917739	8.14483	3.79822e-16	4.23207e-15	Abr	protein_coding
ENSMUSG00000017639.14	29.1083	-0.664742	0.431828	-1.53937	0.123715	0.232199	Rab11fip4	protein_coding
ENSMUSG00000017652.17	6859.71	5.55242	0.0957361	57.9972	0	0	Cd40	protein_coding
ENSMUSG00000017664.17	543.205	-1.07269	0.114389	-9.37757	6.75116e-21	9.21283e-20	Slc35c2	protein_coding
ENSMUSG00000017667.10	6.51917	0.426401	0.786536	0.542125	0.587733	0.731091	Zfp334	protein_coding
ENSMUSG00000017670.17	1114.85	-1.2811	0.0975221	-13.1365	2.03433e-39	4.97056e-38	Elmo2	protein_coding
ENSMUSG00000017677.12	3539.29	0.608298	0.0736236	8.26227	1.42933e-16	1.62075e-15	Wsb1	protein_coding
ENSMUSG00000017679.17	799.148	0.0781825	0.0989198	0.790362	0.429316	0.594903	Ttpal	protein_coding
ENSMUSG00000017686.18	839.678	0.195627	0.103393	1.89208	0.0584799	0.124765	Rhot1	protein_coding
ENSMUSG00000017692.9	1.4852	-0.254532	1.71204	-0.148672	0.881813	0.937604	Rhbdl3	protein_coding
ENSMUSG00000017697.4	15.4574	-0.186029	0.508363	-0.365937	0.714412	0.828115	Ada	protein_coding
ENSMUSG00000017707.10	6816.78	-0.0882379	0.0703298	-1.25463	0.209613	0.353355	Serinc3	protein_coding
ENSMUSG00000017713.10	103.336	1.75017	0.214888	8.14455	3.80682e-16	4.23935e-15	Tha1	protein_coding
ENSMUSG00000017715.12	1659.54	1.1459	0.0817579	14.0158	1.24809e-44	3.40637e-43	Pgs1	protein_coding
ENSMUSG00000017716.16	69.2845	-0.86447	0.272988	-3.16669	0.00154183	0.00499994	Birc5	protein_coding
ENSMUSG00000017718.16	42.1616	-0.868954	0.343898	-2.52678	0.0115115	0.0304735	Afmid	protein_coding
ENSMUSG00000017720.3	4.70415	-0.156922	0.934297	-0.167957	0.866617	0.927687	Trp53tg5	protein_coding
ENSMUSG00000017721.16	1563.35	-0.287448	0.0931593	-3.08555	0.00203177	0.00642527	Pigt	protein_coding
ENSMUSG00000017734.16	185.938	-0.622623	0.173284	-3.59307	0.000326801	0.00121464	Dbndd2	protein_coding
ENSMUSG00000017737.3	1487.74	-0.174063	0.0906266	-1.92066	0.0547751	0.117853	Mmp9	protein_coding
ENSMUSG00000017740.18	5.97567	0.686903	0.821738	0.835915	0.403203	0.569848	Slc12a5	protein_coding
ENSMUSG00000017747.14	269.705	-0.0857689	0.149307	-0.574447	0.565665	0.713741	Ghdc	protein_coding
ENSMUSG00000017754.14	4551.65	-0.1977	0.0857313	-2.30604	0.0211085	0.0516551	Pltp	protein_coding
ENSMUSG00000017756.10	233.703	-1.36125	0.151502	-8.98502	2.5869e-19	3.30389e-18	Slc12a7	protein_coding
ENSMUSG00000017760.17	9281.13	-0.341315	0.0809721	-4.21521	2.49543e-05	0.000110857	Ctsa	protein_coding
ENSMUSG00000017764.3	115.566	-0.732801	0.211854	-3.45899	0.000542196	0.00193565	Zswim1	protein_coding
ENSMUSG00000017765.18	1488.35	0.594162	0.0830105	7.15768	8.20543e-13	7.51152e-12	Slc12a4	protein_coding
ENSMUSG00000017767.4	30.3648	-0.759044	0.388968	-1.95143	0.0510058	0.110789	Spata25	protein_coding
ENSMUSG00000017774.20	3252.14	0.153277	0.0789795	1.94072	0.0522917	0.113258	Myo1c	protein_coding
ENSMUSG00000017776.16	2637.2	0.240351	0.0766352	3.1363	0.00171095	0.00550833	Crk	protein_coding
ENSMUSG00000017778.15	2147.13	0.34311	0.116881	2.93556	0.00332951	0.0100522	Cox7c	protein_coding
ENSMUSG00000017781.19	11658	-0.362712	0.0698633	-5.19174	2.08339e-07	1.20077e-06	Pitpna	protein_coding
ENSMUSG00000017801.16	836.205	0.417064	0.100864	4.13491	3.55093e-05	0.00015434	Mlx	protein_coding
ENSMUSG00000017802.15	1118.27	-0.496119	0.0968684	-5.12158	3.02985e-07	1.71261e-06	Retreg3	protein_coding
ENSMUSG00000017830.16	2284.1	2.61938	0.0927998	28.2262	2.78986e-175	3.67046e-173	Dhx58	protein_coding
ENSMUSG00000017831.9	2220.43	0.573381	0.0818019	7.00938	2.39369e-12	2.12768e-11	Rab5a	protein_coding
ENSMUSG00000017832.3	3.6382	-0.440049	1.03322	-0.4259	0.670181	0.794409	Hspb9	protein_coding
ENSMUSG00000017837.13	1503.19	0.129076	0.0818178	1.5776	0.114657	0.21771	Nkiras2	protein_coding
ENSMUSG00000017843.15	2085.79	-0.644371	0.0835293	-7.71431	1.21639e-14	1.24205e-13	Ppp2r5c	protein_coding
ENSMUSG00000017858.13	411.856	-0.326343	0.118064	-2.76412	0.00570758	0.0163174	Ift52	protein_coding
ENSMUSG00000017861.12	31.3242	0.558637	0.37461	1.49125	0.135896	0.250348	Mybl2	protein_coding
ENSMUSG00000017897.19	1.54491	-0.33054	1.64885	-0.200467	0.841115	0.912327	Eya2	protein_coding
ENSMUSG00000017929.14	4195.87	1.27351	0.0844733	15.0759	2.33321e-51	7.38992e-50	B4galt5	protein_coding
ENSMUSG00000017943.16	2.3922	0.745077	1.31153	0.568098	0.569968	0.71723	Gdap1l1	protein_coding
ENSMUSG00000017969.14	1.46199	-2.64013	1.8798	-1.40447	0.160177	0.286117	Ptgis	protein_coding
ENSMUSG00000017999.17	824.709	0.274952	0.093459	2.94195	0.00326152	0.00987163	Ddx27	protein_coding
ENSMUSG00000018001.19	2117.7	1.50539	0.0815351	18.4631	4.09157e-76	1.95747e-74	Cyth3	protein_coding
ENSMUSG00000018008.9	6993.67	-0.423165	0.0707495	-5.98117	2.21539e-09	1.54131e-08	Cyth4	protein_coding
ENSMUSG00000018012.12	21.0342	0.911992	0.444457	2.05192	0.0401772	0.0900412	Rac3	protein_coding
ENSMUSG00000018040.10	1822.2	0.224324	0.0821068	2.7321	0.00629321	0.0178499	Rrp7a	protein_coding
ENSMUSG00000018042.19	3831.68	0.301076	0.0740065	4.06825	4.73684e-05	0.000202328	Cyb5r3	protein_coding
ENSMUSG00000018068.14	207.98	0.0757245	0.152392	0.496905	0.619256	0.756615	Ints2	protein_coding
ENSMUSG00000018076.13	1424.57	0.474688	0.113115	4.19652	2.71045e-05	0.000119684	Med13l	protein_coding
ENSMUSG00000018102.6	1841.52	0.496842	0.0847109	5.86515	4.48722e-09	3.01854e-08	H2bc4	protein_coding
ENSMUSG00000018143.11	1645.89	1.60277	0.0836517	19.1601	7.97515e-82	4.24046e-80	Mafk	protein_coding
ENSMUSG00000018160.16	796.298	0.378973	0.11806	3.20999	0.00132738	0.0043701	Med1	protein_coding
ENSMUSG00000018166.9	38.4782	0.0946374	0.329058	0.2876	0.773653	0.869814	Erbb3	protein_coding
ENSMUSG00000018167.11	1817.03	1.10728	0.079256	13.9709	2.34667e-44	6.35398e-43	Stard3	protein_coding
ENSMUSG00000018169.13	44.7013	-2.26414	0.359128	-6.30456	2.89021e-10	2.17923e-09	Mfng	protein_coding
ENSMUSG00000018171.10	2857.83	0.0541192	0.0826814	0.654551	0.512757	0.669327	Vmp1	protein_coding
ENSMUSG00000018189.13	294.524	-0.408257	0.148937	-2.74114	0.00612265	0.0174094	Uchl5	protein_coding
ENSMUSG00000018196.19	346.546	-0.595722	0.135391	-4.40002	1.08243e-05	5.06055e-05	Glrx2	protein_coding
ENSMUSG00000018199.10	127.12	-0.284221	0.201316	-1.41182	0.158004	0.282826	Ro60	protein_coding
ENSMUSG00000018209.16	2833.59	0.11195	0.0884128	1.26622	0.205434	0.347853	Stk4	protein_coding
ENSMUSG00000018217.13	2933.01	0.390766	0.0748912	5.21779	1.81074e-07	1.0519e-06	Pmp22	protein_coding
ENSMUSG00000018238.7	7.42816	0.369269	0.784213	0.470878	0.637728	0.771422	Gdf9	protein_coding
ENSMUSG00000018239.10	152.148	0.179822	0.185422	0.969798	0.332147	0.497996	Zcchc10	protein_coding
ENSMUSG00000018286.7	4550.35	1.18398	0.0968054	12.2305	2.13505e-34	4.63701e-33	Psmb6	protein_coding
ENSMUSG00000018287.13	750.113	-0.0355647	0.110765	-0.321082	0.748148	0.851345	Spag7	protein_coding
ENSMUSG00000018293.5	24236.6	0.263896	0.0802749	3.28741	0.00101114	0.0034004	Pfn1	protein_coding
ENSMUSG00000018322.11	749.939	0.0788587	0.102762	0.767393	0.442848	0.607311	Tomm34	protein_coding
ENSMUSG00000018326.10	5910.88	0.212746	0.0687806	3.09312	0.00198066	0.00628787	Ywhab	protein_coding
ENSMUSG00000018334.19	422.227	0.657052	0.13156	4.99433	5.90402e-07	3.22015e-06	Ksr1	protein_coding
ENSMUSG00000018339.13	115.614	0.0476261	0.196501	0.242371	0.808493	0.891501	Gpx3	protein_coding
ENSMUSG00000018340.14	1702.81	0.232305	0.0875889	2.65222	0.00799652	0.0220681	Anxa6	protein_coding
ENSMUSG00000018341.13	277.696	-0.342707	0.143512	-2.388	0.0169403	0.0425978	Il12rb2	protein_coding
ENSMUSG00000018347.17	233.521	0.167126	0.148742	1.12359	0.261186	0.416443	Zkscan6	protein_coding
ENSMUSG00000018362.15	1483.16	-0.290924	0.0876563	-3.31892	0.000903663	0.00307015	Kpna2	protein_coding
ENSMUSG00000018363.18	661.022	0.352346	0.111444	3.16163	0.00156891	0.0050789	Smurf2	protein_coding
ENSMUSG00000018372.14	116.845	-0.0770626	0.195856	-0.393466	0.693975	0.812884	Cep95	protein_coding
ENSMUSG00000018377.11	655.723	-0.074922	0.106859	-0.701131	0.483222	0.643459	Vezf1	protein_coding
ENSMUSG00000018378.14	112.207	0.22628	0.210519	1.07487	0.282433	0.440743	Cuedc1	protein_coding
ENSMUSG00000018379.18	4068.46	-0.0176932	0.0705293	-0.250864	0.801919	0.888022	Srsf1	protein_coding
ENSMUSG00000018381.16	923.448	-0.680538	0.100905	-6.74436	1.53705e-11	1.27718e-10	Abi3	protein_coding
ENSMUSG00000018395.20	133.92	-0.567495	0.18981	-2.9898	0.00279157	0.0085752	Kif3a	protein_coding
ENSMUSG00000018398.19	530.898	-0.638983	0.116247	-5.49679	3.86767e-08	2.38522e-07	Septin8	protein_coding
ENSMUSG00000018401.18	897.797	0.0493124	0.107322	0.45948	0.645889	0.777305	Mtmr4	protein_coding
ENSMUSG00000018405.8	199.607	-0.608287	0.171645	-3.54386	0.000394308	0.00144385	Mrm1	protein_coding
ENSMUSG00000018411.18	2.75098	-0.336892	1.22336	-0.275383	0.783022	0.875991	Mapt	protein_coding
ENSMUSG00000018412.17	891.689	0.0676257	0.107974	0.626314	0.531109	0.685867	Kansl1	protein_coding
ENSMUSG00000018415.15	482.357	-0.0938701	0.113934	-0.823902	0.409995	0.576313	Gid4	protein_coding
ENSMUSG00000018417.15	181.439	-0.246883	0.176228	-1.40093	0.161236	0.287629	Myo1b	protein_coding
ENSMUSG00000018425.19	905.521	0.804783	0.0951517	8.45789	2.72256e-17	3.18573e-16	Dhx40	protein_coding
ENSMUSG00000018427.9	175.093	-1.78645	0.194524	-9.1837	4.16538e-20	5.49424e-19	Ypel2	protein_coding
ENSMUSG00000018428.16	186.273	-0.779007	0.166436	-4.68052	2.86146e-06	1.43908e-05	Akap1	protein_coding
ENSMUSG00000018433.15	567.216	0.0595623	0.108067	0.551162	0.581522	0.72646	Nol11	protein_coding
ENSMUSG00000018442.14	1511.85	-0.0361004	0.0940967	-0.383652	0.701236	0.818063	Derl2	protein_coding
ENSMUSG00000018446.9	775.778	-0.0799925	0.106138	-0.753667	0.451049	0.615104	C1qbp	protein_coding
ENSMUSG00000018449.13	179.863	-0.620131	0.164653	-3.76629	0.000165692	0.0006511	Rpain	protein_coding
ENSMUSG00000018451.8	1.1569	0.1519	1.91736	0.0792236	0.936855	NA	6330403K07Rik	protein_coding
ENSMUSG00000018459.16	5.80201	3.38182	1.04997	3.22088	0.00127799	0.00421898	Slc13a3	protein_coding
ENSMUSG00000018470.9	1.95718	-0.570255	1.41939	-0.401761	0.68786	0.807887	Kcnab3	protein_coding
ENSMUSG00000018474.19	218.397	-1.00026	0.154622	-6.46909	9.85941e-11	7.73822e-10	Chd3	protein_coding
ENSMUSG00000018476.8	2067.94	1.72853	0.10745	16.0868	3.15691e-58	1.14677e-56	Kdm6b	protein_coding
ENSMUSG00000018481.10	1479.17	0.44798	0.0871138	5.14247	2.71154e-07	1.54202e-06	Appbp2	protein_coding
ENSMUSG00000018500.3	1390.91	1.4022	0.0896385	15.6428	3.71999e-55	1.26826e-53	Adora2b	protein_coding
ENSMUSG00000018501.18	1727.79	-0.0151547	0.122526	-0.123686	0.901564	0.950175	Ncor1	protein_coding
ENSMUSG00000018507.17	1632	-0.396156	0.0809908	-4.89137	1.00135e-06	5.31463e-06	Trpv2	protein_coding
ENSMUSG00000018509.9	45.0884	-1.38226	0.335581	-4.11902	3.8049e-05	0.000164681	Cenpv	protein_coding
ENSMUSG00000018537.17	79.1663	-0.900794	0.237391	-3.79455	0.000147909	0.000586718	Pcgf2	protein_coding
ENSMUSG00000018541.11	538.397	0.152164	0.108661	1.40035	0.161408	0.287838	Cwc25	protein_coding
ENSMUSG00000018543.9	1.45222	3.13961	1.88932	1.66177	0.0965591	0.189245	Spmap1	protein_coding
ENSMUSG00000018547.9	1013.29	-0.660262	0.112035	-5.89334	3.78476e-09	2.56958e-08	Pip4k2b	protein_coding
ENSMUSG00000018548.16	185.129	-0.597387	0.162493	-3.67639	0.000236554	0.000903095	Trim37	protein_coding
ENSMUSG00000018559.17	2018.8	0.0192376	0.0808003	0.238088	0.811813	0.893626	Ctdnep1	protein_coding
ENSMUSG00000018565.18	1535.27	0.569546	0.0842211	6.7625	1.35628e-11	1.1334e-10	Elp5	protein_coding
ENSMUSG00000018567.15	8854.74	0.354786	0.0897693	3.9522	7.74368e-05	0.000322245	Gabarap	protein_coding
ENSMUSG00000018569.13	3.23597	1.00779	1.10772	0.909788	0.362934	0.529603	Cldn7	protein_coding
ENSMUSG00000018570.18	1.74256	-1.21137	1.56788	-0.772613	0.439751	0.604356	2810408A11Rik	protein_coding
ENSMUSG00000018572.11	1212.34	-0.674731	0.0929891	-7.25602	3.98644e-13	3.72746e-12	Phf23	protein_coding
ENSMUSG00000018574.15	883.855	-0.32673	0.0999035	-3.27046	0.00107373	0.00359496	Acadvl	protein_coding
ENSMUSG00000018581.16	17.9542	-2.8794	0.600791	-4.79269	1.64562e-06	8.50532e-06	Dnah11	protein_coding
ENSMUSG00000018583.6	5080.09	0.226955	0.0688647	3.29567	0.000981874	0.00331447	G3bp1	protein_coding
ENSMUSG00000018585.10	2390.56	0.107007	0.0975801	1.09661	0.272813	0.430147	Atox1	protein_coding
ENSMUSG00000018593.14	52.3956	-0.283107	0.297349	-0.952105	0.341044	0.507351	Sparc	protein_coding
ENSMUSG00000018599.6	280.109	-0.126702	0.140096	-0.904396	0.365786	0.532628	Mief2	protein_coding
ENSMUSG00000018604.19	1.19509	-0.872439	1.94243	-0.449148	0.653325	NA	Tbx3	protein_coding
ENSMUSG00000018648.16	45.5736	3.63052	0.397134	9.1418	6.14207e-20	8.04467e-19	Dusp14	protein_coding
ENSMUSG00000018651.15	55.9999	-0.795061	0.287832	-2.76224	0.00574058	0.0164003	Tada2a	protein_coding
ENSMUSG00000018654.19	2789.42	0.612357	0.0800751	7.64728	2.05269e-14	2.06821e-13	Ikzf1	protein_coding
ENSMUSG00000018659.13	207.688	-1.75669	0.163948	-10.715	8.65991e-27	1.51781e-25	Pnpo	protein_coding
ENSMUSG00000018661.18	810.694	-0.0910002	0.0979721	-0.928838	0.352973	0.519239	Cog1	protein_coding
ENSMUSG00000018666.14	638.576	-0.173916	0.118176	-1.47166	0.141112	0.258287	Cbx1	protein_coding
ENSMUSG00000018669.15	359.643	-0.85553	0.134775	-6.34784	2.18359e-10	1.66478e-09	Cdk5rap3	protein_coding
ENSMUSG00000018672.16	39.4349	0.0697855	0.328285	0.212576	0.831658	0.906717	Copz2	protein_coding
ENSMUSG00000018677.10	1311.38	-0.472451	0.0970367	-4.86879	1.12283e-06	5.92721e-06	Slc25a39	protein_coding
ENSMUSG00000018678.14	618.006	0.24998	0.101857	2.45422	0.0141189	0.0363747	Sp2	protein_coding
ENSMUSG00000018697.15	354.549	0.018743	0.125148	0.149767	0.880948	0.937107	Aatf	protein_coding
ENSMUSG00000018698.16	1.25437	-2.34607	2.055	-1.14164	0.253604	NA	Lhx1	protein_coding
ENSMUSG00000018707.14	4176.05	0.685719	0.240032	2.85679	0.00427956	0.0126089	Dync1h1	protein_coding
ENSMUSG00000018727.20	3.87609	-0.358433	1.17697	-0.304539	0.760717	0.860503	Cpsf4l	protein_coding
ENSMUSG00000018733.11	155.516	0.0810265	0.189501	0.427579	0.668958	0.793532	Pex12	protein_coding
ENSMUSG00000018736.15	2123.63	0.726412	0.077094	9.42242	4.40789e-21	6.08799e-20	Ndel1	protein_coding
ENSMUSG00000018740.15	51.7767	-1.14569	0.294895	-3.88509	0.000102291	0.000416798	Slc25a35	protein_coding
ENSMUSG00000018750.15	216.467	-0.102892	0.160651	-0.640469	0.521868	0.677428	Zbtb4	protein_coding
ENSMUSG00000018752.20	900.196	-1.00274	0.102405	-9.79188	1.22008e-22	1.78863e-21	Tnfsfm13	protein_coding
ENSMUSG00000018761.15	1110.74	-0.0189563	0.110909	-0.170918	0.864288	0.9263	Mpdu1	protein_coding
ENSMUSG00000018765.7	1398.07	0.146902	0.0852341	1.72351	0.0847961	0.169857	Fxr2	protein_coding
ENSMUSG00000018770.10	2909.58	0.227184	0.0947209	2.39846	0.0164641	0.0415632	Atp5mc3	protein_coding
ENSMUSG00000018774.14	5537.9	-0.0601807	0.0706175	-0.852206	0.3941	0.561039	Cd68	protein_coding
ENSMUSG00000018796.14	11965.6	2.02739	0.0809354	25.0495	1.76942e-138	1.74594e-136	Acsl1	protein_coding
ENSMUSG00000018800.15	19.6927	0.199806	0.450098	0.443916	0.657103	0.785325	Abca5	protein_coding
ENSMUSG00000018809.3	45.632	-0.726238	0.307057	-2.36515	0.0180226	0.0449557	Smyd4	protein_coding
ENSMUSG00000018819.11	9478.58	0.0574305	0.0768081	0.747714	0.454632	0.618142	Lsp1	protein_coding
ENSMUSG00000018820.14	722.89	0.113474	0.102737	1.1045	0.269375	0.426139	Zfyve27	protein_coding
ENSMUSG00000018821.4	211.158	-0.56434	0.167739	-3.3644	0.000767111	0.00264417	Avpi1	protein_coding
ENSMUSG00000018830.11	1.65104	2.51758	1.90533	1.32133	0.18639	0.322362	Myh11	protein_coding
ENSMUSG00000018841.18	169.4	-0.381861	0.167139	-2.2847	0.0223307	0.0542513	Rad51d	protein_coding
ENSMUSG00000018844.7	8.94034	-0.372639	0.733699	-0.50789	0.61153	0.750033	Fndc8	protein_coding
ENSMUSG00000018845.15	4.54808	1.98121	1.00216	1.97694	0.048048	0.105065	Unc45b	protein_coding
ENSMUSG00000018846.9	2114.82	0.402758	0.0977464	4.12044	3.78157e-05	0.000163706	Pank3	protein_coding
ENSMUSG00000018848.5	1798.21	0.549529	0.085588	6.42063	1.35711e-10	1.05147e-09	Rars1	protein_coding
ENSMUSG00000018849.7	8.82115	-1.1761	0.713125	-1.64922	0.0991026	0.193344	Wwc1	protein_coding
ENSMUSG00000018858.16	281.458	-0.430572	0.148041	-2.90847	0.00363205	0.0108697	Mrpl58	protein_coding
ENSMUSG00000018861.9	55.4199	-1.08685	0.311791	-3.48583	0.000490607	0.00176746	Fdxr	protein_coding
ENSMUSG00000018865.10	5.82489	0.77065	0.831919	0.926353	0.354263	0.520725	Sult4a1	protein_coding
ENSMUSG00000018882.13	560.445	0.0183293	0.107046	0.171228	0.864044	0.926136	Mrpl45	protein_coding
ENSMUSG00000018899.18	3732.76	1.91993	0.0829718	23.1396	1.85083e-118	1.47807e-116	Irf1	protein_coding
ENSMUSG00000018900.8	231.119	0.0422587	0.148923	0.283762	0.776593	0.872116	Slc22a5	protein_coding
ENSMUSG00000018906.15	29.6659	0.905353	0.375041	2.41401	0.015778	0.0400677	P4ha2	protein_coding
ENSMUSG00000018909.16	2081.37	-1.52374	0.102274	-14.8986	3.36394e-50	1.03201e-48	Arrb1	protein_coding
ENSMUSG00000018916.6	28.5497	7.58591	1.22729	6.18102	6.36877e-10	4.67164e-09	Csf2	protein_coding
ENSMUSG00000018919.11	15.7736	-0.728895	0.51513	-1.41497	0.157076	0.281483	Tm4sf5	protein_coding
ENSMUSG00000018920.12	10896.1	0.886922	0.0711088	12.4728	1.05132e-35	2.34282e-34	Cxcl16	protein_coding
ENSMUSG00000018921.12	544.294	-0.188566	0.118368	-1.59305	0.111149	0.212186	Pelp1	protein_coding
ENSMUSG00000018923.14	479.804	-0.00317804	0.126308	-0.025161	0.979927	0.989278	Med11	protein_coding
ENSMUSG00000018924.7	6.75165	-0.750615	0.799021	-0.939419	0.347516	0.513677	Alox15	protein_coding
ENSMUSG00000018925.4	24.1253	2.19509	0.448737	4.89171	9.99634e-07	5.30828e-06	Heatr9	protein_coding
ENSMUSG00000018927.4	23754.9	0.0526645	0.0806318	0.653148	0.513661	0.670098	Ccl6	protein_coding
ENSMUSG00000018930.4	19517.4	5.86666	0.116603	50.3132	0	0	Ccl4	protein_coding
ENSMUSG00000018931.4	230.475	-0.924909	0.152158	-6.07859	1.21243e-09	8.66131e-09	Natd1	protein_coding
ENSMUSG00000018932.10	2091.3	0.0719359	0.096164	0.748055	0.454427	0.618028	Map2k3	protein_coding
ENSMUSG00000018965.12	5097.21	0.0205407	0.0739492	0.277768	0.781191	0.874886	Ywhah	protein_coding
ENSMUSG00000018974.8	657.271	-0.040734	0.101883	-0.399812	0.689295	0.808821	Sart3	protein_coding
ENSMUSG00000018983.10	132.82	-2.3742	0.214592	-11.0638	1.87953e-28	3.49416e-27	E2f2	protein_coding
ENSMUSG00000018986.11	381.449	2.86148	0.151618	18.873	1.90138e-79	9.58818e-78	Slfn3	protein_coding
ENSMUSG00000018995.13	65.2677	-0.788203	0.255978	-3.07918	0.0020757	0.00655007	Nars2	protein_coding
ENSMUSG00000018999.15	566.255	-0.685675	0.115239	-5.95003	2.68088e-09	1.84763e-08	Slc35b4	protein_coding
ENSMUSG00000019039.15	260.972	-0.822128	0.142644	-5.76351	8.23841e-09	5.41246e-08	Dalrd3	protein_coding
ENSMUSG00000019054.14	1379.57	-0.150666	0.108367	-1.39033	0.164429	0.292059	Fis1	protein_coding
ENSMUSG00000019055.16	942.193	-0.568617	0.0955712	-5.94966	2.68693e-09	1.85117e-08	Plod1	protein_coding
ENSMUSG00000019066.14	804.886	-1.52165	0.0988414	-15.3949	1.77229e-53	5.82924e-52	Rab3d	protein_coding
ENSMUSG00000019080.9	42.8341	-1.2509	0.332384	-3.76341	0.000167611	0.00065788	Mfsd3	protein_coding
ENSMUSG00000019082.19	1340.8	1.84523	0.0920826	20.0388	2.52568e-89	1.49387e-87	Slc25a22	protein_coding
ENSMUSG00000019087.14	5394.88	0.0177841	0.0709193	0.250766	0.801995	0.888058	Atp6ap1	protein_coding
ENSMUSG00000019088.15	2042.05	-0.00926989	0.0857151	-0.108148	0.913879	0.957511	Dnase1l1	protein_coding
ENSMUSG00000019102.11	3.41803	1.1079	1.15646	0.958013	0.338056	0.504418	Aldh3a1	protein_coding
ENSMUSG00000019122.9	46243.1	1.51066	0.075558	19.9935	6.27942e-89	3.65096e-87	Ccl9	protein_coding
ENSMUSG00000019132.12	10703.5	-0.0843574	0.0664327	-1.26982	0.20415	0.346364	BC005537	protein_coding
ENSMUSG00000019139.11	919.641	0.078492	0.0969912	0.80927	0.41836	0.584667	Isyna1	protein_coding
ENSMUSG00000019143.16	382.267	-0.248679	0.125394	-1.98318	0.0473476	0.103666	Hars2	protein_coding
ENSMUSG00000019158.10	493.105	-0.612195	0.131996	-4.63799	3.51821e-06	1.7471e-05	Tmem160	protein_coding
ENSMUSG00000019173.12	5227.01	0.377969	0.0759324	4.97771	6.43424e-07	3.4954e-06	Rab5c	protein_coding
ENSMUSG00000019178.18	1.32014	2.22943	1.89143	1.1787	0.238517	NA	Styxl1	protein_coding
ENSMUSG00000019179.11	2560.68	0.230017	0.0915768	2.51174	0.0120138	0.0316605	Mdh2	protein_coding
ENSMUSG00000019188.17	2294.49	0.0736711	0.0810479	0.908983	0.363359	0.53011	H13	protein_coding
ENSMUSG00000019189.14	1529.75	0.87415	0.0831969	10.507	8.0205e-26	1.35595e-24	Rnf145	protein_coding
ENSMUSG00000019194.16	125.975	0.747643	0.193502	3.86375	0.000111661	0.00045193	Scn1b	protein_coding
ENSMUSG00000019210.11	7174.13	0.980623	0.0950258	10.3195	5.74985e-25	9.42572e-24	Atp6v1e1	protein_coding
ENSMUSG00000019214.15	19.5296	-0.960691	0.473408	-2.02931	0.0424267	0.0943817	Chtf18	protein_coding
ENSMUSG00000019235.10	16.2726	-0.868801	0.512135	-1.69643	0.0898047	0.177962	Rps6kl1	protein_coding
ENSMUSG00000019254.17	1304.65	-0.993665	0.0899178	-11.0508	2.17246e-28	4.01691e-27	Ppp1r12c	protein_coding
ENSMUSG00000019256.18	859.465	1.02327	0.0999436	10.2385	1.33352e-24	2.14998e-23	Ahr	protein_coding
ENSMUSG00000019261.4	676.736	-0.372135	0.11452	-3.24951	0.00115603	0.00384856	Map1s	protein_coding
ENSMUSG00000019295.9	182.068	-0.895656	0.167649	-5.34245	9.17003e-08	5.46792e-07	Tmem129	protein_coding
ENSMUSG00000019297.10	674.33	-0.141899	0.105529	-1.34464	0.178741	0.311862	Nop9	protein_coding
ENSMUSG00000019301.6	3.00516	0.282891	1.1325	0.249794	0.802747	0.888378	Hsd17b1	protein_coding
ENSMUSG00000019302.18	2377.49	0.247794	0.0774329	3.20011	0.00137373	0.00451327	Atp6v0a1	protein_coding
ENSMUSG00000019303.15	257.845	0.334679	0.161052	2.07808	0.0377025	0.0852866	Psmc3ip	protein_coding
ENSMUSG00000019312.11	8.1225	-2.89442	0.883567	-3.27584	0.00105348	0.00353065	Grb7	protein_coding
ENSMUSG00000019320.15	21.9803	-0.517337	0.438763	-1.17908	0.238366	0.388951	Noxo1	protein_coding
ENSMUSG00000019338.14	208.826	-0.0861191	0.164773	-0.522653	0.601216	0.741637	Zfp687	protein_coding
ENSMUSG00000019359.15	1.30879	-2.38131	2.06903	-1.15093	0.249761	NA	Gdpd2	protein_coding
ENSMUSG00000019362.9	1165.1	-0.229575	0.102209	-2.24612	0.0246961	0.0592615	D8Ertd738e	protein_coding
ENSMUSG00000019370.11	4040.04	-0.0185004	0.0860293	-0.215047	0.82973	0.905529	Calm3	protein_coding
ENSMUSG00000019373.12	471.252	-0.244288	0.127863	-1.91055	0.0560623	0.120232	Cops3	protein_coding
ENSMUSG00000019428.17	2709.24	-0.25205	0.085533	-2.94681	0.00321071	0.00972932	Fkbp8	protein_coding
ENSMUSG00000019432.16	3334.56	0.164337	0.0767476	2.14126	0.0322527	0.0745781	Ddx39b	protein_coding
ENSMUSG00000019433.10	949.523	0.0507438	0.10184	0.498271	0.618293	0.755842	Gipc1	protein_coding
ENSMUSG00000019437.18	9780.93	0.0725865	0.10286	0.705685	0.480384	0.640637	Tlcd1	protein_coding
ENSMUSG00000019461.13	258.084	-0.883185	0.157301	-5.61464	1.96974e-08	1.24582e-07	Plscr3	protein_coding
ENSMUSG00000019464.7	2360.93	-0.606944	0.0874759	-6.93841	3.9655e-12	3.45596e-11	Ptger1	protein_coding
ENSMUSG00000019467.16	5.00165	-0.0949694	0.897291	-0.10584	0.915709	0.958247	Arhgef25	protein_coding
ENSMUSG00000019470.13	980.836	-0.191779	0.0954258	-2.00972	0.0444611	0.0983212	Xab2	protein_coding
ENSMUSG00000019471.11	3364.28	0.143721	0.0812881	1.76804	0.0770538	0.156875	Cdc37	protein_coding
ENSMUSG00000019478.18	10.0561	-1.59578	0.679523	-2.34837	0.0188556	0.0467664	Rab4a	protein_coding
ENSMUSG00000019487.12	947.358	-0.112955	0.09972	-1.13273	0.257329	0.412161	Trip10	protein_coding
ENSMUSG00000019489.8	44.4903	4.98648	0.532556	9.3633	7.72862e-21	1.05187e-19	Cd70	protein_coding
ENSMUSG00000019494.15	1288.45	0.0189935	0.0869339	0.218482	0.827054	0.903954	Cops6	protein_coding
ENSMUSG00000019505.8	28214.3	0.404478	0.079783	5.06973	3.98378e-07	2.22183e-06	Ubb	protein_coding
ENSMUSG00000019518.12	441.929	-0.777403	0.121469	-6.4	1.55373e-10	1.19703e-09	Ap4m1	protein_coding
ENSMUSG00000019528.19	1506.91	-0.0909724	0.0842946	-1.07922	0.280489	0.438544	Gyg1	protein_coding
ENSMUSG00000019539.12	19.7782	-0.693654	0.496935	-1.39586	0.162756	0.289663	Rcn3	protein_coding
ENSMUSG00000019558.15	1159.96	0.199491	0.0920258	2.16778	0.0301756	0.0704418	Slc6a8	protein_coding
ENSMUSG00000019564.13	706.036	-0.092161	0.112046	-0.822531	0.410775	0.576824	Arid3a	protein_coding
ENSMUSG00000019577.7	1.1889	-1.20505	1.99113	-0.60521	0.54504	NA	Pdk4	protein_coding
ENSMUSG00000019578.12	1169.83	-0.209678	0.108576	-1.93117	0.0534614	0.115451	Ubxn6	protein_coding
ENSMUSG00000019579.14	1001.39	0.167112	0.0971079	1.72089	0.0852711	0.170675	Mydgf	protein_coding
ENSMUSG00000019590.17	58.7194	-0.679858	0.290532	-2.34005	0.0192813	0.0477357	Cyb561	protein_coding
ENSMUSG00000019659.9	1033.55	-0.627986	0.105736	-5.93917	2.86471e-09	1.96969e-08	Ccdc12	protein_coding
ENSMUSG00000019689.5	50.0682	-0.13949	0.323586	-0.431078	0.666412	0.791948	Fmc1	protein_coding
ENSMUSG00000019699.17	741.551	0.197363	0.113289	1.74213	0.0814858	0.164252	Akt3	protein_coding
ENSMUSG00000019710.14	1003.46	-0.0374853	0.111196	-0.337112	0.736033	0.842517	Mrpl24	protein_coding
ENSMUSG00000019715.15	335.908	-0.542376	0.127725	-4.24642	2.17211e-05	9.74583e-05	Gle1	protein_coding
ENSMUSG00000019718.9	2.35638	-3.34278	1.64328	-2.03422	0.0419299	0.0935097	L3hypdh	protein_coding
ENSMUSG00000019726.13	1180.16	0.100348	0.257854	0.389167	0.697152	0.815245	Lyst	protein_coding
ENSMUSG00000019731.14	1243.92	0.209789	0.0907785	2.311	0.020833	0.0510666	Slc35e1	protein_coding
ENSMUSG00000019732.15	6.76394	0.272782	0.802598	0.339874	0.733952	0.841261	Calr3	protein_coding
ENSMUSG00000019734.17	36.1599	-1.4119	0.368483	-3.83164	0.00012729	0.000510253	Tmc4	protein_coding
ENSMUSG00000019737.15	4.09093	-1.07991	1.02051	-1.0582	0.289963	0.449793	Syne4	protein_coding
ENSMUSG00000019738.16	183.664	-0.664108	0.171193	-3.87929	0.000104762	0.000426616	Polr2i	protein_coding
ENSMUSG00000019761.11	16.754	-0.0750554	0.499886	-0.150145	0.88065	0.936889	Krt10	protein_coding
ENSMUSG00000019763.12	119.998	-0.80766	0.199935	-4.03961	5.35395e-05	0.000226987	Rmnd1	protein_coding
ENSMUSG00000019768.17	42.967	-0.379701	0.314405	-1.20768	0.22717	0.37576	Esr1	protein_coding
ENSMUSG00000019773.8	39.1393	-1.41912	0.346792	-4.09214	4.27402e-05	0.0001834	Fbxo5	protein_coding
ENSMUSG00000019774.9	96.2077	-0.0610776	0.216776	-0.281755	0.778131	0.872763	Mtrf1l	protein_coding
ENSMUSG00000019777.17	761.06	0.0827568	0.095926	0.862715	0.388294	0.55582	Hdac2	protein_coding
ENSMUSG00000019779.16	8.47706	0.684035	0.691677	0.988952	0.322687	0.487008	Frk	protein_coding
ENSMUSG00000019782.11	929.15	0.463263	0.123577	3.74879	0.000177691	0.000694652	Rwdd1	protein_coding
ENSMUSG00000019790.18	586.247	-0.479402	0.11929	-4.01879	5.84969e-05	0.00024668	Stxbp5	protein_coding
ENSMUSG00000019791.13	148.151	0.156554	0.182218	0.859161	0.390252	0.557301	Hint3	protein_coding
ENSMUSG00000019792.9	116.759	-0.334672	0.196334	-1.7046	0.0882685	0.175443	Trmt11	protein_coding
ENSMUSG00000019794.14	957.492	0.786057	0.107279	7.32724	2.34942e-13	2.2221e-12	Katna1	protein_coding
ENSMUSG00000019795.18	1225.73	0.272995	0.0955092	2.85831	0.00425898	0.0125591	Pcmt1	protein_coding
ENSMUSG00000019796.13	250.022	1.49788	0.156245	9.58672	9.09271e-22	1.28791e-20	Lrp11	protein_coding
ENSMUSG00000019797.12	177.418	-0.233222	0.181192	-1.28715	0.198041	0.33818	Mtres1	protein_coding
ENSMUSG00000019802.14	1313.03	0.132953	0.0957663	1.38831	0.165043	0.292972	Sec63	protein_coding
ENSMUSG00000019804.13	3491.45	0.431175	0.0842781	5.1161	3.11919e-07	1.76116e-06	Snx3	protein_coding
ENSMUSG00000019806.14	31.9048	0.413982	0.358742	1.15398	0.248507	0.401603	Aig1	protein_coding
ENSMUSG00000019808.9	84.7328	0.0732507	0.239999	0.305212	0.760204	0.860112	Adat2	protein_coding
ENSMUSG00000019809.17	229.91	0.183173	0.161638	1.13323	0.257118	0.411919	Pex3	protein_coding
ENSMUSG00000019810.16	928.184	-0.617963	0.0979299	-6.31026	2.78571e-10	2.10198e-09	Fuca2	protein_coding
ENSMUSG00000019813.17	24.7234	-1.18439	0.42043	-2.8171	0.00484596	0.0141196	Cep57l1	protein_coding
ENSMUSG00000019814.6	935.326	0.395156	0.101489	3.89357	9.87793e-05	0.000403774	Ltv1	protein_coding
ENSMUSG00000019817.19	6.32502	0.638159	0.808835	0.788986	0.43012	0.595748	Plagl1	protein_coding
ENSMUSG00000019818.16	3162.41	-0.14989	0.0795588	-1.88402	0.0595624	0.126601	Cd164	protein_coding
ENSMUSG00000019820.12	184.263	-1.02946	0.213344	-4.82534	1.39767e-06	7.2899e-06	Utrn	protein_coding
ENSMUSG00000019822.13	273.553	-1.43039	0.156385	-9.14656	5.87776e-20	7.70831e-19	Smpd2	protein_coding
ENSMUSG00000019823.18	522.089	-1.37483	0.119457	-11.509	1.18828e-30	2.34277e-29	Mical1	protein_coding
ENSMUSG00000019826.12	217.402	-0.00799279	0.169152	-0.0472522	0.962312	0.979992	Zbtb24	protein_coding
ENSMUSG00000019828.14	2.28507	-0.220955	1.40064	-0.157753	0.874652	0.932974	Grm1	protein_coding
ENSMUSG00000019831.15	1.77681	-0.651839	1.51386	-0.430581	0.666773	0.792268	Wasf1	protein_coding
ENSMUSG00000019832.6	7363.59	0.820846	0.070514	11.6409	2.55355e-31	5.09816e-30	Rab32	protein_coding
ENSMUSG00000019836.6	42.6148	-0.099921	0.31776	-0.314455	0.753176	0.854232	Amd-ps4	processed_pseudogene
ENSMUSG00000019837.9	430.389	-0.202293	0.118869	-1.70181	0.0887901	0.176309	Gtf3c6	protein_coding
ENSMUSG00000019838.12	6031.4	0.315647	0.0705336	4.47513	7.6364e-06	3.64318e-05	Slc16a10	protein_coding
ENSMUSG00000019841.17	210.285	-0.757093	0.18091	-4.18492	2.85265e-05	0.000125558	Rev3l	protein_coding
ENSMUSG00000019842.7	195.08	2.18551	0.171221	12.7643	2.59483e-37	6.05186e-36	Traf3ip2	protein_coding
ENSMUSG00000019843.15	274.632	0.510255	0.136493	3.73831	0.000185261	0.000721637	Fyn	protein_coding
ENSMUSG00000019845.9	17.8288	-0.590948	0.481297	-1.22782	0.219513	0.3656	Tube1	protein_coding
ENSMUSG00000019846.12	1.04661	-0.0130173	1.97565	-0.00658884	0.994743	NA	Lama4	protein_coding
ENSMUSG00000019849.12	1209.91	0.135799	0.096767	1.40336	0.16051	0.286629	Prep	protein_coding
ENSMUSG00000019850.12	14754.5	2.81483	0.0705685	39.8879	0	0	Tnfaip3	protein_coding
ENSMUSG00000019851.9	58.6993	-0.328978	0.278566	-1.18097	0.237616	0.388221	Perp	protein_coding
ENSMUSG00000019852.8	118.818	-0.124114	0.232048	-0.534862	0.592746	0.735121	Arfgef3	protein_coding
ENSMUSG00000019853.7	5.8969	-0.376412	0.845876	-0.444996	0.656322	0.784871	Hebp2	protein_coding
ENSMUSG00000019854.18	1035.5	1.14632	0.0912966	12.556	3.68339e-36	8.36259e-35	Reps1	protein_coding
ENSMUSG00000019857.8	330.305	0.817726	0.132348	6.1786	6.46719e-10	4.73876e-09	Asf1a	protein_coding
ENSMUSG00000019861.16	926.552	0.37702	0.0942711	3.99931	6.35272e-05	0.000266578	Gopc	protein_coding
ENSMUSG00000019863.8	113.438	-0.740596	0.221751	-3.33976	0.000838509	0.00286874	Qrsl1	protein_coding
ENSMUSG00000019864.15	294.748	0.00194748	0.145587	0.0133768	0.989327	0.994372	Rtn4ip1	protein_coding
ENSMUSG00000019866.16	1581.66	0.711222	0.0912877	7.79099	6.64868e-15	6.89528e-14	Crybg1	protein_coding
ENSMUSG00000019868.17	873.816	0.641861	0.104657	6.13299	8.62431e-10	6.23698e-09	Vta1	protein_coding
ENSMUSG00000019872.14	2578.92	-0.534362	0.0800021	-6.67934	2.40015e-11	1.95867e-10	Smpdl3a	protein_coding
ENSMUSG00000019873.9	1493.3	-0.205178	0.0865277	-2.37124	0.0177285	0.0443191	Reep3	protein_coding
ENSMUSG00000019874.12	42.7373	-0.900478	0.371272	-2.42539	0.0152921	0.0389835	Fabp7	protein_coding
ENSMUSG00000019876.16	397.138	-0.0540884	0.155153	-0.348614	0.727379	0.836625	Pkib	protein_coding
ENSMUSG00000019877.11	5545.33	0.60685	0.0684404	8.86684	7.52503e-19	9.41156e-18	Serinc1	protein_coding
ENSMUSG00000019878.9	485.213	0.453353	0.118285	3.83271	0.00012674	0.000508247	Hsf2	protein_coding
ENSMUSG00000019883.12	879.7	-0.231435	0.095757	-2.4169	0.0156531	0.039795	Echdc1	protein_coding
ENSMUSG00000019897.9	616.642	0.447591	0.10913	4.10146	4.10545e-05	0.000176646	Ccdc59	protein_coding
ENSMUSG00000019907.11	2264.8	0.440407	0.0896429	4.91291	8.97364e-07	4.79497e-06	Ppp1r12a	protein_coding
ENSMUSG00000019916.15	2665.29	0.745774	0.0793143	9.40277	5.3146e-21	7.29776e-20	P4ha1	protein_coding
ENSMUSG00000019917.11	270.099	0.306241	0.137608	2.22545	0.0260509	0.0619905	Septin10	protein_coding
ENSMUSG00000019920.19	4111.81	0.718993	0.0741849	9.6919	3.26386e-22	4.71743e-21	Lims1	protein_coding
ENSMUSG00000019923.15	1627.67	0.530943	0.094782	5.60173	2.12223e-08	1.33897e-07	Zwint	protein_coding
ENSMUSG00000019927.7	651.023	0.095943	0.111029	0.864127	0.387518	0.555019	Ube2d1	protein_coding
ENSMUSG00000019929.17	11.2935	1.14561	0.605179	1.89301	0.0583567	0.124528	Dcn	protein_coding
ENSMUSG00000019935.17	3.46787	-0.458092	1.06992	-0.428156	0.668537	0.793375	Slc17a8	protein_coding
ENSMUSG00000019942.14	151.61	0.0200518	0.182066	0.110135	0.912302	0.956745	Cdk1	protein_coding
ENSMUSG00000019943.11	2774.28	-0.212947	0.0953828	-2.23255	0.0255786	0.0610364	Atp2b1	protein_coding
ENSMUSG00000019944.15	33.4879	-0.196234	0.357079	-0.549553	0.582626	0.72714	Rhobtb1	protein_coding
ENSMUSG00000019947.11	689.013	0.66737	0.113159	5.89765	3.68721e-09	2.50916e-08	Arid5b	protein_coding
ENSMUSG00000019948.5	103.709	-0.602385	0.238265	-2.52821	0.0114645	0.0303766	Actr6	protein_coding
ENSMUSG00000019951.11	680.827	-0.473831	0.115776	-4.09266	4.26449e-05	0.00018305	Bltp3b	protein_coding
ENSMUSG00000019952.16	131.503	-0.725349	0.203807	-3.559	0.000372269	0.00137048	Poc1b	protein_coding
ENSMUSG00000019960.9	586.607	-0.476988	0.115735	-4.12138	3.7661e-05	0.000163105	Dusp6	protein_coding
ENSMUSG00000019961.18	1235.47	0.154966	0.086066	1.80055	0.0717746	0.14805	Tmpo	protein_coding
ENSMUSG00000019966.19	4.71419	0.552116	0.947007	0.583011	0.559886	0.709853	Kitl	protein_coding
ENSMUSG00000019969.15	2686.01	0.603656	0.0826492	7.30383	2.79686e-13	2.638e-12	Psen1	protein_coding
ENSMUSG00000019970.16	5044.04	0.2448	0.0711996	3.43822	0.000585545	0.00207345	Sgk1	protein_coding
ENSMUSG00000019971.11	75.1934	-0.36024	0.246444	-1.46175	0.14381	0.262174	Cep290	protein_coding
ENSMUSG00000019975.13	48.8809	-0.984275	0.309102	-3.1843	0.00145103	0.00473314	Ikbip	protein_coding
ENSMUSG00000019977.17	1024.42	0.705763	0.0897769	7.8613	3.80161e-15	4.00535e-14	Hbs1l	protein_coding
ENSMUSG00000019978.17	1983.96	0.102156	0.101878	1.00273	0.315991	0.479229	Epb41l2	protein_coding
ENSMUSG00000019979.13	1208.14	0.259339	0.10255	2.5289	0.0114422	0.0303293	Apaf1	protein_coding
ENSMUSG00000019982.16	33.4752	1.40728	0.390268	3.60592	0.000311051	0.001162	Myb	protein_coding
ENSMUSG00000019984.17	496.258	0.382477	0.118715	3.22182	0.0012738	0.00420786	Med23	protein_coding
ENSMUSG00000019986.18	59.0051	0.521394	0.2806	1.85814	0.0631495	0.133029	Ahi1	protein_coding
ENSMUSG00000019987.10	1980.03	-0.213325	0.087268	-2.44448	0.0145063	0.0372298	Arg1	protein_coding
ENSMUSG00000019988.8	388.856	0.146614	0.127567	1.14931	0.250429	0.403882	Nedd1	protein_coding
ENSMUSG00000019990.16	39.9774	-1.41251	0.343258	-4.11501	3.87166e-05	0.000167359	Pde7b	protein_coding
ENSMUSG00000019992.9	184.69	1.15346	0.164855	6.99681	2.61863e-12	2.31759e-11	Mtfr2	protein_coding
ENSMUSG00000019996.18	45.3818	0.762323	0.305002	2.4994	0.0124403	0.032621	Map7	protein_coding
ENSMUSG00000019997.12	20.3761	0.0141721	0.466571	0.0303751	0.975768	0.986584	Ccn2	protein_coding
ENSMUSG00000019998.7	3162.72	0.1924	0.0747161	2.57508	0.0100217	0.0269752	Stx7	protein_coding
ENSMUSG00000020003.17	403.845	0.337191	0.122143	2.76063	0.00576903	0.0164724	Pex7	protein_coding
ENSMUSG00000020009.14	2311.57	-1.7696	0.0814444	-21.7277	1.1237e-104	7.98025e-103	Ifngr1	protein_coding
ENSMUSG00000020010.8	568.831	4.1623	0.145414	28.6239	3.38995e-180	4.73301e-178	Vnn3	protein_coding
ENSMUSG00000020014.20	1.43043	0.361495	2.07328	0.174359	0.861583	0.924705	Cfap54	protein_coding
ENSMUSG00000020015.11	1117.48	0.59458	0.100164	5.93609	2.91893e-09	2.00429e-08	Cdk17	protein_coding
ENSMUSG00000020017.15	27.4283	-0.468003	0.422501	-1.1077	0.267993	0.424831	Hal	protein_coding
ENSMUSG00000020018.7	707.101	0.345875	0.121741	2.84107	0.00449618	0.0131979	Snrpf	protein_coding
ENSMUSG00000020019.5	5.7902	-0.389087	0.848421	-0.458601	0.64652	0.777557	Ntn4	protein_coding
ENSMUSG00000020020.9	1.28423	4.09842	1.99898	2.05026	0.0403394	NA	Usp44	protein_coding
ENSMUSG00000020021.5	659.434	0.123876	0.130714	0.94769	0.343287	0.509611	Fgd6	protein_coding
ENSMUSG00000020022.18	307.662	0.311596	0.150034	2.07684	0.0378164	0.0855067	Ndufa12	protein_coding
ENSMUSG00000020023.19	658.446	0.421899	0.105088	4.01473	5.95148e-05	0.000250663	Tmcc3	protein_coding
ENSMUSG00000020024.8	440.955	0.32568	0.125979	2.58519	0.0097324	0.0263068	Cep83	protein_coding
ENSMUSG00000020027.19	637.179	0.934777	0.104382	8.95537	3.38591e-19	4.29231e-18	Socs2	protein_coding
ENSMUSG00000020029.7	771.965	0.0539437	0.0988156	0.545903	0.585133	0.72916	Nudt4	protein_coding
ENSMUSG00000020032.15	192.167	-2.33717	0.187902	-12.4382	1.62141e-35	3.58984e-34	Nuak1	protein_coding
ENSMUSG00000020034.8	357.473	-2.03396	0.142341	-14.2893	2.55115e-46	7.19227e-45	Tcp11l2	protein_coding
ENSMUSG00000020038.11	679.384	0.750669	0.104798	7.16301	7.89226e-13	7.23452e-12	Cry1	protein_coding
ENSMUSG00000020042.16	9.89481	0.763386	0.659235	1.15799	0.246869	0.399491	Abtb3	protein_coding
ENSMUSG00000020044.14	46.2259	0.773358	0.301929	2.56139	0.0104254	0.0279481	Timp3	protein_coding
ENSMUSG00000020048.14	13260.2	0.561624	0.074347	7.55409	4.21784e-14	4.184e-13	Hsp90b1	protein_coding
ENSMUSG00000020053.19	2898.26	-0.582933	0.0781352	-7.46057	8.61507e-14	8.36008e-13	Igf1	protein_coding
ENSMUSG00000020056.17	523.18	0.0783876	0.12296	0.637505	0.523796	0.679029	Washc3	protein_coding
ENSMUSG00000020057.3	4184.13	1.20271	0.0722285	16.6515	2.95239e-62	1.15419e-60	Dram1	protein_coding
ENSMUSG00000020059.10	62.6533	1.10369	0.269192	4.09999	4.1316e-05	0.000177623	Sycp3	protein_coding
ENSMUSG00000020063.17	490.359	0.211402	0.114943	1.83918	0.0658881	0.137778	Sirt1	protein_coding
ENSMUSG00000020064.10	860.462	-0.220249	0.0933041	-2.36055	0.018248	0.0454628	Herc4	protein_coding
ENSMUSG00000020069.17	775.878	0.99989	0.10073	9.92646	3.19378e-23	4.82334e-22	Hnrnph3	protein_coding
ENSMUSG00000020070.19	432.016	0.47175	0.117222	4.02442	5.71147e-05	0.00024129	Rufy2	protein_coding
ENSMUSG00000020072.16	3.13198	2.47577	1.37505	1.80049	0.0717831	0.148053	Pbld2	protein_coding
ENSMUSG00000020074.8	1619.46	0.322203	0.0899709	3.58119	0.000342029	0.00126711	Ccar1	protein_coding
ENSMUSG00000020075.9	2931.94	0.378561	0.0814536	4.64756	3.35882e-06	1.6724e-05	Ddx21	protein_coding
ENSMUSG00000020076.8	761.894	-0.080609	0.0965282	-0.835083	0.403671	0.570274	Ddx50	protein_coding
ENSMUSG00000020077.15	10858.8	1.83121	0.103492	17.6942	4.64556e-70	2.06375e-68	Srgn	protein_coding
ENSMUSG00000020078.17	3219.52	0.49703	0.0795874	6.24509	4.2356e-10	3.15426e-09	Vps26a	protein_coding
ENSMUSG00000020079.16	233.695	0.146416	0.151757	0.964802	0.334644	0.500856	Supv3l1	protein_coding
ENSMUSG00000020083.15	3.32284	1.01257	1.12944	0.896523	0.369973	0.536707	Fam241b	protein_coding
ENSMUSG00000020085.16	602.668	-0.97482	0.108703	-8.96772	3.02719e-19	3.85422e-18	Aifm2	protein_coding
ENSMUSG00000020086.7	37.7731	-0.401959	0.343432	-1.17042	0.241834	0.392995	Macroh2a2	protein_coding
ENSMUSG00000020087.6	425.711	-0.572083	0.124506	-4.59483	4.33105e-06	2.13218e-05	Tysnd1	protein_coding
ENSMUSG00000020088.11	2942.23	0.269745	0.0744845	3.62149	0.000292912	0.00109964	Sar1a	protein_coding
ENSMUSG00000020089.9	539.743	1.42495	0.113719	12.5305	5.08389e-36	1.15041e-34	Ppa1	protein_coding
ENSMUSG00000020091.17	2113.14	-1.20046	0.0797348	-15.0557	3.168e-51	9.9419e-50	Eif4ebp2	protein_coding
ENSMUSG00000020092.10	118.672	-2.30444	0.222288	-10.3669	3.50675e-25	5.79489e-24	Pald1	protein_coding
ENSMUSG00000020097.15	7266.95	0.378039	0.0751568	5.03	4.9047e-07	2.70094e-06	Sgpl1	protein_coding
ENSMUSG00000020098.8	1.65333	-1.80915	1.79029	-1.01054	0.312239	0.474907	Pcbd1	protein_coding
ENSMUSG00000020099.9	23.7139	1.37795	0.431563	3.19292	0.00140841	0.00460987	Unc5b	protein_coding
ENSMUSG00000020100.16	722.801	-0.371248	0.121839	-3.04704	0.0023111	0.00722514	Slc29a3	protein_coding
ENSMUSG00000020101.15	2161.01	-2.3988	0.0880864	-27.2324	2.68911e-163	3.26575e-161	Vsir	protein_coding
ENSMUSG00000020102.16	48.0551	-2.62633	0.375849	-6.98772	2.79383e-12	2.46945e-11	Slc16a7	protein_coding
ENSMUSG00000020105.10	9.20338	-0.882243	0.701535	-1.25759	0.20854	0.351864	Lrig3	protein_coding
ENSMUSG00000020107.11	439.286	-0.426839	0.123014	-3.46984	0.000520772	0.00186695	Anapc16	protein_coding
ENSMUSG00000020108.5	207.045	0.0952658	0.158952	0.599337	0.548948	0.701402	Ddit4	protein_coding
ENSMUSG00000020109.14	926.712	0.0427404	0.0909793	0.469782	0.638511	0.771859	Dnajb12	protein_coding
ENSMUSG00000020111.17	906.506	0.142578	0.0945162	1.50851	0.131425	0.24384	Micu1	protein_coding
ENSMUSG00000020114.13	1362.07	0.30931	0.0993571	3.11312	0.00185123	0.00590842	Cand1	protein_coding
ENSMUSG00000020115.4	2577.08	0.884336	0.0782667	11.299	1.32712e-29	2.54085e-28	Tbk1	protein_coding
ENSMUSG00000020116.8	1153.23	0.449655	0.0915809	4.90992	9.11137e-07	4.86145e-06	Pno1	protein_coding
ENSMUSG00000020120.16	50310.5	2.28454	0.0708584	32.2409	4.72082e-228	9.78688e-226	Plek	protein_coding
ENSMUSG00000020121.16	15.2826	1.86665	0.555725	3.35895	0.000782401	0.00269294	Srgap1	protein_coding
ENSMUSG00000020122.17	21.8871	0.295473	0.427862	0.690581	0.489829	0.64935	Egfr	protein_coding
ENSMUSG00000020124.11	1374.6	0.248183	0.0887655	2.79594	0.00517491	0.0149697	Usp15	protein_coding
ENSMUSG00000020125.8	36.2702	-0.0981251	0.340373	-0.288287	0.773127	0.869365	Elane	protein_coding
ENSMUSG00000020128.16	1547.39	1.22985	0.0952831	12.9073	4.09229e-38	9.72109e-37	Vps54	protein_coding
ENSMUSG00000020130.10	1285.78	-0.0309337	0.087082	-0.355225	0.722421	0.833398	Tbc1d15	protein_coding
ENSMUSG00000020131.15	4.32447	-1.82184	1.08461	-1.67972	0.0930111	0.183377	Pcsk4	protein_coding
ENSMUSG00000020132.11	3032.25	0.753363	0.0758341	9.93436	2.95068e-23	4.45948e-22	Rab21	protein_coding
ENSMUSG00000020133.9	1326.63	-0.0203745	0.099705	-0.204347	0.838082	0.91048	2310011J03Rik	protein_coding
ENSMUSG00000020134.14	1355.81	1.93609	0.0905777	21.3749	2.28644e-101	1.57473e-99	Peli1	protein_coding
ENSMUSG00000020135.14	6.78997	0.238487	0.78499	0.303809	0.761273	0.860989	Apc2	protein_coding
ENSMUSG00000020137.6	141.596	-0.239533	0.181118	-1.32252	0.185994	0.321813	Thap2	protein_coding
ENSMUSG00000020142.13	42.7116	-0.298283	0.323461	-0.922161	0.356444	0.523295	Slc1a4	protein_coding
ENSMUSG00000020143.16	2918.97	-0.484584	0.105475	-4.59428	4.3425e-06	2.1373e-05	Dock2	protein_coding
ENSMUSG00000020149.18	6553.86	0.625024	0.0734191	8.5131	1.69343e-17	1.99288e-16	Rab1a	protein_coding
ENSMUSG00000020150.14	51.191	-0.570565	0.298868	-1.90908	0.0562515	0.120568	Gamt	protein_coding
ENSMUSG00000020152.8	17182.6	0.680693	0.0670741	10.1484	3.36954e-24	5.34026e-23	Actr2	protein_coding
ENSMUSG00000020153.15	619.636	-0.601164	0.127984	-4.69719	2.63759e-06	1.33082e-05	Ndufs7	protein_coding
ENSMUSG00000020154.11	1.04109	-0.931074	2.16689	-0.429683	0.667427	NA	Ptprb	protein_coding
ENSMUSG00000020156.17	341.395	-0.514856	0.125238	-4.11103	3.93905e-05	0.000169958	Pwwp3a	protein_coding
ENSMUSG00000020160.19	25.686	-0.92891	0.419309	-2.21534	0.0267369	0.0633586	Meis1	protein_coding
ENSMUSG00000020163.13	605.642	-0.169611	0.135993	-1.24721	0.212322	0.356545	Uqcr11	protein_coding
ENSMUSG00000020166.16	960.58	0.382701	0.0938754	4.07669	4.56811e-05	0.000195529	Cnot2	protein_coding
ENSMUSG00000020167.15	761.81	-0.539629	0.107592	-5.01551	5.28932e-07	2.90417e-06	Tcf3	protein_coding
ENSMUSG00000020170.5	459.74	0.291672	0.122703	2.37707	0.0174508	0.0437155	Frs2	protein_coding
ENSMUSG00000020171.9	929.486	-0.0666579	0.103528	-0.643865	0.519663	0.675292	Yeats4	protein_coding
ENSMUSG00000020175.16	4.25886	-1.01598	1.03838	-0.978428	0.327863	0.493369	Rab36	protein_coding
ENSMUSG00000020176.18	5.8436	-0.304873	0.849124	-0.359044	0.719562	0.83172	Grb10	protein_coding
ENSMUSG00000020178.7	1678.08	3.04859	0.0954853	31.9273	1.11602e-223	2.18145e-221	Adora2a	protein_coding
ENSMUSG00000020180.11	1369.81	0.498272	0.0890529	5.59523	2.20326e-08	1.38753e-07	Snrpd3	protein_coding
ENSMUSG00000020183.12	22.9541	2.35732	0.483527	4.87526	1.08666e-06	5.74661e-06	Cpm	protein_coding
ENSMUSG00000020184.16	4451.4	1.21119	0.075166	16.1135	2.04932e-58	7.49738e-57	Mdm2	protein_coding
ENSMUSG00000020185.17	11.2469	-0.585015	0.632463	-0.92498	0.354977	0.521625	E2f7	protein_coding
ENSMUSG00000020186.8	70.9205	0.589653	0.262626	2.24522	0.0247539	0.0593655	Csrp2	protein_coding
ENSMUSG00000020189.16	4327.17	-0.0666196	0.091702	-0.72648	0.467545	0.629578	Osbpl8	protein_coding
ENSMUSG00000020190.14	1509.64	-1.62603	0.0918997	-17.6935	4.70498e-70	2.08564e-68	Mknk2	protein_coding
ENSMUSG00000020191.12	4.90765	0.0751223	0.913879	0.0822016	0.934486	0.966877	Spmip7	protein_coding
ENSMUSG00000020193.4	7.59338	0.224007	0.728507	0.307487	0.758473	0.858816	Zpbp	protein_coding
ENSMUSG00000020196.11	928.919	-0.0844403	0.0954174	-0.884956	0.37618	0.542834	Cabin1	protein_coding
ENSMUSG00000020198.9	2546.96	-0.0533118	0.0895403	-0.595395	0.55158	0.703269	Ap3d1	protein_coding
ENSMUSG00000020205.9	3791.41	2.74065	0.0812766	33.72	2.9391e-249	6.85477e-247	Phlda1	protein_coding
ENSMUSG00000020211.16	1452.02	0.294041	0.0883961	3.3264	0.000879749	0.00299634	Sf3a2	protein_coding
ENSMUSG00000020212.15	48.6004	-0.576811	0.312095	-1.84819	0.0645746	0.135584	Mdm1	protein_coding
ENSMUSG00000020219.8	996.528	-0.179647	0.122314	-1.46874	0.141903	0.259393	Timm13	protein_coding
ENSMUSG00000020220.17	1309.19	0.43982	0.137247	3.2046	0.00135252	0.00444928	Vps13d	protein_coding
ENSMUSG00000020224.16	1523.85	0.118983	0.0999462	1.19047	0.233861	0.38354	Llph	protein_coding
ENSMUSG00000020225.11	1212.2	0.252176	0.0984167	2.56234	0.0103971	0.0278795	Tmbim4	protein_coding
ENSMUSG00000020227.11	3510.56	1.10089	0.0849369	12.9612	2.03002e-38	4.85032e-37	Irak3	protein_coding
ENSMUSG00000020228.12	260.274	-1.08446	0.145135	-7.47206	7.89509e-14	7.67957e-13	Helb	protein_coding
ENSMUSG00000020230.16	524.325	0.233481	0.113138	2.06369	0.0390475	0.0878711	Prmt2	protein_coding
ENSMUSG00000020231.16	483.289	0.0162652	0.128339	0.126736	0.899149	0.948555	Dip2a	protein_coding
ENSMUSG00000020232.19	617.371	-0.697248	0.10727	-6.49994	8.03537e-11	6.34788e-10	Hmg20b	protein_coding
ENSMUSG00000020234.11	1156.72	-1.4242	0.0893069	-15.9472	2.97913e-57	1.05785e-55	Tektip1	protein_coding
ENSMUSG00000020235.17	799.529	-0.214807	0.100912	-2.12866	0.0332827	0.0765932	Fzr1	protein_coding
ENSMUSG00000020238.15	1387.4	-0.304058	0.0918974	-3.30866	0.000937421	0.0031759	Ncln	protein_coding
ENSMUSG00000020241.14	4.30661	-0.450762	1.029	-0.43806	0.661343	0.788463	Col6a2	protein_coding
ENSMUSG00000020246.14	351.633	0.136296	0.128119	1.06382	0.287411	0.446745	Hcfc2	protein_coding
ENSMUSG00000020248.19	655.571	0.616853	0.105224	5.8623	4.56504e-09	3.06888e-08	Nfyb	protein_coding
ENSMUSG00000020250.12	24450.8	1.35416	0.0686675	19.7206	1.43594e-86	8.14124e-85	Txnrd1	protein_coding
ENSMUSG00000020251.15	2.58893	0.467216	1.34739	0.346755	0.728775	0.837671	Glt8d2	protein_coding
ENSMUSG00000020253.16	509.006	-1.31097	0.114179	-11.4817	1.62966e-30	3.18847e-29	Ppm1m	protein_coding
ENSMUSG00000020255.9	568.416	-0.291792	0.105279	-2.77159	0.00557824	0.0159855	Nopchap1	protein_coding
ENSMUSG00000020256.15	8.51054	1.51093	0.727638	2.07648	0.0378492	0.0855714	Aldh1l2	protein_coding
ENSMUSG00000020257.14	1346.99	-0.0481218	0.0877735	-0.548249	0.583521	0.727858	Wdr82	protein_coding
ENSMUSG00000020258.17	30.9233	0.278736	0.360304	0.773613	0.43916	0.603867	Glyctk	protein_coding
ENSMUSG00000020260.10	1480.76	0.455745	0.0844673	5.39553	6.83231e-08	4.12916e-07	Pofut2	protein_coding
ENSMUSG00000020261.16	397.709	-1.15767	0.144349	-8.01991	1.0582e-15	1.14852e-14	Slc36a1	protein_coding
ENSMUSG00000020262.16	103.783	0.454538	0.22032	2.06308	0.0391054	0.0879849	Adarb1	protein_coding
ENSMUSG00000020263.15	353.221	-1.49404	0.149759	-9.9763	1.93546e-23	2.94684e-22	Appl2	protein_coding
ENSMUSG00000020264.6	31.6029	-0.906611	0.370361	-2.44791	0.0143688	0.0369252	Slc36a2	protein_coding
ENSMUSG00000020265.17	859.623	-0.656444	0.103171	-6.3627	1.98233e-10	1.51754e-09	Sumo3	protein_coding
ENSMUSG00000020267.7	1914.18	-0.0262299	0.114822	-0.22844	0.819304	0.898594	Hint1	protein_coding
ENSMUSG00000020268.15	6.84582	-1.11829	0.780456	-1.43287	0.151896	0.273971	Lyrm7	protein_coding
ENSMUSG00000020271.18	2350.22	1.20009	0.0805564	14.8975	3.42186e-50	1.04821e-48	Fbxw11	protein_coding
ENSMUSG00000020272.9	2086.01	0.0707771	0.098366	0.719528	0.471816	0.63316	Stk10	protein_coding
ENSMUSG00000020273.14	300.931	0.05716	0.138946	0.411384	0.680791	0.802835	Papolg	protein_coding
ENSMUSG00000020275.10	4017.81	1.6068	0.0961436	16.7125	1.0628e-62	4.18674e-61	Rel	protein_coding
ENSMUSG00000020277.11	3935.24	1.0886	0.07582	14.3576	9.5448e-47	2.71702e-45	Pfkl	protein_coding
ENSMUSG00000020279.11	1.56192	0.972159	1.61156	0.603242	0.546348	0.69908	Il9r	protein_coding
ENSMUSG00000020280.13	376.006	0.176809	0.130825	1.35149	0.176539	0.308785	Pus10	protein_coding
ENSMUSG00000020282.19	15.4369	0.688804	0.536612	1.28362	0.199276	0.339837	Rhbdf1	protein_coding
ENSMUSG00000020283.6	479.745	0.225113	0.119371	1.88583	0.0593182	0.12616	Pex13	protein_coding
ENSMUSG00000020284.17	104.88	-1.13052	0.219055	-5.16092	2.45744e-07	1.40414e-06	Cfap410	protein_coding
ENSMUSG00000020287.16	134.952	-0.410966	0.188041	-2.18551	0.0288514	0.0676894	Mpg	protein_coding
ENSMUSG00000020288.14	823.512	0.0170956	0.104022	0.164347	0.869458	0.929434	Ahsa2	protein_coding
ENSMUSG00000020289.16	286.685	-0.146414	0.137967	-1.06122	0.288589	0.448102	Nprl3	protein_coding
ENSMUSG00000020290.16	1123.8	-0.298961	0.0961003	-3.11093	0.001865	0.00594737	Xpo1	protein_coding
ENSMUSG00000020297.11	2.83927	1.17172	1.19414	0.981222	0.326483	0.49187	Nsg2	protein_coding
[truncated: 19,362 more rows]
