# Supplementary material for: Peptide Modulation Overrides Glycan Synergy in Gold Nanoparticle‐Based Vaccines for Cancer Immunotherapy
Source: Cancer Med. 2025 Oct 1;14(19):e71286. doi: 10.1002/cam4.71286 (PMC12486328; doi:10.1002/cam4.71286)
Supplement: Supplementary file 6 — Table S3: Downregulated and upregulated differentially expressed genes. [file CAM4-14-e71286-s005.xlsx]

## Sheet: Downregulated genes
gene_id	baseMean	log2FoldChange	lfcSE	stat	pvalue	padj	gene_name	gene_type
ENSMUSG00000106825.2	12.1548	-5.81297	1.28054	-4.53945	5.64001e-06	2.74107e-05	2510016D11Rik	TEC
ENSMUSG00000107761.2	4.99275	-5.51221	1.42627	-3.86477	0.000111193	0.000450299	2010008C14Rik	TEC
ENSMUSG00000008845.10	30.9878	-3.92821	0.571268	-6.8763	6.14283e-12	5.29062e-11	Cd163	protein_coding
ENSMUSG00000117393.3	199.717	-3.90073	0.230592	-16.9161	3.42095e-64	1.3767e-62	Gm36279	lncRNA
ENSMUSG00000113184.2	9.13268	-3.87137	1.00721	-3.84365	0.000121217	0.000487718	Gm49654	lncRNA
ENSMUSG00000053749.13	14.8141	-3.85823	0.800233	-4.82138	1.42568e-06	7.42282e-06	Gm9920	lncRNA
ENSMUSG00000045817.9	2897.63	-3.6835	0.0879855	-41.8648	0	0	Zfp36l2	protein_coding
ENSMUSG00000022123.10	39.1514	-3.64375	0.468677	-7.77455	7.57139e-15	7.81666e-14	Scel	protein_coding
ENSMUSG00000063193.10	1330.75	-3.5815	0.107034	-33.4612	1.76937e-245	4.08028e-243	Cd300lb	protein_coding
ENSMUSG00000040016.17	18.931	-3.52246	0.661677	-5.32353	1.01772e-07	6.04564e-07	Ptger3	protein_coding
ENSMUSG00000038390.12	14.6646	-3.49041	0.744358	-4.68916	2.74334e-06	1.3817e-05	Gpr162	protein_coding
ENSMUSG00000047592.18	44.0376	-3.45326	0.42659	-8.09502	5.72541e-16	6.31087e-15	Nxpe5	protein_coding
ENSMUSG00000021384.15	162.935	-3.42403	0.241088	-14.2024	8.85189e-46	2.47853e-44	Susd3	protein_coding
ENSMUSG00000044708.6	15.2557	-3.3654	0.722307	-4.65924	3.17373e-06	1.58756e-05	Kcnj10	protein_coding
ENSMUSG00000028438.17	12.3015	-3.32725	0.784676	-4.24028	2.2324e-05	9.98862e-05	Kif24	protein_coding
ENSMUSG00000080413.3	10.6287	-3.32513	0.842519	-3.94665	7.9251e-05	0.000329327	Gm26473	snRNA
ENSMUSG00000048200.13	59.2704	-3.30691	0.368802	-8.96662	3.05741e-19	3.89028e-18	Cracr2b	protein_coding
ENSMUSG00000049848.8	10.0075	-3.30459	0.881812	-3.74751	0.000178602	0.000697683	Ceacam19	protein_coding
ENSMUSG00000034413.15	12.685	-3.24529	0.776111	-4.18148	2.89617e-05	0.000127256	Neurl1b	protein_coding
ENSMUSG00000062585.12	138.89	-3.23335	0.242569	-13.3296	1.55666e-40	3.90573e-39	Cnr2	protein_coding
ENSMUSG00000037185.10	15.4068	-3.20029	0.717733	-4.45888	8.2388e-06	3.90876e-05	Krt80	protein_coding
ENSMUSG00000086564.10	26.949	-3.13941	0.520261	-6.03429	1.59661e-09	1.13074e-08	Cd101	protein_coding
ENSMUSG00000032221.15	9.60927	-3.1141	0.851047	-3.65914	0.000253067	0.000960635	Mns1	protein_coding
ENSMUSG00000055322.17	239.247	-3.08969	0.198543	-15.5618	1.32319e-54	4.45199e-53	Tns1	protein_coding
ENSMUSG00000020593.17	145.952	-3.08906	0.238104	-12.9736	1.72748e-38	4.13226e-37	Lpin1	protein_coding
ENSMUSG00000026278.15	10.8298	-3.07675	0.822633	-3.74012	0.000183931	0.000716862	Bok	protein_coding
ENSMUSG00000022419.17	249.224	-3.06984	0.186257	-16.4818	4.9603e-61	1.88528e-59	Deptor	protein_coding
ENSMUSG00000120250.1	29.7313	-3.06198	0.502946	-6.08809	1.14267e-09	8.19145e-09	2010004M13Rik	lncRNA
ENSMUSG00000042978.12	130.412	-3.03571	0.243446	-12.4698	1.09141e-35	2.4295e-34	Sbk1	protein_coding
ENSMUSG00000033446.8	519.161	-3.02347	0.133618	-22.6278	2.31065e-113	1.76296e-111	Lpar6	protein_coding
ENSMUSG00000039763.11	37.9152	-3.00942	0.428974	-7.01538	2.29323e-12	2.04192e-11	Dnajc28	protein_coding
ENSMUSG00000052563.14	22.7688	-2.99366	0.555809	-5.38613	7.19898e-08	4.33163e-07	D930048N14Rik	lncRNA
ENSMUSG00000092868.3	12.7517	-2.97412	0.762602	-3.89997	9.62053e-05	0.000394352	Mir5113	miRNA
ENSMUSG00000074361.12	85.9933	-2.93639	0.298985	-9.82117	9.1276e-23	1.3487e-21	C5ar2	protein_coding
ENSMUSG00000018581.16	17.9542	-2.8794	0.600791	-4.79269	1.64562e-06	8.50532e-06	Dnah11	protein_coding
ENSMUSG00000050777.8	71.3858	-2.85379	0.334814	-8.52349	1.5481e-17	1.82291e-16	Tmem37	protein_coding
ENSMUSG00000042607.16	50.6076	-2.85288	0.364373	-7.82956	4.89578e-15	5.13182e-14	Asb4	protein_coding
ENSMUSG00000112652.2	339.166	-2.84871	0.152201	-18.7168	3.6126e-78	1.79528e-76	4921516A02Rik	lncRNA
ENSMUSG00000049103.15	3873.95	-2.84241	0.0838582	-33.8955	7.76912e-252	1.85411e-249	Ccr2	protein_coding
ENSMUSG00000103955.2	23.3571	-2.83503	0.518298	-5.46988	4.50343e-08	2.76071e-07	Gm37270	TEC
ENSMUSG00000002289.17	59.6465	-2.81757	0.341254	-8.2565	1.50001e-16	1.69901e-15	Angptl4	protein_coding
ENSMUSG00000048965.10	39.5688	-2.80726	0.404426	-6.94133	3.88412e-12	3.38936e-11	Mrgpre	protein_coding
ENSMUSG00000048142.10	35.546	-2.80086	0.457655	-6.12002	9.35638e-10	6.74501e-09	Nat8l	protein_coding
ENSMUSG00000116605.2	34.6369	-2.79914	0.428843	-6.52719	6.70172e-11	5.31888e-10	Gm19142	processed_pseudogene
ENSMUSG00000028019.10	26.4437	-2.78651	0.492195	-5.6614	1.50143e-08	9.6058e-08	Pdgfc	protein_coding
ENSMUSG00000034522.11	45.8417	-2.76515	0.373052	-7.41225	1.2417e-13	1.19591e-12	Zfp395	protein_coding
ENSMUSG00000036587.14	68.6214	-2.73459	0.325634	-8.39773	4.55199e-17	5.28422e-16	Fut7	protein_coding
ENSMUSG00000120175.1	14.1913	-2.72553	0.669065	-4.07363	4.6285e-05	0.00019799	Gm56912	lncRNA
ENSMUSG00000020829.10	16.9616	-2.72439	0.621233	-4.38546	1.15743e-05	5.394e-05	Slc46a1	protein_coding
ENSMUSG00000056498.14	480.497	-2.69231	0.132856	-20.265	2.6222e-91	1.61132e-89	Tmem154	protein_coding
ENSMUSG00000058454.16	225.453	-2.68692	0.178797	-15.0277	4.83189e-51	1.50943e-49	Dhcr7	protein_coding
ENSMUSG00000046456.15	41.7464	-2.67333	0.387663	-6.89601	5.34818e-12	4.62563e-11	Tmem150b	protein_coding
ENSMUSG00000022885.17	166.869	-2.67155	0.210789	-12.6741	8.23391e-37	1.89666e-35	St6gal1	protein_coding
ENSMUSG00000038893.13	25.1966	-2.66825	0.494658	-5.39412	6.88592e-08	4.15667e-07	Fam117a	protein_coding
ENSMUSG00000085882.3	88.9484	-2.66412	0.277311	-9.60699	7.46989e-22	1.06098e-20	2610507I01Rik	lncRNA
ENSMUSG00000032788.16	582.277	-2.63748	0.132192	-19.9519	1.44443e-88	8.32738e-87	Pdxk	protein_coding
ENSMUSG00000070390.13	86.1065	-2.63317	0.284903	-9.24234	2.41171e-20	3.20998e-19	Nlrp1b	protein_coding
ENSMUSG00000020102.16	48.0551	-2.62633	0.375849	-6.98772	2.79383e-12	2.46945e-11	Slc16a7	protein_coding
ENSMUSG00000038967.14	78.8992	-2.61202	0.280731	-9.30433	1.34835e-20	1.81228e-19	Pdk2	protein_coding
ENSMUSG00000026458.14	34.7895	-2.60316	0.417264	-6.23865	4.41368e-10	3.28093e-09	Ppfia4	protein_coding
ENSMUSG00000042675.16	616.873	-2.59155	0.129159	-20.0648	1.50023e-89	8.97689e-88	Ypel3	protein_coding
ENSMUSG00000109179.3	19.5286	-2.5842	0.578654	-4.46589	7.97381e-06	3.78917e-05	Wdr97	protein_coding
ENSMUSG00000048458.9	18.6431	-2.58232	0.585446	-4.41087	1.02957e-05	4.82441e-05	Inka2	protein_coding
ENSMUSG00000036611.6	377.596	-2.57495	0.142261	-18.1002	3.17413e-73	1.47723e-71	Eepd1	protein_coding
ENSMUSG00000049625.7	1417.15	-2.55592	0.0933612	-27.3767	5.18952e-165	6.37782e-163	Tifab	protein_coding
ENSMUSG00000035390.17	19.1101	-2.55552	0.558274	-4.57754	4.70472e-06	2.30618e-05	Brsk1	protein_coding
ENSMUSG00000031453.17	912.749	-2.55425	0.106785	-23.9195	1.9182e-126	1.66114e-124	Rasa3	protein_coding
ENSMUSG00000095930.2	27.5305	-2.54972	0.459754	-5.54585	2.92537e-08	1.82327e-07	Nim1k	protein_coding
ENSMUSG00000045404.17	427.918	-2.53736	0.141073	-17.9862	2.49966e-72	1.14772e-70	Kcnk13	protein_coding
ENSMUSG00000013483.15	28.8545	-2.53164	0.482155	-5.25067	1.51547e-07	8.86137e-07	Card14	protein_coding
ENSMUSG00000020846.7	49.7179	-2.52431	0.361915	-6.97487	3.06144e-12	2.69785e-11	Rflnb	protein_coding
ENSMUSG00000109015.2	13.1316	-2.50951	0.664409	-3.77705	0.000158695	0.000625874	Gm31024	TEC
ENSMUSG00000066026.15	529.686	-2.50767	0.128239	-19.5547	3.76279e-85	2.09857e-83	Dhrs3	protein_coding
ENSMUSG00000036944.7	104.303	-2.49431	0.247188	-10.0908	6.07025e-24	9.5249e-23	Tmem71	protein_coding
ENSMUSG00000101585.8	23.7624	-2.49261	0.504339	-4.94234	7.71911e-07	4.15928e-06	1600010M07Rik	lncRNA
ENSMUSG00000030657.12	401.17	-2.48814	0.176546	-14.0934	4.1679e-45	1.15131e-43	Xylt1	protein_coding
ENSMUSG00000005718.9	23.6006	-2.48813	0.498466	-4.99158	5.98883e-07	3.26293e-06	Tfap4	protein_coding
ENSMUSG00000041429.4	21.9525	-2.48017	0.511785	-4.84612	1.25896e-06	6.5983e-06	Nthl1	protein_coding
ENSMUSG00000031788.15	63.9529	-2.47909	0.314771	-7.87587	3.38392e-15	3.57629e-14	Kifc3	protein_coding
ENSMUSG00000112895.2	12.8108	-2.46688	0.668021	-3.69282	0.000221779	0.000850326	Gm47567	TEC
ENSMUSG00000034652.13	1953.56	-2.46571	0.0899871	-27.4007	2.69372e-165	3.33047e-163	Cd300a	protein_coding
ENSMUSG00000042724.9	37.7252	-2.46517	0.388951	-6.338	2.32763e-10	1.77e-09	Map3k9	protein_coding
ENSMUSG00000048442.16	28.7015	-2.45913	0.442805	-5.55354	2.7994e-08	1.74794e-07	Smim5	protein_coding
ENSMUSG00000022358.8	187.059	-2.45143	0.204273	-12.0007	3.52182e-33	7.33827e-32	Fbxo32	protein_coding
ENSMUSG00000037432.16	45.3435	-2.44989	0.358454	-6.83461	8.22268e-12	7.01131e-11	Fer1l5	protein_coding
ENSMUSG00000061578.10	20.2202	-2.44867	0.563337	-4.34673	1.38183e-05	6.3689e-05	Ksr2	protein_coding
ENSMUSG00000072949.7	34.5381	-2.43019	0.42196	-5.75929	8.44673e-09	5.544e-08	Acot1	protein_coding
ENSMUSG00000033316.15	44.3743	-2.41287	0.36202	-6.66502	2.64626e-11	2.15438e-10	Galnt9	protein_coding
ENSMUSG00000020101.15	2161.01	-2.3988	0.0880864	-27.2324	2.68911e-163	3.26575e-161	Vsir	protein_coding
ENSMUSG00000017417.15	21.8751	-2.38868	0.516627	-4.6236	3.77138e-06	1.8674e-05	Plxdc1	protein_coding
ENSMUSG00000040616.4	286.127	-2.38787	0.164395	-14.5252	8.39455e-48	2.42662e-46	Tmem51	protein_coding
ENSMUSG00000076617.10	163.951	-2.38445	0.202034	-11.8022	3.80096e-32	7.73917e-31	Ighm	IG_C_gene
ENSMUSG00000052609.10	356.521	-2.38179	0.148835	-16.0029	1.21947e-57	4.39096e-56	Plekhg3	protein_coding
ENSMUSG00000086801.2	22.205	-2.38171	0.558776	-4.26238	2.02262e-05	9.11955e-05	Gm15943	lncRNA
ENSMUSG00000032420.9	101.087	-2.38122	0.253049	-9.41012	4.95573e-21	6.82169e-20	Nt5e	protein_coding
ENSMUSG00000049811.18	15.5976	-2.38017	0.592616	-4.01638	5.90999e-05	0.000249069	Fam161a	protein_coding
ENSMUSG00000055782.10	100.593	-2.37992	0.242279	-9.82304	8.95977e-23	1.32486e-21	Abcd2	protein_coding
ENSMUSG00000018983.10	132.82	-2.3742	0.214592	-11.0638	1.87953e-28	3.49416e-27	E2f2	protein_coding
ENSMUSG00000099324.3	19.0272	-2.37124	0.561747	-4.22119	2.4302e-05	0.0001081	Mir8115	miRNA
ENSMUSG00000038178.17	3163.82	-2.36043	0.0880714	-26.8013	3.12215e-158	3.59995e-156	Slc43a2	protein_coding
ENSMUSG00000020032.15	192.167	-2.33717	0.187902	-12.4382	1.62141e-35	3.58984e-34	Nuak1	protein_coding
ENSMUSG00000037348.16	244.513	-2.33108	0.180527	-12.9127	3.81895e-38	9.08229e-37	Paqr7	protein_coding
ENSMUSG00000025464.16	48.0346	-2.329	0.350423	-6.64627	3.0062e-11	2.43774e-10	Paox	protein_coding
ENSMUSG00000031214.14	28.7841	-2.32809	0.439589	-5.29607	1.18324e-07	6.9764e-07	Ophn1	protein_coding
ENSMUSG00000025203.7	2800.11	-2.32536	0.0829287	-28.0405	5.21356e-173	6.6877e-171	Scd2	protein_coding
ENSMUSG00000074622.5	1131.28	-2.32525	0.0959184	-24.2419	8.04083e-130	7.27005e-128	Mafb	protein_coding
ENSMUSG00000033857.13	94.1839	-2.31762	0.26235	-8.83407	1.00932e-18	1.25547e-17	Engase	protein_coding
ENSMUSG00000117814.2	17.3391	-2.31697	0.585085	-3.96006	7.49301e-05	0.00031232	Gm50431	lncRNA
ENSMUSG00000020092.10	118.672	-2.30444	0.222288	-10.3669	3.50675e-25	5.79489e-24	Pald1	protein_coding
ENSMUSG00000054619.8	300.32	-2.29809	0.154056	-14.9172	2.54574e-50	7.84516e-49	Tmt1a	protein_coding
ENSMUSG00000063810.8	23.618	-2.29726	0.538807	-4.26361	2.01152e-05	9.07551e-05	Alms1	protein_coding
ENSMUSG00000053693.17	95.0617	-2.29526	0.252735	-9.0817	1.06892e-19	1.39292e-18	Mast1	protein_coding
ENSMUSG00000032741.10	300.503	-2.29517	0.175169	-13.1026	3.18153e-39	7.74587e-38	Tpcn1	protein_coding
ENSMUSG00000109715.3	216.483	-2.2885	0.207011	-11.055	2.07411e-28	3.83851e-27	Gm45606	lncRNA
ENSMUSG00000020895.15	21.4686	-2.28761	0.534796	-4.27754	1.88968e-05	8.55967e-05	Tmem107	protein_coding
ENSMUSG00000055538.8	112.882	-2.27698	0.232067	-9.81174	1.00221e-22	1.47662e-21	Zcchc24	protein_coding
ENSMUSG00000065389.3	16.5133	-2.27498	0.597838	-3.80534	0.000141607	0.000564136	Gm23100	snRNA
ENSMUSG00000030708.15	62.5448	-2.27444	0.301102	-7.55373	4.22972e-14	4.19375e-13	Dnajb13	protein_coding
ENSMUSG00000084864.2	40.1081	-2.27124	0.398809	-5.69505	1.23334e-08	7.95008e-08	1700027A07Rik	lncRNA
ENSMUSG00000035891.17	1334.04	-2.26809	0.0954793	-23.7548	9.79494e-125	8.30708e-123	Cerk	protein_coding
ENSMUSG00000018169.13	44.7013	-2.26414	0.359128	-6.30456	2.89021e-10	2.17923e-09	Mfng	protein_coding
ENSMUSG00000090706.2	206.613	-2.26414	0.173926	-13.0178	9.68962e-39	2.32596e-37	Gm17233	lncRNA
ENSMUSG00000025375.16	84.6929	-2.25531	0.263148	-8.57047	1.03064e-17	1.22554e-16	Aatk	protein_coding
ENSMUSG00000025494.9	30.2832	-2.24674	0.433243	-5.18588	2.15001e-07	1.23639e-06	Sigirr	protein_coding
ENSMUSG00000031791.9	31.5856	-2.24509	0.4168	-5.38648	7.18505e-08	4.32452e-07	Tmem38a	protein_coding
ENSMUSG00000005043.14	61.7665	-2.24329	0.307184	-7.30277	2.81909e-13	2.65774e-12	Sgsh	protein_coding
ENSMUSG00000040093.17	284.706	-2.24109	0.156143	-14.3528	1.02369e-46	2.90599e-45	Bmf	protein_coding
ENSMUSG00000027544.17	80.507	-2.23995	0.280791	-7.97728	1.49591e-15	1.60913e-14	Nfatc2	protein_coding
ENSMUSG00000085129.3	18.8543	-2.23828	0.571505	-3.91647	8.98541e-05	0.000370612	5031425F14Rik	lncRNA
ENSMUSG00000010663.6	584.042	-2.23293	0.116843	-19.1104	2.06773e-81	1.08816e-79	Fads1	protein_coding
ENSMUSG00000020773.12	90.5679	-2.23225	0.249516	-8.94633	3.67504e-19	4.65595e-18	Trim47	protein_coding
ENSMUSG00000041633.15	153.179	-2.23221	0.206574	-10.8059	3.22894e-27	5.75766e-26	Kctd12b	protein_coding
ENSMUSG00000033068.17	80.3182	-2.23035	0.273181	-8.16438	3.23097e-16	3.62165e-15	Entpd6	protein_coding
ENSMUSG00000026389.17	267.972	-2.22957	0.15411	-14.4674	1.9461e-47	5.59408e-46	Steap3	protein_coding
ENSMUSG00000029521.8	44.308	-2.22865	0.400861	-5.55965	2.70316e-08	1.69145e-07	Chek2	protein_coding
ENSMUSG00000086245.2	19.0047	-2.22618	0.56359	-3.95001	7.81493e-05	0.000325078	Gm16170	lncRNA
ENSMUSG00000076431.5	119.388	-2.22569	0.223344	-9.96532	2.16186e-23	3.28667e-22	Sox4	protein_coding
ENSMUSG00000047604.4	26.8423	-2.22553	0.469767	-4.73752	2.16353e-06	1.10239e-05	Frat2	protein_coding
ENSMUSG00000079003.4	358.349	-2.22507	0.158972	-13.9966	1.63457e-44	4.44342e-43	Samd1	protein_coding
ENSMUSG00000086425.9	16.3156	-2.22327	0.577345	-3.85086	0.000117706	0.000474616	F730016J06Rik	lncRNA
ENSMUSG00000028803.19	245.872	-2.2136	0.172013	-12.8688	6.747e-38	1.59718e-36	Nipal3	protein_coding
ENSMUSG00000056724.16	736.919	-2.21065	0.126882	-17.4228	5.53661e-68	2.37727e-66	Nbeal2	protein_coding
ENSMUSG00000051098.7	43.9025	-2.20177	0.368254	-5.97895	2.24583e-09	1.56038e-08	Mblac2	protein_coding
ENSMUSG00000000244.18	257.635	-2.20149	0.168839	-13.0389	7.34676e-39	1.76978e-37	Tspan32	protein_coding
ENSMUSG00000095332.3	30.2278	-2.19645	0.489059	-4.49117	7.08321e-06	3.38792e-05	Gm9821	lncRNA
ENSMUSG00000027698.15	1345.95	-2.19397	0.0960435	-22.8435	1.69447e-115	1.32233e-113	Nceh1	protein_coding
ENSMUSG00000106702.2	167.27	-2.19327	0.200215	-10.9546	6.31571e-28	1.15839e-26	Gm42846	lncRNA
ENSMUSG00000037235.14	652.411	-2.19021	0.114915	-19.0594	5.48993e-81	2.85254e-79	Mxd4	protein_coding
ENSMUSG00000022106.15	1167.09	-2.18928	0.0954216	-22.9432	1.72181e-116	1.35396e-114	Rcbtb2	protein_coding
ENSMUSG00000098863.3	19.9632	-2.18219	0.515118	-4.23629	2.2724e-05	0.000101455	Mir8101	miRNA
ENSMUSG00000052336.9	578.048	-2.18117	0.11462	-19.0296	9.69626e-81	5.00015e-79	Cx3cr1	protein_coding
ENSMUSG00000049709.5	38.9255	-2.17316	0.368815	-5.89226	3.80944e-09	2.58548e-08	Nlrp10	protein_coding
ENSMUSG00000016552.14	100.22	-2.17058	0.243728	-8.90572	5.3039e-19	6.69478e-18	Foxred2	protein_coding
ENSMUSG00000008855.18	603.462	-2.17004	0.115002	-18.8696	2.02816e-79	1.02024e-77	Hdac5	protein_coding
ENSMUSG00000114436.2	104.396	-2.1675	0.241593	-8.9717	2.91967e-19	3.72195e-18	Gm48283	lncRNA
ENSMUSG00000039126.11	130.1	-2.16556	0.226562	-9.55838	1.19615e-21	1.68727e-20	Prune2	protein_coding
ENSMUSG00000021250.14	635.471	-2.16287	0.118701	-18.2211	3.5083e-74	1.65527e-72	Fos	protein_coding
ENSMUSG00000118669.2	41.9619	-2.15881	0.377167	-5.72374	1.04203e-08	6.77862e-08	Arvcf	protein_coding
ENSMUSG00000037692.15	34.3407	-2.14309	0.403379	-5.31285	1.07921e-07	6.38691e-07	Ahdc1	protein_coding
ENSMUSG00000053580.17	221.561	-2.13987	0.199036	-10.7512	5.85016e-27	1.03329e-25	Tanc2	protein_coding
ENSMUSG00000031101.7	730.653	-2.13878	0.106682	-20.0483	2.08996e-89	1.23972e-87	Sash3	protein_coding
ENSMUSG00000092572.9	66.0305	-2.13719	0.289977	-7.3702	1.70372e-13	1.63017e-12	Serpinb10	protein_coding
ENSMUSG00000060261.17	490.284	-2.1262	0.131556	-16.1619	9.36393e-59	3.43802e-57	Gtf2i	protein_coding
ENSMUSG00000030671.10	390.212	-2.12515	0.141245	-15.0459	3.67522e-51	1.15161e-49	Pde3b	protein_coding
ENSMUSG00000044197.9	211.429	-2.12466	0.175483	-12.1075	9.63719e-34	2.03911e-32	Gpr146	protein_coding
ENSMUSG00000030263.14	288.442	-2.12424	0.161385	-13.1626	1.44091e-39	3.55021e-38	Irag2	protein_coding
ENSMUSG00000047250.14	255.321	-2.11657	0.161983	-13.0666	5.11081e-39	1.23696e-37	Ptgs1	protein_coding
ENSMUSG00000003546.11	362.399	-2.1158	0.138949	-15.2271	2.33604e-52	7.52666e-51	Klc4	protein_coding
ENSMUSG00000035863.15	43.0056	-2.11146	0.350031	-6.0322	1.61738e-09	1.14348e-08	Palm	protein_coding
ENSMUSG00000093315.3	152.608	-2.10824	0.217072	-9.71217	2.67575e-22	3.88381e-21	Mir5114	miRNA
ENSMUSG00000086949.2	51.4804	-2.10696	0.327634	-6.43085	1.26892e-10	9.85744e-10	Gm13066	lncRNA
ENSMUSG00000006219.13	290.073	-2.0963	0.166111	-12.6198	1.64141e-36	3.7473e-35	Fblim1	protein_coding
ENSMUSG00000023031.9	18.9646	-2.09455	0.51908	-4.03512	5.45748e-05	0.00023109	Cela1	protein_coding
ENSMUSG00000020974.7	42.8813	-2.09314	0.370388	-5.65121	1.59327e-08	1.01616e-07	Pole2	protein_coding
ENSMUSG00000101904.2	24.0613	-2.0907	0.505703	-4.13425	3.56113e-05	0.00015475	Gm29427	protein_coding
ENSMUSG00000004633.18	44.4997	-2.08876	0.389483	-5.36291	8.189e-08	4.90719e-07	Chn2	protein_coding
ENSMUSG00000043079.18	71.9589	-2.08674	0.274956	-7.58936	3.21497e-14	3.20156e-13	Synpo	protein_coding
ENSMUSG00000073728.11	26.2927	-2.08412	0.466634	-4.46629	7.95874e-06	3.78464e-05	Tmem51os1	lncRNA
ENSMUSG00000022604.19	22.9046	-2.0813	0.507521	-4.10091	4.11533e-05	0.000176997	Cep97	protein_coding
ENSMUSG00000004105.9	32.8209	-2.07804	0.39746	-5.22831	1.7107e-07	9.96038e-07	Angptl2	protein_coding
ENSMUSG00000039781.16	28.4088	-2.07735	0.432688	-4.80103	1.57848e-06	8.17273e-06	Cep131	protein_coding
ENSMUSG00000037318.11	134.219	-2.07526	0.206091	-10.0697	7.52255e-24	1.17409e-22	Traf3ip3	protein_coding
ENSMUSG00000056602.14	155.558	-2.0657	0.222763	-9.27307	1.80858e-20	2.41977e-19	Fry	protein_coding
ENSMUSG00000056698.12	45.3371	-2.06128	0.351144	-5.87019	4.35288e-09	2.93202e-08	Elmod3	protein_coding
ENSMUSG00000027329.10	46.4569	-2.05943	0.345847	-5.95474	2.60481e-09	1.79943e-08	Spef1	protein_coding
ENSMUSG00000055323.7	18.348	-2.05132	0.538536	-3.80906	0.000139494	0.000556243	Gm9967	lncRNA
ENSMUSG00000029923.5	29.4253	-2.04887	0.418309	-4.89797	9.6831e-07	5.15261e-06	Rab19	protein_coding
ENSMUSG00000020034.8	357.473	-2.03396	0.142341	-14.2893	2.55115e-46	7.19227e-45	Tcp11l2	protein_coding
ENSMUSG00000025213.12	85.4718	-2.02993	0.261492	-7.76288	8.30226e-15	8.554e-14	Kazald1	protein_coding
ENSMUSG00000038295.15	35.1664	-2.0231	0.384361	-5.26354	1.41305e-07	8.28615e-07	Atg9b	protein_coding
ENSMUSG00000059772.13	86.5396	-2.01831	0.2637	-7.65378	1.95154e-14	1.97113e-13	Slx1b	protein_coding
ENSMUSG00000084896.2	77.3512	-2.01184	0.294158	-6.83932	7.95711e-12	6.79481e-11	Gm11632	lncRNA
ENSMUSG00000027947.12	1017.21	-2.01088	0.107508	-18.7043	4.56283e-78	2.24575e-76	Il6ra	protein_coding
ENSMUSG00000022667.19	1494.8	-2.01034	0.0928766	-21.6453	6.73189e-104	4.74795e-102	Cd200r1	protein_coding
ENSMUSG00000029998.15	617.623	-2.00771	0.113992	-17.6127	1.96763e-69	8.61056e-68	Pcyox1	protein_coding
ENSMUSG00000027955.17	40.0108	-2.00483	0.362655	-5.52822	3.23496e-08	2.00708e-07	Gask1b	protein_coding
ENSMUSG00000056069.11	1123.34	-2.00063	0.096982	-20.6289	1.51198e-94	9.85142e-93	Otulinl	protein_coding
ENSMUSG00000024525.8	133.351	-2.00049	0.206574	-9.6841	3.52284e-22	5.07745e-21	Impa2	protein_coding
ENSMUSG00000025578.10	34.7934	-2.0003	0.39542	-5.05867	4.22183e-07	2.3482e-06	Cbx8	protein_coding
ENSMUSG00000025950.17	3988.18	-1.99611	0.0783739	-25.4691	4.34057e-143	4.47668e-141	Idh1	protein_coding
ENSMUSG00000002274.15	59.2836	-1.99503	0.31527	-6.328	2.4836e-10	1.88441e-09	Metrn	protein_coding
ENSMUSG00000061451.14	24.8159	-1.99231	0.475239	-4.19223	2.76223e-05	0.000121814	Tmem151a	protein_coding
ENSMUSG00000010307.8	300.194	-1.98506	0.152799	-12.9913	1.37153e-38	3.28462e-37	Tmem86a	protein_coding
ENSMUSG00000024151.14	89.2418	-1.98222	0.269843	-7.34582	2.04496e-13	1.94489e-12	Msh2	protein_coding
ENSMUSG00000027435.9	1014.18	-1.9806	0.118479	-16.7169	9.86731e-63	3.89455e-61	Cd93	protein_coding
ENSMUSG00000059851.16	530.144	-1.98028	0.119773	-16.5336	2.10099e-61	8.05994e-60	Kmt5c	protein_coding
ENSMUSG00000028327.15	117.371	-1.97443	0.223513	-8.83364	1.0132e-18	1.25877e-17	Stra6l	protein_coding
ENSMUSG00000034265.9	66.3179	-1.97232	0.298973	-6.59698	4.19618e-11	3.3686e-10	Zdhhc14	protein_coding
ENSMUSG00000039976.5	62.764	-1.97157	0.297303	-6.63153	3.32224e-11	2.68871e-10	Tbc1d16	protein_coding
ENSMUSG00000068854.8	50.274	-1.96936	0.321665	-6.12239	9.21844e-10	6.65257e-09	H2bc21	protein_coding
ENSMUSG00000006611.16	154.125	-1.96847	0.196499	-10.0177	1.27396e-23	1.96297e-22	Hfe	protein_coding
ENSMUSG00000017607.10	87.9292	-1.96844	0.252431	-7.79793	6.29297e-15	6.53959e-14	Tns4	protein_coding
ENSMUSG00000097101.5	22.6265	-1.96748	0.47358	-4.15447	3.26037e-05	0.000142283	1810034E14Rik	lncRNA
ENSMUSG00000034858.18	41.6147	-1.95977	0.357584	-5.48058	4.23925e-08	2.60811e-07	Atosa	protein_coding
ENSMUSG00000030515.10	74.4728	-1.9577	0.276269	-7.08621	1.37832e-12	1.24346e-11	Tars3	protein_coding
ENSMUSG00000041797.8	21.0708	-1.95222	0.506567	-3.85382	0.000116287	0.00046933	Abca9	protein_coding
ENSMUSG00000015766.15	211.256	-1.94966	0.1698	-11.4821	1.62301e-30	3.17851e-29	Eps8	protein_coding
ENSMUSG00000027843.14	319.889	-1.94703	0.147676	-13.1845	1.07815e-39	2.66924e-38	Ptpn22	protein_coding
ENSMUSG00000027624.21	365.72	-1.94107	0.148843	-13.0411	7.14081e-39	1.72219e-37	Epb41l1	protein_coding
ENSMUSG00000031898.10	90.7857	-1.939	0.244768	-7.9218	2.34088e-15	2.49321e-14	Dpep3	protein_coding
ENSMUSG00000039031.17	265.896	-1.93645	0.154057	-12.5697	3.09874e-36	7.04303e-35	Arhgap18	protein_coding
ENSMUSG00000105941.2	31.5887	-1.93509	0.40855	-4.73647	2.17472e-06	1.10699e-05	Gm42809	lncRNA
ENSMUSG00000049285.5	43.836	-1.93387	0.341643	-5.66048	1.50951e-08	9.65449e-08	Mblac1	protein_coding
ENSMUSG00000001053.16	149.799	-1.93223	0.205934	-9.38278	6.42545e-21	8.78003e-20	N4bp3	protein_coding
ENSMUSG00000040857.16	331.968	-1.92942	0.138535	-13.9273	4.32415e-44	1.16164e-42	Erf	protein_coding
ENSMUSG00000120886.1	41.6462	-1.92778	0.348993	-5.52384	3.31676e-08	2.05473e-07	Gm56584	lncRNA
ENSMUSG00000047747.11	47.8532	-1.92517	0.367851	-5.23357	1.66265e-07	9.69163e-07	Rnf150	protein_coding
ENSMUSG00000021175.16	49.3826	-1.92102	0.338443	-5.67606	1.37835e-08	8.85147e-08	Cdca7l	protein_coding
ENSMUSG00000120183.1	26.4864	-1.91997	0.441331	-4.3504	1.35888e-05	6.27014e-05	1700085D22Rik	lncRNA
ENSMUSG00000049580.13	182.731	-1.91847	0.179568	-10.6838	1.21184e-26	2.11315e-25	Tsku	protein_coding
ENSMUSG00000039648.15	19.77	-1.90845	0.505511	-3.7753	0.000159816	0.000629811	Kyat1	protein_coding
ENSMUSG00000023990.19	622.477	-1.90568	0.129463	-14.7199	4.80499e-49	1.44389e-47	Tfeb	protein_coding
ENSMUSG00000040964.17	220.775	-1.90139	0.164506	-11.5582	6.70961e-31	1.32667e-29	Arhgef10l	protein_coding
ENSMUSG00000033720.13	66.5742	-1.89743	0.277885	-6.82812	8.60368e-12	7.31491e-11	Sfxn5	protein_coding
ENSMUSG00000037111.10	520.382	-1.89662	0.151816	-12.4929	8.16166e-36	1.82871e-34	Setd7	protein_coding
ENSMUSG00000030365.12	108.742	-1.88036	0.234459	-8.01997	1.0577e-15	1.14852e-14	Clec2i	protein_coding
ENSMUSG00000113816.2	113.707	-1.87845	0.239962	-7.82811	4.95255e-15	5.18868e-14	Gm47003	lncRNA
ENSMUSG00000098465.3	142.922	-1.87829	0.215863	-8.70131	3.28069e-18	3.98656e-17	Mir1668	miRNA
ENSMUSG00000023191.10	30.2819	-1.87507	0.422457	-4.43847	9.05986e-06	4.27459e-05	P3h3	protein_coding
ENSMUSG00000040061.18	726.601	-1.86666	0.119388	-15.6352	4.1914e-55	1.42661e-53	Plcb2	protein_coding
ENSMUSG00000031824.16	405.181	-1.86458	0.127568	-14.6164	2.20845e-48	6.51239e-47	6430548M08Rik	protein_coding
ENSMUSG00000006715.12	131.198	-1.86274	0.223727	-8.32595	8.36526e-17	9.5595e-16	Gmnn	protein_coding
ENSMUSG00000021482.11	326.929	-1.86177	0.147005	-12.6647	9.28213e-37	2.13333e-35	Prxl2c	protein_coding
ENSMUSG00000106933.2	50.5211	-1.8615	0.326787	-5.69638	1.22378e-08	7.89838e-08	Gm43621	TEC
ENSMUSG00000041220.11	133.454	-1.86049	0.233481	-7.96846	1.60662e-15	1.72189e-14	Elovl6	protein_coding
ENSMUSG00000048445.7	19.3204	-1.85814	0.502678	-3.69649	0.000218604	0.000839092	Ccdc57	protein_coding
ENSMUSG00000026170.7	75.0894	-1.8572	0.274099	-6.77567	1.23827e-11	1.03816e-10	Cyp27a1	protein_coding
ENSMUSG00000060260.14	118.457	-1.85176	0.218566	-8.4723	2.40594e-17	2.81847e-16	Pwwp2b	protein_coding
ENSMUSG00000038351.15	67.6812	-1.85096	0.280987	-6.58737	4.47694e-11	3.58644e-10	Sgsm2	protein_coding
ENSMUSG00000030165.18	22.9169	-1.84958	0.480381	-3.85024	0.000118004	0.00047563	Klrd1	protein_coding
ENSMUSG00000028164.16	474.105	-1.8438	0.141029	-13.074	4.63879e-39	1.12404e-37	Manba	protein_coding
ENSMUSG00000085695.2	41.5043	-1.84275	0.399369	-4.61415	3.94707e-06	1.95204e-05	Gm15243	lncRNA
ENSMUSG00000047379.8	120.706	-1.8419	0.230151	-8.00301	1.21414e-15	1.31015e-14	B4gat1	protein_coding
ENSMUSG00000028497.13	479.084	-1.8415	0.122064	-15.0863	1.99171e-51	6.33766e-50	Hacd4	protein_coding
ENSMUSG00000032411.16	90.3883	-1.83818	0.249468	-7.36841	1.72679e-13	1.65147e-12	Tfdp2	protein_coding
ENSMUSG00000037661.15	97.2347	-1.83812	0.234184	-7.84907	4.19119e-15	4.40451e-14	Gpr160	protein_coding
ENSMUSG00000028088.15	74.0686	-1.83805	0.268056	-6.85698	7.03338e-12	6.02979e-11	Fmo5	protein_coding
ENSMUSG00000026471.15	55.3038	-1.83756	0.318334	-5.77243	7.81367e-09	5.14824e-08	Mr1	protein_coding
ENSMUSG00000032194.10	31.0054	-1.83613	0.400113	-4.58903	4.45305e-06	2.18752e-05	Kank2	protein_coding
ENSMUSG00000034041.6	191.576	-1.83607	0.181653	-10.1076	5.11371e-24	8.06097e-23	Lyl1	protein_coding
ENSMUSG00000076066.3	82.4087	-1.83576	0.271227	-6.76838	1.30234e-11	1.08965e-10	Mir223	miRNA
ENSMUSG00000035944.18	62.2354	-1.83507	0.283713	-6.46806	9.92672e-11	7.78808e-10	Ttc38	protein_coding
ENSMUSG00000041216.16	109.249	-1.83051	0.235156	-7.78423	7.01366e-15	7.26644e-14	Clvs1	protein_coding
ENSMUSG00000047842.8	23.1889	-1.82172	0.46554	-3.91314	9.11025e-05	0.000375233	Diras2	protein_coding
ENSMUSG00000017309.12	59.553	-1.82082	0.302683	-6.01561	1.79213e-09	1.25965e-08	Cd300lg	protein_coding
ENSMUSG00000036968.16	189.537	-1.82041	0.183769	-9.90595	3.92218e-23	5.89304e-22	Cnpy4	protein_coding
ENSMUSG00000111171.2	45.5309	-1.81915	0.334048	-5.44578	5.15774e-08	3.14397e-07	Gm47815	lncRNA
ENSMUSG00000032666.17	189.023	-1.81903	0.18289	-9.94604	2.6241e-23	3.97176e-22	1700025G04Rik	protein_coding
ENSMUSG00000082286.14	58.0885	-1.8176	0.309217	-5.87807	4.15086e-09	2.80515e-08	Pisd-ps1	transcribed_unprocessed_pseudogene
ENSMUSG00000097705.3	114.611	-1.81588	0.23226	-7.81831	5.35351e-15	5.59732e-14	Gm26740	lncRNA
ENSMUSG00000041147.11	22.037	-1.8138	0.493258	-3.67717	0.000235833	0.000901012	Brca2	protein_coding
ENSMUSG00000049588.14	35.9491	-1.81322	0.373981	-4.84844	1.24436e-06	6.52679e-06	Ccdc69	protein_coding
ENSMUSG00000030956.16	241.618	-1.81302	0.168292	-10.7731	4.61386e-27	8.17746e-26	Fam53b	protein_coding
ENSMUSG00000054517.10	122.37	-1.81145	0.208647	-8.6819	3.89226e-18	4.70741e-17	Trim65	protein_coding
ENSMUSG00000098112.9	999.928	-1.80934	0.108341	-16.7003	1.30314e-62	5.12369e-61	Bin2	protein_coding
ENSMUSG00000070868.12	43.5302	-1.80793	0.338521	-5.34066	9.26087e-08	5.51887e-07	Skint3	protein_coding
ENSMUSG00000026012.3	93.8316	-1.80054	0.250561	-7.18602	6.67081e-13	6.13129e-12	Cd28	protein_coding
ENSMUSG00000036833.17	938.875	-1.79286	0.0981739	-18.2621	1.65762e-74	7.83892e-73	Pnpla7	protein_coding
ENSMUSG00000028453.11	95.6906	-1.79216	0.239426	-7.48524	7.14144e-14	6.9829e-13	Fancg	protein_coding
ENSMUSG00000102418.2	423.702	-1.79106	0.134113	-13.3549	1.10952e-40	2.80096e-39	Sh2d1b1	protein_coding
ENSMUSG00000018427.9	175.093	-1.78645	0.194524	-9.1837	4.16538e-20	5.49424e-19	Ypel2	protein_coding
ENSMUSG00000100975.3	61.8387	-1.78208	0.312502	-5.70262	1.17977e-08	7.63352e-08	Gm28875	lncRNA
ENSMUSG00000025486.18	72.8553	-1.77864	0.272356	-6.53058	6.55142e-11	5.2016e-10	Sirt3	protein_coding
ENSMUSG00000039813.15	117.66	-1.77816	0.225222	-7.89515	2.89956e-15	3.07707e-14	Tbc1d2	protein_coding
ENSMUSG00000068551.13	64.818	-1.77524	0.281183	-6.31348	2.72826e-10	2.06091e-09	Zfp467	protein_coding
ENSMUSG00000031659.14	1496.67	-1.77221	0.120133	-14.7521	2.98218e-49	9.01418e-48	Adcy7	protein_coding
ENSMUSG00000038332.14	129.05	-1.77062	0.206265	-8.5842	9.14696e-18	1.08957e-16	Sesn1	protein_coding
ENSMUSG00000020009.14	2311.57	-1.7696	0.0814444	-21.7277	1.1237e-104	7.98025e-103	Ifngr1	protein_coding
ENSMUSG00000031785.17	21.6571	-1.76747	0.47756	-3.70103	0.000214722	0.000826046	Adgrg1	protein_coding
ENSMUSG00000045382.7	537.401	-1.76659	0.123044	-14.3573	9.58763e-47	2.72544e-45	Cxcr4	protein_coding
ENSMUSG00000028944.15	175.219	-1.76286	0.185934	-9.48111	2.51601e-21	3.51761e-20	Prkag2	protein_coding
ENSMUSG00000036555.15	108.376	-1.7627	0.233714	-7.54213	4.62344e-14	4.57308e-13	Iqce	protein_coding
ENSMUSG00000087610.2	32.5764	-1.76008	0.419803	-4.19262	2.7575e-05	0.000121631	Gm16253	protein_coding
ENSMUSG00000087403.10	75.3836	-1.75923	0.263934	-6.66542	2.63915e-11	2.14945e-10	Kantr	protein_coding
ENSMUSG00000018659.13	207.688	-1.75669	0.163948	-10.715	8.65991e-27	1.51781e-25	Pnpo	protein_coding
ENSMUSG00000096935.7	88.4194	-1.75543	0.275417	-6.37369	1.84528e-10	1.41632e-09	1700113A16Rik	lncRNA
ENSMUSG00000047180.9	2438.11	-1.75513	0.0879595	-19.9538	1.38821e-88	8.02582e-87	Neurl3	protein_coding
ENSMUSG00000031378.15	1196	-1.75353	0.0984151	-17.8177	5.15433e-71	2.325e-69	Abcd1	protein_coding
ENSMUSG00000025436.13	30.7249	-1.74827	0.409499	-4.26929	1.96097e-05	8.86301e-05	Atp23	protein_coding
ENSMUSG00000050174.16	31.3138	-1.74724	0.396533	-4.40628	1.05159e-05	4.92308e-05	Nudt6	protein_coding
ENSMUSG00000002504.16	37.4927	-1.74714	0.377176	-4.63217	3.61855e-06	1.79389e-05	Nherf2	protein_coding
ENSMUSG00000029283.18	34.6892	-1.74662	0.381056	-4.58362	4.56984e-06	2.24328e-05	Cdc7	protein_coding
ENSMUSG00000037465.11	818.984	-1.74235	0.101581	-17.1522	6.04831e-66	2.50273e-64	Klf10	protein_coding
ENSMUSG00000030410.17	26.9842	-1.74156	0.426755	-4.08093	4.4856e-05	0.000192237	Dmwd	protein_coding
ENSMUSG00000024663.21	129.928	-1.73914	0.21305	-8.16306	3.26634e-16	3.65531e-15	Rab3il1	protein_coding
ENSMUSG00000042903.9	222.061	-1.73906	0.168904	-10.2961	7.33724e-25	1.19801e-23	Foxo4	protein_coding
ENSMUSG00000032232.15	1780.21	-1.73709	0.0984457	-17.6451	1.10934e-69	4.88586e-68	Cgnl1	protein_coding
ENSMUSG00000032589.15	36.6404	-1.73452	0.369268	-4.69718	2.63777e-06	1.33082e-05	Bsn	protein_coding
ENSMUSG00000121500.1	100.975	-1.73386	0.241481	-7.18008	6.96713e-13	6.40078e-12	ENSMUSG00000121500	lncRNA
ENSMUSG00000038618.13	37.3083	-1.73254	0.365354	-4.74207	2.1154e-06	1.08001e-05	Rassf7	protein_coding
ENSMUSG00000100039.2	40.384	-1.72736	0.355619	-4.85733	1.18979e-06	6.25652e-06	Gm28959	lncRNA
ENSMUSG00000050390.13	269.137	-1.72576	0.150119	-11.496	1.38241e-30	2.71768e-29	Nhsl3	protein_coding
ENSMUSG00000030725.5	49.5545	-1.72411	0.320007	-5.38773	7.13547e-08	4.2972e-07	Lipt2	protein_coding
ENSMUSG00000052934.15	139.964	-1.72323	0.200793	-8.58212	9.31425e-18	1.10885e-16	Fbxo31	protein_coding
ENSMUSG00000038843.19	323.84	-1.72292	0.143032	-12.0457	2.04316e-33	4.28771e-32	Gcnt1	protein_coding
ENSMUSG00000073609.10	111.905	-1.72051	0.217312	-7.91721	2.42899e-15	2.58571e-14	D2hgdh	protein_coding
ENSMUSG00000024535.17	86.4405	-1.71903	0.242592	-7.0861	1.37946e-12	1.24394e-11	Snx24	protein_coding
ENSMUSG00000015745.10	1051.73	-1.71562	0.102331	-16.7654	4.36932e-63	1.7312e-61	Plekho1	protein_coding
ENSMUSG00000036875.16	166.029	-1.71431	0.181138	-9.46409	2.96128e-21	4.12609e-20	Dna2	protein_coding
ENSMUSG00000026360.10	805.887	-1.71359	0.116258	-14.7396	3.58973e-49	1.08346e-47	Rgs2	protein_coding
ENSMUSG00000037337.12	251.332	-1.71153	0.16494	-10.3767	3.16559e-25	5.24379e-24	Map4k1	protein_coding
ENSMUSG00000032440.14	687.893	-1.70888	0.117531	-14.5398	6.77411e-48	1.97208e-46	Tgfbr2	protein_coding
ENSMUSG00000078122.6	772.489	-1.70748	0.114732	-14.8823	4.29238e-50	1.31292e-48	F630028O10Rik	lncRNA
ENSMUSG00000041801.6	191.014	-1.70732	0.177666	-9.60972	7.27453e-22	1.03467e-20	Phlda3	protein_coding
ENSMUSG00000005951.14	41.2598	-1.70532	0.36083	-4.72612	2.28852e-06	1.16204e-05	Shpk	protein_coding
ENSMUSG00000067199.5	31.0505	-1.70214	0.41411	-4.11037	3.95033e-05	0.000170401	Frat1	protein_coding
ENSMUSG00000020865.17	181.134	-1.69863	0.178387	-9.52218	1.69582e-21	2.38227e-20	Abcc3	protein_coding
ENSMUSG00000033705.18	211.285	-1.68329	0.196001	-8.58814	8.83856e-18	1.05344e-16	Stard9	protein_coding
ENSMUSG00000036599.11	435.367	-1.68277	0.126927	-13.2578	4.06699e-40	1.01546e-38	Chst12	protein_coding
ENSMUSG00000034570.13	57.8963	-1.67972	0.316447	-5.30806	1.10801e-07	6.54787e-07	Inpp5j	protein_coding
ENSMUSG00000024921.18	269.273	-1.67246	0.190725	-8.769	1.8026e-18	2.21272e-17	Smarca2	protein_coding
ENSMUSG00000021483.9	154.572	-1.67156	0.188451	-8.87001	7.31362e-19	9.15273e-18	Cdk20	protein_coding
ENSMUSG00000062995.13	88.4327	-1.67133	0.238718	-7.00126	2.53678e-12	2.24708e-11	Ica1	protein_coding
ENSMUSG00000049001.6	41.7319	-1.66794	0.362547	-4.60061	4.21246e-06	2.07529e-05	Ndnf	protein_coding
ENSMUSG00000002885.15	979.788	-1.66684	0.0991213	-16.8161	1.85963e-63	7.39671e-62	Adgre5	protein_coding
ENSMUSG00000023055.11	373.929	-1.66321	0.131073	-12.6892	6.78377e-37	1.56791e-35	Calcoco1	protein_coding
ENSMUSG00000000876.12	146.309	-1.66067	0.189221	-8.77634	1.68882e-18	2.07428e-17	Pxmp4	protein_coding
ENSMUSG00000042073.16	69.0899	-1.66054	0.267038	-6.21836	5.02364e-10	3.72221e-09	Abhd14b	protein_coding
ENSMUSG00000031833.11	455.016	-1.65734	0.136163	-12.1718	4.39479e-34	9.4055e-33	Mast3	protein_coding
ENSMUSG00000058099.17	4920.04	-1.65729	0.0893761	-18.5428	9.32057e-77	4.51168e-75	Nfam1	protein_coding
ENSMUSG00000007950.10	57.1657	-1.65695	0.304078	-5.44909	5.06273e-08	3.08881e-07	Abhd8	protein_coding
ENSMUSG00000027387.12	31.9564	-1.65645	0.436001	-3.79918	0.000145174	0.000576651	Zc3h8	protein_coding
ENSMUSG00000035064.18	117.862	-1.65612	0.221508	-7.47658	7.62839e-14	7.43777e-13	Eef2k	protein_coding
ENSMUSG00000003992.16	36.1049	-1.65019	0.370229	-4.45722	8.30303e-06	3.9356e-05	Ssbp2	protein_coding
ENSMUSG00000040209.13	245.135	-1.64979	0.161737	-10.2005	1.97247e-24	3.16026e-23	Zfp704	protein_coding
ENSMUSG00000020629.13	176.163	-1.64951	0.181704	-9.07801	1.10579e-19	1.44006e-18	Adi1	protein_coding
ENSMUSG00000005699.17	44.7847	-1.64753	0.354859	-4.64279	3.43741e-06	1.70863e-05	Pard6a	protein_coding
ENSMUSG00000038065.14	334.054	-1.64439	0.150939	-10.8944	1.2261e-27	2.23089e-26	Mturn	protein_coding
ENSMUSG00000022177.10	76.6048	-1.6426	0.268385	-6.12031	9.33917e-10	6.73497e-09	Haus4	protein_coding
ENSMUSG00000038838.16	90.9153	-1.6398	0.241608	-6.78705	1.14446e-11	9.62663e-11	Vars2	protein_coding
ENSMUSG00000037913.13	69.9756	-1.63772	0.284221	-5.76213	8.3059e-09	5.45505e-08	Tmem156	protein_coding
ENSMUSG00000020988.10	29.1039	-1.63724	0.414041	-3.9543	7.67602e-05	0.000319559	L2hgdh	protein_coding
ENSMUSG00000031508.15	243.289	-1.63699	0.151601	-10.798	3.51688e-27	6.26071e-26	Ankrd10	protein_coding
ENSMUSG00000097060.2	456.523	-1.63442	0.135303	-12.0797	1.35168e-33	2.85116e-32	Gm26759	lncRNA
ENSMUSG00000037243.18	56.4946	-1.63326	0.29897	-5.46297	4.68241e-08	2.86651e-07	Zfp692	protein_coding
ENSMUSG00000062590.14	28.246	-1.63317	0.413718	-3.94756	7.89518e-05	0.000328151	Armc9	protein_coding
ENSMUSG00000046006.7	84.0473	-1.63267	0.24793	-6.5852	4.54271e-11	3.63771e-10	Gapt	protein_coding
ENSMUSG00000025026.16	877.152	-1.6322	0.100994	-16.1613	9.44941e-59	3.46321e-57	Add3	protein_coding
ENSMUSG00000055053.19	348.371	-1.62913	0.159781	-10.196	2.06555e-24	3.30423e-23	Nfic	protein_coding
ENSMUSG00000110457.4	27.4117	-1.62835	0.424168	-3.83892	0.000123578	0.00049654	Gm45752	transcribed_unprocessed_pseudogene
ENSMUSG00000020190.14	1509.64	-1.62603	0.0918997	-17.6935	4.70498e-70	2.08564e-68	Mknk2	protein_coding
ENSMUSG00000064254.7	192.619	-1.61889	0.190418	-8.50176	1.8674e-17	2.19384e-16	Ethe1	protein_coding
ENSMUSG00000042050.9	30.5641	-1.616	0.413567	-3.90747	9.32689e-05	0.00038308	Dync2i1	protein_coding
ENSMUSG00000030761.17	304.804	-1.61545	0.157464	-10.2592	1.07571e-24	1.74115e-23	Myo7a	protein_coding
ENSMUSG00000054499.10	213.956	-1.61517	0.179522	-8.99706	2.3185e-19	2.97034e-18	Dedd2	protein_coding
ENSMUSG00000027864.10	311.053	-1.61487	0.153383	-10.5283	6.3966e-26	1.08499e-24	Ptgfrn	protein_coding
ENSMUSG00000108391.2	44.8645	-1.61238	0.360984	-4.46663	7.94621e-06	3.77956e-05	Gm9768	TEC
ENSMUSG00000071632.11	50.2079	-1.60826	0.311729	-5.15916	2.48066e-07	1.41701e-06	2510002D24Rik	protein_coding
ENSMUSG00000067928.7	32.778	-1.60747	0.38464	-4.17916	2.92584e-05	0.000128449	Zfp760	protein_coding
ENSMUSG00000058794.13	236.086	-1.60403	0.158399	-10.1265	4.2155e-24	6.67069e-23	Nfe2	protein_coding
ENSMUSG00000041975.18	61.0131	-1.60245	0.306421	-5.22958	1.699e-07	9.89506e-07	Mettl8	protein_coding
ENSMUSG00000030051.11	44.1338	-1.60186	0.364778	-4.39134	1.12653e-05	5.25713e-05	Aplf	protein_coding
ENSMUSG00000050592.9	237.806	-1.5995	0.168482	-9.49355	2.23305e-21	3.12627e-20	Fam78a	protein_coding
ENSMUSG00000051495.9	1809.7	-1.59886	0.0882071	-18.1262	1.97812e-73	9.22704e-72	Irf2bp2	protein_coding
ENSMUSG00000000326.14	706.748	-1.59677	0.108333	-14.7394	3.59759e-49	1.08424e-47	Comt	protein_coding
ENSMUSG00000087612.2	57.2174	-1.59536	0.300034	-5.31728	1.05329e-07	6.23735e-07	A230005M16Rik	lncRNA
ENSMUSG00000038886.11	340.582	-1.59374	0.146152	-10.9047	1.09449e-27	1.99319e-26	Man2a2	protein_coding
ENSMUSG00000031903.8	459.885	-1.58781	0.126747	-12.5274	5.28424e-36	1.1918e-34	Pla2g15	protein_coding
ENSMUSG00000029570.6	629.861	-1.58593	0.120476	-13.1639	1.41649e-39	3.49424e-38	Lfng	protein_coding
ENSMUSG00000038451.14	408.671	-1.58563	0.136552	-11.6119	3.58374e-31	7.1272e-30	Spsb2	protein_coding
ENSMUSG00000096687.9	70.8771	-1.58517	0.266401	-5.9503	2.67653e-09	1.84525e-08	Mfsd4b4	protein_coding
ENSMUSG00000087578.2	45.7664	-1.58201	0.320923	-4.92958	8.24064e-07	4.42057e-06	Ccdc142os	lncRNA
ENSMUSG00000025511.16	190.271	-1.58197	0.18156	-8.7132	2.95426e-18	3.59628e-17	Tspan4	protein_coding
ENSMUSG00000057191.15	659.572	-1.5818	0.108899	-14.5254	8.36461e-48	2.42137e-46	AB124611	protein_coding
ENSMUSG00000040247.7	43.4936	-1.57992	0.334238	-4.72693	2.27942e-06	1.1577e-05	Tbc1d10c	protein_coding
ENSMUSG00000045165.7	319.374	-1.57896	0.139681	-11.304	1.25349e-29	2.40436e-28	AI467606	protein_coding
ENSMUSG00000032892.15	27.7425	-1.57684	0.410726	-3.83916	0.000123457	0.000496151	Rangrf	protein_coding
ENSMUSG00000107499.2	53.421	-1.57655	0.308042	-5.11795	3.08869e-07	1.7449e-06	Ccdc142	protein_coding
ENSMUSG00000064065.16	35.2597	-1.57474	0.368965	-4.26801	1.97227e-05	8.9121e-05	Ipcef1	protein_coding
ENSMUSG00000033697.17	158.5	-1.57471	0.18763	-8.39265	4.75317e-17	5.50799e-16	Arhgap39	protein_coding
ENSMUSG00000023147.18	91.924	-1.57198	0.23959	-6.56114	5.33989e-11	4.2512e-10	Get1	protein_coding
ENSMUSG00000031834.16	241.303	-1.57157	0.153856	-10.2146	1.70647e-24	2.74479e-23	Pik3r2	protein_coding
ENSMUSG00000024066.10	1367.34	-1.57089	0.113354	-13.8582	1.13485e-43	3.0249e-42	Xdh	protein_coding
ENSMUSG00000112860.2	38.4927	-1.56584	0.40889	-3.82948	0.000128413	0.000514054	Gm47439	lncRNA
ENSMUSG00000022265.8	640.36	-1.56526	0.106859	-14.6479	1.38915e-48	4.12604e-47	Ank	protein_coding
ENSMUSG00000038740.10	327.258	-1.56502	0.150183	-10.4208	1.99349e-25	3.32098e-24	Mvb12b	protein_coding
ENSMUSG00000039958.18	35.0516	-1.56067	0.372072	-4.19455	2.73419e-05	0.000120681	Etfbkmt	protein_coding
ENSMUSG00000057315.15	238.143	-1.55878	0.157968	-9.86766	5.74905e-23	8.59384e-22	Arhgap24	protein_coding
ENSMUSG00000030207.16	65.7235	-1.55816	0.27647	-5.63591	1.7414e-08	1.10515e-07	Fam234b	protein_coding
ENSMUSG00000036606.18	1141.23	-1.55787	0.106881	-14.5758	4.00677e-48	1.17144e-46	Plxnb2	protein_coding
ENSMUSG00000024349.11	349.152	-1.55568	0.136568	-11.3912	4.62374e-30	8.93574e-29	Sting1	protein_coding
ENSMUSG00000058290.5	80.393	-1.55487	0.250185	-6.21487	5.13657e-10	3.79903e-09	Espl1	protein_coding
ENSMUSG00000090290.3	62.3347	-1.55352	0.293127	-5.29983	1.15913e-07	6.83815e-07	Tarbp1	protein_coding
ENSMUSG00000054675.6	33.2907	-1.55257	0.371965	-4.17398	2.99323e-05	0.000131239	Tmem119	protein_coding
ENSMUSG00000022075.8	95.7748	-1.55256	0.245376	-6.32726	2.4955e-10	1.89204e-09	Rhobtb2	protein_coding
ENSMUSG00000013707.4	488.676	-1.55135	0.124067	-12.5042	7.08271e-36	1.59043e-34	Tnfaip8l2	protein_coding
ENSMUSG00000072770.10	38.6614	-1.54888	0.369075	-4.19667	2.70872e-05	0.000119634	Acrbp	protein_coding
ENSMUSG00000022131.4	107.019	-1.54725	0.215922	-7.1658	7.73329e-13	7.09513e-12	Gpr180	protein_coding
ENSMUSG00000047888.11	294.367	-1.54639	0.194017	-7.97038	1.58183e-15	1.69709e-14	Tnrc6b	protein_coding
ENSMUSG00000045980.14	238.594	-1.54426	0.15831	-9.75465	1.76201e-22	2.57208e-21	Tmem104	protein_coding
ENSMUSG00000064105.14	83.8764	-1.54351	0.246247	-6.26813	3.6541e-10	2.7371e-09	Cnnm2	protein_coding
ENSMUSG00000036526.9	275.996	-1.5414	0.145082	-10.6243	2.29693e-26	3.96486e-25	Card11	protein_coding
ENSMUSG00000049086.9	63.3026	-1.53221	0.28611	-5.35531	8.54085e-08	5.10759e-07	Bmyc	protein_coding
ENSMUSG00000027330.17	114.576	-1.53136	0.221457	-6.91495	4.68027e-12	4.06508e-11	Cdc25b	protein_coding
ENSMUSG00000002083.14	258.752	-1.53053	0.165799	-9.23128	2.67425e-20	3.55712e-19	Bbc3	protein_coding
ENSMUSG00000004568.14	95.6675	-1.52847	0.228198	-6.69798	2.1132e-11	1.73554e-10	Arhgef18	protein_coding
ENSMUSG00000036622.16	2329.87	-1.52728	0.092296	-16.5476	1.66656e-61	6.41734e-60	Atp13a2	protein_coding
ENSMUSG00000025154.16	97.8188	-1.52686	0.230945	-6.61133	3.80893e-11	3.06807e-10	Arhgap19	protein_coding
ENSMUSG00000039715.9	45.815	-1.52551	0.32775	-4.65449	3.24787e-06	1.62148e-05	Dync2i2	protein_coding
ENSMUSG00000036867.8	72.8615	-1.52545	0.267314	-5.70656	1.15281e-08	7.46613e-08	Smad6	protein_coding
ENSMUSG00000018909.16	2081.37	-1.52374	0.102274	-14.8986	3.36394e-50	1.03201e-48	Arrb1	protein_coding
ENSMUSG00000022324.17	90.0267	-1.52356	0.233014	-6.53847	6.21497e-11	4.93638e-10	Matn2	protein_coding
ENSMUSG00000026288.15	1362.41	-1.5222	0.0990733	-15.3644	2.8373e-53	9.28752e-52	Inpp5d	protein_coding
ENSMUSG00000035790.16	43.4474	-1.52197	0.330422	-4.60613	4.10237e-06	2.02397e-05	Cep19	protein_coding
ENSMUSG00000007827.11	31.208	-1.52187	0.394932	-3.8535	0.00011644	0.000469788	Ankrd26	protein_coding
ENSMUSG00000019066.14	804.886	-1.52165	0.0988414	-15.3949	1.77229e-53	5.82924e-52	Rab3d	protein_coding
ENSMUSG00000024395.10	38.7428	-1.52073	0.358478	-4.24218	2.21358e-05	9.9152e-05	Lims2	protein_coding
ENSMUSG00000026809.16	26.3372	-1.5203	0.41634	-3.65159	0.000260622	0.000985811	Spaca9	protein_coding
ENSMUSG00000022436.17	844.27	-1.51842	0.101224	-15.0006	7.27416e-51	2.26548e-49	Sh3bp1	protein_coding
ENSMUSG00000071547.5	629.694	-1.5171	0.113457	-13.3715	8.86837e-41	2.24432e-39	Nt5dc2	protein_coding
ENSMUSG00000029463.6	51.8235	-1.51596	0.31733	-4.77725	1.77713e-06	9.14572e-06	Fam216a	protein_coding
ENSMUSG00000002803.15	75.0995	-1.5145	0.262616	-5.76698	8.07059e-09	5.309e-08	Btbd6	protein_coding
ENSMUSG00000043157.9	411.958	-1.5105	0.126933	-11.9	1.18346e-32	2.43869e-31	Arl11	protein_coding
ENSMUSG00000040084.10	127.441	-1.50986	0.198301	-7.61401	2.65721e-14	2.66032e-13	Bub1b	protein_coding
ENSMUSG00000023066.11	64.5112	-1.50796	0.286353	-5.26608	1.39367e-07	8.17951e-07	Rttn	protein_coding
ENSMUSG00000021676.11	392.15	-1.50615	0.152003	-9.90868	3.81644e-23	5.74256e-22	Iqgap2	protein_coding
ENSMUSG00000035697.15	2449.27	-1.50538	0.0887011	-16.9714	1.33704e-64	5.42321e-63	Arhgap45	protein_coding
ENSMUSG00000028104.15	148.077	-1.50493	0.200435	-7.50832	5.989e-14	5.88689e-13	Polr3gl	protein_coding
ENSMUSG00000029468.18	275.941	-1.50402	0.153332	-9.80893	1.03056e-22	1.51731e-21	P2rx7	protein_coding
ENSMUSG00000034218.17	69.8905	-1.50266	0.350493	-4.28727	1.80885e-05	8.21893e-05	Atm	protein_coding
ENSMUSG00000014158.13	59.6381	-1.50067	0.295569	-5.07722	3.82993e-07	2.13951e-06	Trpv4	protein_coding
ENSMUSG00000061533.17	61.5843	-1.49741	0.296766	-5.04576	4.51727e-07	2.49697e-06	Cep128	protein_coding
ENSMUSG00000020263.15	353.221	-1.49404	0.149759	-9.9763	1.93546e-23	2.94684e-22	Appl2	protein_coding
ENSMUSG00000101660.2	33.2295	-1.49273	0.394055	-3.78812	0.000151793	0.000600963	Gm18666	unprocessed_pseudogene
ENSMUSG00000026944.19	338.317	-1.49259	0.165222	-9.03389	1.65677e-19	2.13859e-18	Abca2	protein_coding
ENSMUSG00000028093.16	136.435	-1.49126	0.195491	-7.6283	2.37866e-14	2.39077e-13	Acp6	protein_coding
ENSMUSG00000034563.17	761.712	-1.48737	0.103655	-14.3493	1.0766e-46	3.05194e-45	Ccpg1	protein_coding
ENSMUSG00000004996.10	115.08	-1.4826	0.225023	-6.58864	4.43879e-11	3.55727e-10	Mri1	protein_coding
ENSMUSG00000022096.15	112.182	-1.47999	0.212033	-6.97998	2.95228e-12	2.6039e-11	Hr	protein_coding
ENSMUSG00000031133.13	585.381	-1.47408	0.126501	-11.6527	2.22242e-31	4.44137e-30	Arhgef6	protein_coding
ENSMUSG00000031706.8	124.362	-1.47301	0.206646	-7.12817	1.01711e-12	9.26137e-12	Rfx1	protein_coding
ENSMUSG00000040751.13	482.443	-1.47055	0.126186	-11.6538	2.19483e-31	4.3948e-30	Lat2	protein_coding
ENSMUSG00000024299.18	382.472	-1.4703	0.13865	-10.6044	2.84276e-26	4.89059e-25	Adamts10	protein_coding
ENSMUSG00000059248.14	2831.47	-1.46887	0.0815422	-18.0136	1.52273e-72	7.02304e-71	Septin9	protein_coding
ENSMUSG00000033703.10	59.9938	-1.4684	0.284742	-5.15696	2.50994e-07	1.43333e-06	Fcsk	protein_coding
ENSMUSG00000002409.19	72.5812	-1.46829	0.271479	-5.40847	6.35645e-08	3.84837e-07	Dyrk1b	protein_coding
ENSMUSG00000020654.16	68.0596	-1.46777	0.274706	-5.34305	9.13945e-08	5.45127e-07	Adcy3	protein_coding
ENSMUSG00000021226.8	113.364	-1.46345	0.215667	-6.78573	1.15504e-11	9.70763e-11	Acot2	protein_coding
ENSMUSG00000045730.5	127.426	-1.46299	0.213832	-6.84176	7.82279e-12	6.68422e-11	Adrb2	protein_coding
ENSMUSG00000029722.16	372.197	-1.46286	0.1326	-11.0322	2.67372e-28	4.93929e-27	Agfg2	protein_coding
ENSMUSG00000058447.9	38.4201	-1.46285	0.371881	-3.93366	8.36638e-05	0.000346402	Gm26920	protein_coding
ENSMUSG00000046574.9	342.469	-1.46102	0.134406	-10.8702	1.59912e-27	2.89677e-26	Prr12	protein_coding
ENSMUSG00000062906.13	34.4242	-1.46004	0.386821	-3.77445	0.000160363	0.000631725	Hdac10	protein_coding
ENSMUSG00000042644.10	131.442	-1.4594	0.212773	-6.85895	6.93689e-12	5.94955e-11	Itpr3	protein_coding
ENSMUSG00000020883.19	587.228	-1.45747	0.125074	-11.6528	2.21956e-31	4.43998e-30	Fbxl20	protein_coding
ENSMUSG00000116069.2	674.509	-1.457	0.113883	-12.7938	1.77583e-37	4.16063e-36	Gm49510	protein_coding
ENSMUSG00000078780.8	336.818	-1.45682	0.135641	-10.7403	6.58463e-27	1.15903e-25	Gm5150	protein_coding
ENSMUSG00000050627.14	267.61	-1.45419	0.144969	-10.0311	1.11294e-23	1.72263e-22	Gpd1l	protein_coding
ENSMUSG00000073494.6	36.9114	-1.45358	0.362807	-4.00649	6.16289e-05	0.000259089	Sh2d1b2	protein_coding
ENSMUSG00000038481.14	505.759	-1.45342	0.1208	-12.0316	2.42445e-33	5.07232e-32	Cdk19	protein_coding
ENSMUSG00000035713.16	81.1477	-1.45284	0.241464	-6.01679	1.77913e-09	1.25137e-08	Usp35	protein_coding
ENSMUSG00000041707.9	88.3099	-1.45129	0.243518	-5.95969	2.52714e-09	1.74813e-08	Tmem273	protein_coding
ENSMUSG00000089865.3	669.94	-1.449	0.105421	-13.7449	5.46662e-43	1.44398e-41	Gm44503	protein_coding
ENSMUSG00000046908.6	175.982	-1.4483	0.192853	-7.50988	5.91834e-14	5.82022e-13	Ltb4r1	protein_coding
ENSMUSG00000024579.8	40.4314	-1.44791	0.356129	-4.0657	4.78894e-05	0.000204384	Pcyox1l	protein_coding
ENSMUSG00000020492.12	31.9358	-1.44673	0.388588	-3.72305	0.000196833	0.000763668	Ska2	protein_coding
ENSMUSG00000026791.15	99.4537	-1.44116	0.231779	-6.2178	5.04162e-10	3.73419e-09	Slc2a8	protein_coding
ENSMUSG00000026207.17	92.5885	-1.43962	0.241808	-5.95356	2.62372e-09	1.81188e-08	Speg	protein_coding
ENSMUSG00000039908.15	38.7688	-1.43953	0.350229	-4.11025	3.95232e-05	0.000170451	Slc26a11	protein_coding
ENSMUSG00000040345.11	1318.03	-1.43852	0.0955435	-15.0562	3.14507e-51	9.88506e-50	Arhgap9	protein_coding
ENSMUSG00000047003.16	44.2729	-1.4382	0.337995	-4.2551	2.08954e-05	9.40475e-05	Zfp41	protein_coding
ENSMUSG00000021048.8	194.935	-1.4377	0.174183	-8.25396	1.53228e-16	1.73461e-15	Mthfd1	protein_coding
ENSMUSG00000044345.10	301.943	-1.43597	0.138619	-10.3591	3.8045e-25	6.27682e-24	Marveld1	protein_coding
ENSMUSG00000026627.8	185.279	-1.43524	0.190234	-7.54462	4.53603e-14	4.49095e-13	Pacc1	protein_coding
ENSMUSG00000064284.13	93.8983	-1.43474	0.233815	-6.13622	8.45065e-10	6.11354e-09	Cdpf1	protein_coding
ENSMUSG00000037020.17	91.8529	-1.43436	0.238759	-6.00759	1.88297e-09	1.31988e-08	Wdr62	protein_coding
ENSMUSG00000066829.8	44.1015	-1.43357	0.335944	-4.26731	1.97848e-05	8.93624e-05	Zfp810	protein_coding
ENSMUSG00000069830.11	82.8219	-1.4324	0.245591	-5.83246	5.46162e-09	3.64298e-08	Nlrp1a	protein_coding
ENSMUSG00000025701.13	355.961	-1.43111	0.134887	-10.6097	2.68671e-26	4.62601e-25	Alox5	protein_coding
ENSMUSG00000019822.13	273.553	-1.43039	0.156385	-9.14656	5.87776e-20	7.70831e-19	Smpd2	protein_coding
ENSMUSG00000045316.6	44.8503	-1.42982	0.322013	-4.44025	8.98525e-06	4.24231e-05	Fahd1	protein_coding
ENSMUSG00000050552.9	554.02	-1.42884	0.137353	-10.4027	2.41048e-25	4.00265e-24	Lamtor4	protein_coding
ENSMUSG00000117905.2	42.4939	-1.42446	0.3294	-4.3244	1.52949e-05	7.02424e-05	Gm50230	lncRNA
ENSMUSG00000027589.15	350.685	-1.42445	0.134832	-10.5646	4.34807e-26	7.43046e-25	Pcmtd2	protein_coding
ENSMUSG00000020234.11	1156.72	-1.4242	0.0893069	-15.9472	2.97913e-57	1.05785e-55	Tektip1	protein_coding
ENSMUSG00000019773.8	39.1393	-1.41912	0.346792	-4.09214	4.27402e-05	0.0001834	Fbxo5	protein_coding
ENSMUSG00000061119.8	2338.02	-1.41898	0.0832148	-17.052	3.37559e-65	1.38285e-63	Prcp	protein_coding
ENSMUSG00000097296.2	66.2684	-1.41838	0.29919	-4.74073	2.1295e-06	1.08694e-05	Gm26532	lncRNA
ENSMUSG00000053411.17	90.3088	-1.41787	0.233042	-6.08421	1.17067e-09	8.38634e-09	Cbx7	protein_coding
ENSMUSG00000024665.9	443.993	-1.41614	0.126261	-11.2161	3.40115e-29	6.46344e-28	Fads2	protein_coding
ENSMUSG00000075585.4	36.4676	-1.41479	0.353524	-4.00196	6.28196e-05	0.00026377	6330403L08Rik	lncRNA
ENSMUSG00000034601.18	42.6339	-1.41338	0.33907	-4.16839	3.06754e-05	0.000134268	2700049A03Rik	protein_coding
ENSMUSG00000025212.18	1460.71	-1.41299	0.0890074	-15.875	9.43674e-57	3.31643e-55	Sfxn3	protein_coding
ENSMUSG00000019990.16	39.9774	-1.41251	0.343258	-4.11501	3.87166e-05	0.000167359	Pde7b	protein_coding
ENSMUSG00000019734.17	36.1599	-1.4119	0.368483	-3.83164	0.00012729	0.000510253	Tmc4	protein_coding
ENSMUSG00000031295.14	399.479	-1.40968	0.129522	-10.8836	1.37948e-27	2.5033e-26	Phka2	protein_coding
ENSMUSG00000119955.1	49.3172	-1.40892	0.314283	-4.48296	7.36162e-06	3.51617e-05	Gm9054	lncRNA
ENSMUSG00000028385.15	339.653	-1.4069	0.14307	-9.8336	8.06835e-23	1.19736e-21	Snx30	protein_coding
ENSMUSG00000035900.19	355.939	-1.40394	0.138213	-10.1578	3.05893e-24	4.85925e-23	Gramd4	protein_coding
ENSMUSG00000034854.9	2002.97	-1.40014	0.0815161	-17.1762	4.00413e-66	1.66358e-64	Mfsd12	protein_coding
ENSMUSG00000026473.17	2860.62	-1.39852	0.0765291	-18.2744	1.3235e-74	6.27334e-73	Glul	protein_coding
ENSMUSG00000026932.15	156.781	-1.39752	0.182215	-7.66961	1.72521e-14	1.75028e-13	Nacc2	protein_coding
ENSMUSG00000016087.14	608.687	-1.39637	0.10893	-12.819	1.28417e-37	3.01559e-36	Fli1	protein_coding
ENSMUSG00000042105.19	299.426	-1.3957	0.145088	-9.61968	6.6039e-22	9.41239e-21	Inpp5f	protein_coding
ENSMUSG00000026430.17	559.37	-1.39268	0.127194	-10.9493	6.69601e-28	1.22486e-26	Rassf5	protein_coding
ENSMUSG00000073787.5	126.057	-1.39189	0.201917	-6.89341	5.44719e-12	4.70729e-11	Gm10575	lncRNA
ENSMUSG00000028199.19	50.3338	-1.39098	0.304939	-4.56149	5.0791e-06	2.48494e-05	Cryz	protein_coding
ENSMUSG00000029461.18	472.444	-1.39072	0.132075	-10.5298	6.29882e-26	1.06929e-24	Fam168a	protein_coding
ENSMUSG00000023009.15	68.9898	-1.38775	0.272153	-5.09916	3.41166e-07	1.91891e-06	Nckap5l	protein_coding
ENSMUSG00000121789.1	123.613	-1.38747	0.204694	-6.77825	1.21636e-11	1.02146e-10	ENSMUSG00000121789	lncRNA
ENSMUSG00000067071.9	189.864	-1.38693	0.198	-7.0047	2.47518e-12	2.19536e-11	Hes6	protein_coding
ENSMUSG00000037936.16	1305.99	-1.38489	0.0909633	-15.2247	2.42303e-52	7.79472e-51	Scarb1	protein_coding
ENSMUSG00000030047.15	508.561	-1.38483	0.11897	-11.6402	2.57451e-31	5.13501e-30	Arhgap25	protein_coding
ENSMUSG00000000823.17	138.904	-1.38469	0.224655	-6.16365	7.10891e-10	5.1849e-09	Zfp512b	protein_coding
ENSMUSG00000035172.16	41.5955	-1.38423	0.33551	-4.12574	3.69537e-05	0.000160308	Plekhh3	protein_coding
ENSMUSG00000048924.15	132.888	-1.38422	0.194585	-7.11368	1.12987e-12	1.02563e-11	Ccdc125	protein_coding
ENSMUSG00000030315.16	281.136	-1.38394	0.146671	-9.43567	3.88513e-21	5.37683e-20	Vgll4	protein_coding
ENSMUSG00000044199.7	41.0167	-1.38253	0.35456	-3.89927	9.64847e-05	0.000395418	S1pr4	protein_coding
ENSMUSG00000018509.9	45.0884	-1.38226	0.335581	-4.11902	3.8049e-05	0.000164681	Cenpv	protein_coding
ENSMUSG00000068699.13	33.9096	-1.38211	0.373179	-3.70363	0.000212539	0.000818262	Flnc	protein_coding
ENSMUSG00000035776.15	118.701	-1.37874	0.206222	-6.68573	2.29778e-11	1.87962e-10	Cd99l2	protein_coding
ENSMUSG00000020308.8	291.08	-1.37871	0.149995	-9.1917	3.86675e-20	5.10689e-19	Tpgs1	protein_coding
ENSMUSG00002075257.1	94.0276	-1.37811	0.267299	-5.15567	2.5272e-07	1.44239e-06	Gm55915	miRNA
ENSMUSG00000120034.1	68.1381	-1.37629	0.27325	-5.03672	4.73574e-07	2.61212e-06	Gm32695	lncRNA
ENSMUSG00000035765.11	306.38	-1.37627	0.136568	-10.0775	6.94412e-24	1.08712e-22	Dym	protein_coding
ENSMUSG00000001436.16	63.7216	-1.37542	0.272545	-5.0466	4.4975e-07	2.48738e-06	Slc19a1	protein_coding
ENSMUSG00000019823.18	522.089	-1.37483	0.119457	-11.509	1.18828e-30	2.34277e-29	Mical1	protein_coding
ENSMUSG00000050967.6	117.01	-1.37467	0.212496	-6.46915	9.85541e-11	7.73804e-10	Creg2	protein_coding
ENSMUSG00000022818.14	226.264	-1.37298	0.161695	-8.4912	2.04518e-17	2.39996e-16	Cyp2ab1	protein_coding
ENSMUSG00000052085.8	1733.77	-1.37251	0.108396	-12.662	9.60125e-37	2.20174e-35	Dock8	protein_coding
ENSMUSG00000042099.17	168.244	-1.37157	0.179323	-7.64861	2.03165e-14	2.04802e-13	Kank3	protein_coding
ENSMUSG00000006800.15	874.682	-1.36974	0.112323	-12.1947	3.31857e-34	7.13944e-33	Sulf2	protein_coding
ENSMUSG00000035109.15	359.293	-1.3687	0.132786	-10.3076	6.51201e-25	1.06496e-23	Shc4	protein_coding
ENSMUSG00000002871.15	353.182	-1.36792	0.131895	-10.3713	3.35022e-25	5.54068e-24	Tpra1	protein_coding
ENSMUSG00000032456.14	87.7651	-1.36635	0.234593	-5.82432	5.73446e-09	3.81876e-08	Nmnat3	protein_coding
ENSMUSG00000030714.15	106.743	-1.36479	0.22197	-6.14854	7.81982e-10	5.6812e-09	Sgf29	protein_coding
ENSMUSG00000121584.1	81.1844	-1.36167	0.249874	-5.44942	5.05346e-08	3.08407e-07	Tmem276	protein_coding
ENSMUSG00000017756.10	233.703	-1.36125	0.151502	-8.98502	2.5869e-19	3.30389e-18	Slc12a7	protein_coding
ENSMUSG00000039959.14	534.623	-1.36073	0.134521	-10.1153	4.72434e-24	7.47013e-23	Hip1	protein_coding
ENSMUSG00000027160.17	68.4309	-1.35966	0.272047	-4.99789	5.79605e-07	3.16547e-06	Ccdc34	protein_coding
ENSMUSG00000039759.11	80.0429	-1.35867	0.246174	-5.51914	3.40669e-08	2.10853e-07	Thap3	protein_coding
ENSMUSG00000032549.8	53.6656	-1.35684	0.309023	-4.39073	1.12971e-05	5.26957e-05	Rab6b	protein_coding
ENSMUSG00000022672.9	88.0419	-1.35602	0.282654	-4.79744	1.60709e-06	8.31669e-06	Prkdc	protein_coding
ENSMUSG00000038368.17	120.255	-1.35511	0.211716	-6.40063	1.54741e-10	1.1926e-09	Focad	protein_coding
ENSMUSG00000113047.3	53.1653	-1.35409	0.296033	-4.57413	4.7821e-06	2.34355e-05	Gm47469	lncRNA
ENSMUSG00000024696.10	674.296	-1.35375	0.107262	-12.621	1.61776e-36	3.69744e-35	Lpxn	protein_coding
ENSMUSG00000002107.20	1246.8	-1.35253	0.0956408	-14.1418	2.09867e-45	5.83648e-44	Celf2	protein_coding
ENSMUSG00000026315.14	819.51	-1.35207	0.101347	-13.341	1.33575e-40	3.35557e-39	Serpinb8	protein_coding
ENSMUSG00000014778.11	451.903	-1.35144	0.120761	-11.191	4.5121e-29	8.53515e-28	Fhod1	protein_coding
ENSMUSG00000045867.11	50.3086	-1.35108	0.304638	-4.43503	9.20574e-06	4.33826e-05	Cradd	protein_coding
ENSMUSG00000021003.11	631.022	-1.34825	0.106462	-12.6642	9.34199e-37	2.14469e-35	Galc	protein_coding
ENSMUSG00000028211.12	592.031	-1.34592	0.116122	-11.5906	4.59918e-31	9.1378e-30	Trp53inp1	protein_coding
ENSMUSG00000121481.1	44.9597	-1.34567	0.317337	-4.24052	2.23007e-05	9.98037e-05	ENSMUSG00000121481	lncRNA
ENSMUSG00000026409.15	64.7179	-1.34529	0.310929	-4.32668	1.51375e-05	6.95507e-05	Pfkfb2	protein_coding
ENSMUSG00000062082.17	912.413	-1.34457	0.108582	-12.383	3.22995e-35	7.10521e-34	Cd200r4	protein_coding
ENSMUSG00000014426.10	167.579	-1.34279	0.182957	-7.33938	2.14585e-13	2.03612e-12	Map3k4	protein_coding
ENSMUSG00000041132.12	640.046	-1.34215	0.10744	-12.4921	8.24889e-36	1.84624e-34	N4bp2l1	protein_coding
ENSMUSG00000044092.9	96.9312	-1.3403	0.225782	-5.93628	2.9156e-09	2.00267e-08	C130050O18Rik	protein_coding
ENSMUSG00000093467.2	517.121	-1.34004	0.143719	-9.32399	1.12041e-20	1.51185e-19	Gm20659	lncRNA
ENSMUSG00000029735.18	74.4257	-1.33948	0.251172	-5.33292	9.66449e-08	5.74939e-07	Tpk1	protein_coding
ENSMUSG00000121721.1	68.7605	-1.33874	0.280672	-4.76978	1.84424e-06	9.46514e-06	Gm10653	lncRNA
ENSMUSG00000029033.17	253.408	-1.3381	0.167107	-8.00742	1.17144e-15	1.26673e-14	Acap3	protein_coding
ENSMUSG00000074749.11	83.2536	-1.33783	0.24068	-5.55854	2.72048e-08	1.70074e-07	Kiz	protein_coding
ENSMUSG00000050022.17	644.787	-1.33527	0.10582	-12.6183	1.67446e-36	3.81851e-35	Amz1	protein_coding
ENSMUSG00000072676.13	322.76	-1.33517	0.143113	-9.32952	1.06354e-20	1.43701e-19	Tmem254	protein_coding
ENSMUSG00000024063.14	245.687	-1.33323	0.150492	-8.85915	8.06255e-19	1.00532e-17	Lbh	protein_coding
ENSMUSG00000030532.7	76.1484	-1.33148	0.255068	-5.2201	1.78822e-07	1.0397e-06	Hddc3	protein_coding
ENSMUSG00000021240.7	129.658	-1.32849	0.194946	-6.81465	9.44968e-12	8.01426e-11	Abcd4	protein_coding
ENSMUSG00000109675.5	44.5095	-1.32581	0.318355	-4.16455	3.11967e-05	0.000136375	Nxpe1-ps	transcribed_unprocessed_pseudogene
ENSMUSG00000039873.5	59.7984	-1.32337	0.284233	-4.65593	3.22518e-06	1.61094e-05	Neurl2	protein_coding
ENSMUSG00000036442.9	308.843	-1.32243	0.14989	-8.82266	1.11769e-18	1.38691e-17	Thap11	protein_coding
ENSMUSG00000121675.1	99.0382	-1.31898	0.224665	-5.87088	4.33477e-09	2.92078e-08	ENSMUSG00000121675	lncRNA
ENSMUSG00000050947.10	35.4948	-1.31762	0.355838	-3.70286	0.000213187	0.000820446	Amigo1	protein_coding
ENSMUSG00000027634.15	279.731	-1.31716	0.142481	-9.24446	2.36427e-20	3.14888e-19	Ndrg3	protein_coding
ENSMUSG00000049624.15	279.336	-1.31563	0.151948	-8.65844	4.78246e-18	5.75016e-17	Slc17a5	protein_coding
ENSMUSG00000047789.6	182.64	-1.31511	0.170975	-7.69183	1.45045e-14	1.47811e-13	Slc38a9	protein_coding
ENSMUSG00000043252.9	133.346	-1.31505	0.195125	-6.73952	1.58915e-11	1.31834e-10	Tmem64	protein_coding
ENSMUSG00000059479.8	738.56	-1.31456	0.107997	-12.1721	4.37445e-34	9.37174e-33	B3gnt8	protein_coding
ENSMUSG00000015943.12	80.0996	-1.31404	0.255322	-5.1466	2.65245e-07	1.50926e-06	Bola1	protein_coding
ENSMUSG00000003623.5	320.797	-1.31385	0.142817	-9.19958	3.59358e-20	4.75223e-19	Crot	protein_coding
ENSMUSG00000043065.13	51.9722	-1.3134	0.30072	-4.36751	1.25669e-05	5.82878e-05	Spice1	protein_coding
ENSMUSG00000053553.12	144.678	-1.31278	0.185899	-7.06178	1.64378e-12	1.47516e-11	3110082I17Rik	protein_coding
ENSMUSG00000020253.16	509.006	-1.31097	0.114179	-11.4817	1.62966e-30	3.18847e-29	Ppm1m	protein_coding
ENSMUSG00000020553.9	404.129	-1.31046	0.136282	-9.61577	6.85942e-22	9.7698e-21	Pctp	protein_coding
ENSMUSG00000041607.18	878.538	-1.31006	0.105258	-12.4461	1.46861e-35	3.25858e-34	Mbp	protein_coding
ENSMUSG00000034487.5	40.7701	-1.30904	0.334764	-3.91033	9.21714e-05	0.000378952	Poglut3	protein_coding
ENSMUSG00000028931.13	969.216	-1.30816	0.0994761	-13.1504	1.69173e-39	4.15822e-38	Kcnab2	protein_coding
ENSMUSG00000048120.17	446.96	-1.30752	0.121927	-10.7238	7.86908e-27	1.38275e-25	Entpd1	protein_coding
ENSMUSG00000037926.16	606.103	-1.30712	0.140569	-9.29882	1.42013e-20	1.90752e-19	Ssh2	protein_coding
ENSMUSG00000029730.17	193.333	-1.30615	0.16782	-7.78303	7.08076e-15	7.32857e-14	Mcm7	protein_coding
ENSMUSG00000022389.16	226.813	-1.30603	0.168316	-7.75938	8.53453e-15	8.77569e-14	Tef	protein_coding
ENSMUSG00000034055.17	58.0978	-1.30416	0.298485	-4.36925	1.24671e-05	5.78642e-05	Phka1	protein_coding
ENSMUSG00000035834.12	108.265	-1.3041	0.210789	-6.18678	6.14072e-10	4.51404e-09	Polr3g	protein_coding
ENSMUSG00000039357.3	185.834	-1.30137	0.169952	-7.6573	1.89881e-14	1.91882e-13	Fut11	protein_coding
ENSMUSG00000036985.13	621.097	-1.30113	0.105989	-12.2761	1.21754e-34	2.65274e-33	Zdhhc9	protein_coding
ENSMUSG00000028756.13	801.805	-1.29984	0.107487	-12.0931	1.14914e-33	2.42644e-32	Pink1	protein_coding
ENSMUSG00000028684.15	238.51	-1.29877	0.159204	-8.15788	3.40966e-16	3.81154e-15	Urod	protein_coding
ENSMUSG00000051721.7	64.6116	-1.29771	0.272145	-4.76845	1.85649e-06	9.52565e-06	Wdcp	protein_coding
ENSMUSG00000024570.8	268.415	-1.29721	0.16029	-8.09288	5.8272e-16	6.41618e-15	Rbfa	protein_coding
ENSMUSG00000091337.4	966.19	-1.29688	0.100318	-12.9278	3.13849e-38	7.49004e-37	Eid1	protein_coding
ENSMUSG00000039145.17	682.246	-1.29609	0.13862	-9.34989	8.77388e-21	1.19019e-19	Camk1d	protein_coding
ENSMUSG00000044367.8	95.5523	-1.29448	0.227177	-5.69812	1.21136e-08	7.83052e-08	Slc16a13	protein_coding
ENSMUSG00000023800.16	62.2658	-1.29397	0.278435	-4.64729	3.36322e-06	1.67419e-05	Tiam2	protein_coding
ENSMUSG00000041426.13	54.6178	-1.29311	0.294941	-4.38431	1.16355e-05	5.42004e-05	Hibch	protein_coding
ENSMUSG00000040945.14	1749.33	-1.29266	0.0876152	-14.7539	2.90414e-49	8.79123e-48	Rcc2	protein_coding
ENSMUSG00000030678.8	1569.49	-1.29263	0.0833998	-15.4992	3.50982e-54	1.17322e-52	Maz	protein_coding
ENSMUSG00000046949.17	209.914	-1.29019	0.161066	-8.01032	1.14415e-15	1.23853e-14	Nqo2	protein_coding
ENSMUSG00000024247.15	258.785	-1.2894	0.17149	-7.5188	5.52801e-14	5.44158e-13	Pkdcc	protein_coding
ENSMUSG00000039089.16	158.457	-1.28699	0.187947	-6.84763	7.5083e-12	6.42352e-11	L3mbtl3	protein_coding
ENSMUSG00000028795.16	98.4218	-1.2869	0.241093	-5.33777	9.40948e-08	5.60256e-07	Ccdc28b	protein_coding
ENSMUSG00000031112.11	40.7744	-1.2869	0.341576	-3.76754	0.000164865	0.000648463	Stk26	protein_coding
ENSMUSG00000026504.18	213.378	-1.28678	0.163202	-7.88459	3.15577e-15	3.34205e-14	Sdccag8	protein_coding
ENSMUSG00000003032.9	291.119	-1.28214	0.145948	-8.78493	1.56461e-18	1.92981e-17	Klf4	protein_coding
ENSMUSG00000017670.17	1114.85	-1.2811	0.0975221	-13.1365	2.03433e-39	4.97056e-38	Elmo2	protein_coding
ENSMUSG00000042286.14	1327.68	-1.27941	0.119718	-10.6868	1.17292e-26	2.04877e-25	Stab1	protein_coding
ENSMUSG00000000552.11	707.374	-1.27922	0.104626	-12.2266	2.24134e-34	4.86271e-33	Zfp385a	protein_coding
ENSMUSG00000030134.12	39.2372	-1.27721	0.339543	-3.76157	0.000168847	0.000662223	Rasgef1a	protein_coding
ENSMUSG00000067567.13	100.725	-1.27553	0.218657	-5.83345	5.42944e-09	3.62386e-08	Hdac8	protein_coding
ENSMUSG00000023905.16	71.4006	-1.27245	0.276052	-4.60945	4.03744e-06	1.99385e-05	Tnfrsf12a	protein_coding
ENSMUSG00000022346.18	395.109	-1.27224	0.123636	-10.2902	7.80156e-25	1.27079e-23	Myc	protein_coding
ENSMUSG00000040963.16	216.227	-1.27205	0.178833	-7.11306	1.13496e-12	1.02934e-11	Asgr2	protein_coding
ENSMUSG00000002910.12	163.493	-1.27183	0.183201	-6.94226	3.8587e-12	3.37004e-11	Arrdc2	protein_coding
ENSMUSG00000027068.7	91.9365	-1.27143	0.245335	-5.18242	2.19024e-07	1.25706e-06	Dhrs9	protein_coding
ENSMUSG00000037907.17	309.831	-1.26913	0.152061	-8.34617	7.05106e-17	8.09826e-16	Ankrd13b	protein_coding
ENSMUSG00000038564.12	86.5433	-1.26909	0.246875	-5.1406	2.73868e-07	1.55617e-06	Ift172	protein_coding
ENSMUSG00000032245.13	338.188	-1.26664	0.13884	-9.12304	7.30436e-20	9.54262e-19	Cln6	protein_coding
ENSMUSG00000001227.13	113.931	-1.26542	0.215867	-5.86204	4.57205e-09	3.07258e-08	Sema6b	protein_coding
ENSMUSG00000008305.20	173.381	-1.26509	0.187738	-6.73858	1.59944e-11	1.32527e-10	Tle1	protein_coding
ENSMUSG00000097328.8	691.337	-1.26396	0.105	-12.0377	2.25073e-33	4.71849e-32	Tnfsf12	protein_coding
ENSMUSG00000030774.14	256.846	-1.26176	0.154664	-8.15805	3.40467e-16	3.80804e-15	Pak1	protein_coding
ENSMUSG00000014232.15	108.879	-1.26176	0.21033	-5.99895	1.98594e-09	1.38874e-08	Cluap1	protein_coding
ENSMUSG00000032470.18	166.677	-1.26122	0.187848	-6.71403	1.89323e-11	1.55988e-10	Mras	protein_coding
ENSMUSG00000097119.3	90.3962	-1.26058	0.237597	-5.30553	1.12347e-07	6.63352e-07	B230354K17Rik	lncRNA
ENSMUSG00000099227.3	138.473	-1.26014	0.205211	-6.14071	8.2155e-10	5.95602e-09	Mir8114	miRNA
ENSMUSG00000078783.2	72.1758	-1.2597	0.277863	-4.53353	5.80067e-06	2.8105e-05	Sirpd	protein_coding
ENSMUSG00000022817.16	1335.92	-1.2579	0.0857515	-14.6691	1.01613e-48	3.03127e-47	Itgb5	protein_coding
ENSMUSG00000028973.19	360.871	-1.25725	0.13051	-9.63338	5.77982e-22	8.26656e-21	Abcb8	protein_coding
ENSMUSG00000032322.15	1004.37	-1.25368	0.0982967	-12.754	2.96129e-37	6.88307e-36	Pstpip1	protein_coding
ENSMUSG00000035919.17	65.3339	-1.25309	0.269617	-4.64766	3.35728e-06	1.67204e-05	Bbs9	protein_coding
ENSMUSG00000046679.17	136.033	-1.25268	0.194992	-6.42425	1.32517e-10	1.02788e-09	C87436	protein_coding
ENSMUSG00000118061.3	187.268	-1.25225	0.187232	-6.68824	2.25865e-11	1.84834e-10	Rbfaos	lncRNA
ENSMUSG00000074794.11	179.886	-1.25113	0.176936	-7.07109	1.53724e-12	1.38197e-11	Arrdc3	protein_coding
ENSMUSG00000042215.9	44.2727	-1.25105	0.320553	-3.90279	9.50908e-05	0.000390017	Bag2	protein_coding
ENSMUSG00000019080.9	42.8341	-1.2509	0.332384	-3.76341	0.000167611	0.00065788	Mfsd3	protein_coding
ENSMUSG00000047434.15	196.415	-1.25087	0.164019	-7.62637	2.41448e-14	2.4244e-13	Xxylt1	protein_coding
ENSMUSG00000022414.9	180.86	-1.25018	0.177447	-7.04535	1.84999e-12	1.65659e-11	Tab1	protein_coding
ENSMUSG00000029524.17	51.2709	-1.25009	0.303773	-4.11521	3.86825e-05	0.000167247	Sirt4	protein_coding
ENSMUSG00000030614.9	177.464	-1.25	0.181923	-6.871	6.37547e-12	5.48408e-11	Tmem126b	protein_coding
ENSMUSG00000058579.6	55.3547	-1.2492	0.286693	-4.35727	1.31692e-05	6.09163e-05	Cela2a	protein_coding
ENSMUSG00000034424.6	344.395	-1.24887	0.145267	-8.59707	8.17778e-18	9.76386e-17	Gcsh	protein_coding
ENSMUSG00000021690.11	213.985	-1.24876	0.159961	-7.80668	5.87132e-15	6.1138e-14	Jmy	protein_coding
ENSMUSG00000038126.18	47.3528	-1.24856	0.332276	-3.7576	0.000171552	0.000672189	Mphosph9	protein_coding
ENSMUSG00000031129.10	66.3347	-1.24761	0.29057	-4.29367	1.75742e-05	8.00293e-05	Slc9a9	protein_coding
ENSMUSG00000039568.7	744.087	-1.24523	0.103457	-12.0362	2.29194e-33	4.79998e-32	Ubald1	protein_coding
ENSMUSG00000025158.8	178.126	-1.2449	0.178263	-6.98349	2.87938e-12	2.54287e-11	Rfng	protein_coding
ENSMUSG00002076809.1	186.561	-1.24466	0.206357	-6.03156	1.62386e-09	1.14766e-08	Gm54754	misc_RNA
ENSMUSG00000026856.15	308.655	-1.24459	0.138812	-8.96606	3.0732e-19	3.90796e-18	Dolpp1	protein_coding
ENSMUSG00000059482.16	62.451	-1.24249	0.274985	-4.51838	6.23151e-06	3.00789e-05	Cfap418	protein_coding
ENSMUSG00000001054.10	379.173	-1.24238	0.141469	-8.78195	1.60658e-18	1.97564e-17	Rmnd5b	protein_coding
ENSMUSG00000028988.14	218.508	-1.24202	0.156319	-7.94539	1.93586e-15	2.07043e-14	Ctnnbip1	protein_coding
ENSMUSG00000027490.18	201.973	-1.2415	0.159959	-7.76132	8.4047e-15	8.65519e-14	E2f1	protein_coding
ENSMUSG00000020897.13	75.415	-1.24071	0.274296	-4.52326	6.08957e-06	2.94353e-05	Aurkb	protein_coding
ENSMUSG00000021575.17	649.772	-1.24008	0.125736	-9.86263	6.04479e-23	9.02935e-22	Ahrr	protein_coding
ENSMUSG00000021222.10	54.5772	-1.2393	0.294407	-4.20949	2.55948e-05	0.000113499	Dcaf4	protein_coding
ENSMUSG00000055067.16	98.3519	-1.23702	0.218977	-5.6491	1.61292e-08	1.02806e-07	Smyd3	protein_coding
ENSMUSG00000014850.16	64.6499	-1.23666	0.276703	-4.46928	7.84825e-06	3.73903e-05	Msh3	protein_coding
ENSMUSG00000079293.13	5729.11	-1.23628	0.0748674	-16.513	2.95976e-61	1.13332e-59	Clec7a	protein_coding
ENSMUSG00000030094.9	238.611	-1.23559	0.150834	-8.19167	2.57628e-16	2.90047e-15	Xpc	protein_coding
ENSMUSG00000052917.16	152.999	-1.23398	0.191325	-6.44964	1.12114e-10	8.74587e-10	Senp7	protein_coding
ENSMUSG00000022428.9	72.6977	-1.23357	0.256154	-4.81574	1.46655e-06	7.62589e-06	Cby1	protein_coding
ENSMUSG00002075770.1	55.5234	-1.23336	0.285893	-4.31405	1.60289e-05	7.34487e-05	Gm56298	lncRNA
ENSMUSG00000100081.2	110.649	-1.23267	0.210972	-5.84283	5.13229e-09	3.43111e-08	Gm29434	lncRNA
ENSMUSG00000002781.20	72.4991	-1.23052	0.257542	-4.77796	1.7708e-06	9.11631e-06	Tmem143	protein_coding
ENSMUSG00000046598.16	111.07	-1.22686	0.212691	-5.76826	8.00939e-09	5.27043e-08	Bdh1	protein_coding
ENSMUSG00000040855.16	50.1862	-1.22629	0.30312	-4.04554	5.22023e-05	0.000221776	Reps2	protein_coding
ENSMUSG00000008318.11	213.13	-1.22578	0.166107	-7.37946	1.58931e-13	1.52639e-12	Relt	protein_coding
ENSMUSG00000025407.8	42.1151	-1.2257	0.333073	-3.67997	0.000233262	0.000891852	Gli1	protein_coding
ENSMUSG00000121068.1	3368.14	-1.22516	0.0921779	-13.2912	2.6033e-40	6.50794e-39	Gm57050	lncRNA
ENSMUSG00000062908.13	650.483	-1.22397	0.124307	-9.84639	7.10498e-23	1.05745e-21	Acadm	protein_coding
ENSMUSG00000000303.14	235.893	-1.22334	0.1606	-7.61732	2.59003e-14	2.59432e-13	Cdh1	protein_coding
ENSMUSG00000040687.17	755.603	-1.22119	0.105379	-11.5885	4.71214e-31	9.35318e-30	Madd	protein_coding
ENSMUSG00000030083.12	557.958	-1.22053	0.116107	-10.5122	7.59391e-26	1.28489e-24	Abtb1	protein_coding
ENSMUSG00000021886.8	692.206	-1.2202	0.112775	-10.8198	2.77507e-27	4.96994e-26	Gpr65	protein_coding
ENSMUSG00000100280.4	166.379	-1.22018	0.177832	-6.86141	6.8184e-12	5.85526e-11	Gm28417	lncRNA
ENSMUSG00000026047.14	128.97	-1.21916	0.200274	-6.08748	1.147e-09	8.21966e-09	Poglut2	protein_coding
ENSMUSG00000063856.9	3474.32	-1.21897	0.0927766	-13.1388	1.97316e-39	4.83261e-38	Gpx1	protein_coding
ENSMUSG00000026939.13	88.9852	-1.21846	0.24035	-5.06952	3.98826e-07	2.22372e-06	Tmem141	protein_coding
ENSMUSG00000061046.10	135.48	-1.21817	0.195835	-6.22039	4.95917e-10	3.67577e-09	Haghl	protein_coding
ENSMUSG00000078795.3	115.962	-1.21668	0.211436	-5.75437	8.69677e-09	5.69717e-08	Ceacam15	protein_coding
ENSMUSG00000031808.8	544.696	-1.2161	0.111025	-10.9534	6.40035e-28	1.17286e-26	Slc27a1	protein_coding
ENSMUSG00000045411.17	396.974	-1.21377	0.128028	-9.48049	2.53091e-21	3.53604e-20	2410002F23Rik	protein_coding
ENSMUSG00000037071.4	520.666	-1.21311	0.120441	-10.0722	7.32936e-24	1.14481e-22	Scd1	protein_coding
ENSMUSG00000023169.16	704.766	-1.21076	0.127478	-9.4978	2.14379e-21	3.00335e-20	Slc38a1	protein_coding
ENSMUSG00000026347.14	40.8026	-1.21005	0.330665	-3.65944	0.000252769	0.000959891	Tmem163	protein_coding
ENSMUSG00000035735.11	90.3203	-1.2099	0.247351	-4.89144	1.001e-06	5.31414e-06	Dagla	protein_coding
ENSMUSG00000034255.19	294.792	-1.20972	0.144645	-8.36335	6.09598e-17	7.02099e-16	Arhgap27	protein_coding
ENSMUSG00000032898.10	165.393	-1.20938	0.186674	-6.47855	9.26082e-11	7.29072e-10	Fbxo21	protein_coding
ENSMUSG00000068923.15	72.951	-1.20871	0.267024	-4.5266	5.99403e-06	2.89871e-05	Syt11	protein_coding
ENSMUSG00000041949.7	56.3779	-1.20782	0.303909	-3.97429	7.05909e-05	0.000294893	Tango6	protein_coding
ENSMUSG00000043008.10	121.351	-1.20719	0.208447	-5.79134	6.98272e-09	4.62152e-08	Klhl6	protein_coding
ENSMUSG00000021820.19	254.883	-1.20545	0.149812	-8.04642	8.52534e-16	9.33195e-15	Camk2g	protein_coding
ENSMUSG00000079469.12	440.487	-1.20374	0.138428	-8.69575	3.44533e-18	4.18166e-17	Pigb	protein_coding
ENSMUSG00000022364.15	162.696	-1.20298	0.182407	-6.59503	4.25184e-11	3.41144e-10	Tbc1d31	protein_coding
ENSMUSG00000113204.3	96.4339	-1.20261	0.254684	-4.72197	2.33571e-06	1.18541e-05	Gm46430	lncRNA
ENSMUSG00000033454.7	395.539	-1.20224	0.130636	-9.20297	3.48205e-20	4.61366e-19	Zbtb1	protein_coding
ENSMUSG00000056665.3	72.9724	-1.20192	0.277247	-4.33519	1.45635e-05	6.69732e-05	Them6	protein_coding
ENSMUSG00000003153.11	102.301	-1.20122	0.214718	-5.59442	2.21362e-08	1.39363e-07	Slc2a3	protein_coding
ENSMUSG00000022105.7	1040.99	-1.20049	0.102025	-11.7666	5.80258e-32	1.17913e-30	Rb1	protein_coding
ENSMUSG00000020091.17	2113.14	-1.20046	0.0797348	-15.0557	3.168e-51	9.9419e-50	Eif4ebp2	protein_coding
ENSMUSG00000030272.16	583.247	-1.20033	0.119081	-10.0799	6.77608e-24	1.06162e-22	Camk1	protein_coding
ENSMUSG00000004933.18	175.677	-1.19982	0.169274	-7.08804	1.36023e-12	1.22822e-11	Matk	protein_coding
ENSMUSG00000097487.8	44.9889	-1.19971	0.328156	-3.6559	0.00025628	0.000971896	Ptges3l	protein_coding
ENSMUSG00000078439.10	49.1232	-1.19926	0.312438	-3.83838	0.000123849	0.000497433	Smim24	protein_coding
ENSMUSG00000030323.14	52.2428	-1.19921	0.306417	-3.91366	9.0908e-05	0.000374583	Ift122	protein_coding
ENSMUSG00000051832.8	62.9958	-1.19921	0.285894	-4.19459	2.73367e-05	0.000120681	E230016K23Rik	lncRNA
ENSMUSG00000021514.19	162.901	-1.19806	0.178148	-6.72505	1.75528e-11	1.44913e-10	Zfp369	protein_coding
ENSMUSG00000026126.16	203.23	-1.1974	0.167939	-7.12999	1.00375e-12	9.14383e-12	Ptpn18	protein_coding
ENSMUSG00000024948.16	451.826	-1.19667	0.137271	-8.71758	2.8422e-18	3.46603e-17	Map4k2	protein_coding
ENSMUSG00000108037.3	592.874	-1.19552	0.113226	-10.5587	4.63015e-26	7.90593e-25	Gm44597	lncRNA
ENSMUSG00000021592.19	143.924	-1.19525	0.195021	-6.12881	8.85369e-10	6.3961e-09	Arsk	protein_coding
ENSMUSG00000029060.18	395.123	-1.19428	0.124981	-9.55571	1.22736e-21	1.73011e-20	Mib2	protein_coding
ENSMUSG00000041040.13	742.629	-1.19296	0.108588	-10.9861	4.45582e-28	8.1799e-27	Fam117b	protein_coding
ENSMUSG00000061536.14	150.967	-1.19166	0.196635	-6.06027	1.35894e-09	9.67424e-09	Sec22c	protein_coding
ENSMUSG00000030330.16	584.974	-1.19159	0.115364	-10.329	5.21186e-25	8.5643e-24	Ing4	protein_coding
ENSMUSG00000073700.4	487.9	-1.19153	0.116312	-10.2442	1.25658e-24	2.02911e-23	Klhl21	protein_coding
ENSMUSG00000006717.8	130.595	-1.19123	0.195591	-6.09042	1.12615e-09	8.07587e-09	Acot13	protein_coding
ENSMUSG00000040540.7	63.7603	-1.19095	0.287665	-4.14004	3.47241e-05	0.000151055	Ctdsp2-ps	processed_pseudogene
ENSMUSG00000079109.12	74.6689	-1.18672	0.263452	-4.5045	6.65282e-06	3.19697e-05	Pms2	protein_coding
ENSMUSG00000036022.16	56.7874	-1.18507	0.288403	-4.10906	3.97265e-05	0.000171255	Pabir2	protein_coding
ENSMUSG00000032122.16	966.835	-1.1819	0.0980187	-12.0579	1.76137e-33	3.70773e-32	Slc37a2	protein_coding
ENSMUSG00000033257.15	150.066	-1.18104	0.19074	-6.19189	5.94479e-10	4.37943e-09	Ttll4	protein_coding
ENSMUSG00000003228.10	1133.85	-1.18033	0.0938048	-12.5828	2.62563e-36	5.97433e-35	Grk5	protein_coding
ENSMUSG00000078762.11	58.9926	-1.17949	0.30267	-3.89696	9.74075e-05	0.000398722	Haus5	protein_coding
ENSMUSG00000001138.14	223.785	-1.17904	0.153804	-7.66587	1.77623e-14	1.79938e-13	Cnnm3	protein_coding
ENSMUSG00000022788.17	572.87	-1.17901	0.117001	-10.077	6.98595e-24	1.09283e-22	Fgd4	protein_coding
ENSMUSG00000045636.17	157.686	-1.17642	0.184095	-6.39031	1.65554e-10	1.27451e-09	Mtus1	protein_coding
ENSMUSG00000020882.19	82.5123	-1.17557	0.249015	-4.72087	2.34835e-06	1.19153e-05	Cacnb1	protein_coding
ENSMUSG00000046567.11	63.9959	-1.17485	0.273225	-4.29993	1.70855e-05	7.79943e-05	Rlig1	protein_coding
ENSMUSG00000026600.13	3888.27	-1.17209	0.0791155	-14.8149	1.17383e-49	3.57973e-48	Soat1	protein_coding
ENSMUSG00000022526.9	84.9274	-1.17208	0.23989	-4.8859	1.02957e-06	5.45593e-06	Zfp251	protein_coding
ENSMUSG00000041695.3	512.516	-1.17196	0.129323	-9.06221	1.27829e-19	1.65734e-18	Kcnj2	protein_coding
ENSMUSG00000028551.15	72.7748	-1.17119	0.252337	-4.64138	3.46098e-06	1.71952e-05	Cdkn2c	protein_coding
ENSMUSG00000095788.7	1336.21	-1.17094	0.0906185	-12.9217	3.39687e-38	8.09726e-37	Sirpb1a	protein_coding
ENSMUSG00000038244.15	114.325	-1.17006	0.211236	-5.53911	3.04017e-08	1.8931e-07	Mical2	protein_coding
ENSMUSG00000042460.6	858.547	-1.16986	0.108242	-10.8078	3.161e-27	5.65125e-26	C1galt1	protein_coding
ENSMUSG00000068874.14	74.3354	-1.16973	0.262053	-4.46371	8.05536e-06	3.82527e-05	Selenbp1	protein_coding
ENSMUSG00000045968.8	164.065	-1.16955	0.18628	-6.27844	3.41989e-10	2.5673e-09	Teddm2	protein_coding
ENSMUSG00000068747.15	2407.62	-1.16944	0.103554	-11.2931	1.41925e-29	2.71216e-28	Sort1	protein_coding
ENSMUSG00000045362.9	298.084	-1.16826	0.144453	-8.08752	6.08914e-16	6.69382e-15	Tnfrsf26	protein_coding
ENSMUSG00002075987.1	170.604	-1.16645	0.216382	-5.39069	7.01881e-08	4.23191e-07	Gm55636	misc_RNA
ENSMUSG00000049866.13	2683.99	-1.16635	0.0782711	-14.9015	3.22481e-50	9.90807e-49	Arl4c	protein_coding
ENSMUSG00000040560.11	311.972	-1.16597	0.143538	-8.12303	4.54705e-16	5.03364e-15	Wdr7	protein_coding
ENSMUSG00000042462.5	99.4942	-1.16415	0.253289	-4.59614	4.30389e-06	2.11982e-05	Dctpp1	protein_coding
ENSMUSG00000037221.14	276.443	-1.16271	0.14784	-7.86463	3.7019e-15	3.9023e-14	Mospd3	protein_coding
ENSMUSG00000078429.10	2027.05	-1.16239	0.0873092	-13.3135	1.93178e-40	4.84101e-39	Ctdsp2	protein_coding
ENSMUSG00000060152.15	135.993	-1.16224	0.190439	-6.10298	1.04108e-09	7.48932e-09	Pop5	protein_coding
ENSMUSG00000025795.9	1107.84	-1.16174	0.0951575	-12.2087	2.79462e-34	6.03756e-33	Rassf3	protein_coding
ENSMUSG00000040722.8	76.9499	-1.16056	0.249157	-4.65796	3.19353e-06	1.59669e-05	Scamp5	protein_coding
ENSMUSG00000004099.17	494.681	-1.15995	0.13555	-8.55739	1.15447e-17	1.36804e-16	Dnmt1	protein_coding
ENSMUSG00000023764.19	169.83	-1.158	0.191721	-6.04005	1.5407e-09	1.09417e-08	Sfi1	protein_coding
ENSMUSG00000020261.16	397.709	-1.15767	0.144349	-8.01991	1.0582e-15	1.14852e-14	Slc36a1	protein_coding
ENSMUSG00000051343.12	503.996	-1.15689	0.124331	-9.30492	1.34096e-20	1.80353e-19	Rab11fip5	protein_coding
ENSMUSG00000040390.14	191.92	-1.15591	0.178489	-6.4761	9.41252e-11	7.40447e-10	Map3k10	protein_coding
ENSMUSG00000002804.5	97.1683	-1.15532	0.221578	-5.21406	1.84753e-07	1.07206e-06	Nudt14	protein_coding
ENSMUSG00000046562.6	316.957	-1.1549	0.142244	-8.11916	4.69417e-16	5.19371e-15	Unc119b	protein_coding
ENSMUSG00000027765.7	79.816	-1.15406	0.247529	-4.66231	3.12673e-06	1.56558e-05	P2ry1	protein_coding
ENSMUSG00000034353.15	492.956	-1.15369	0.127292	-9.06335	1.26505e-19	1.64225e-18	Ramp1	protein_coding
ENSMUSG00000079445.4	91.7035	-1.15364	0.22823	-5.05471	4.31045e-07	2.39296e-06	B3gnt7	protein_coding
ENSMUSG00000006678.7	54.275	-1.1526	0.308552	-3.7355	0.000187341	0.000729044	Pola1	protein_coding
ENSMUSG00000009575.15	225.291	-1.15244	0.161679	-7.12792	1.01894e-12	9.2739e-12	Cbx5	protein_coding
ENSMUSG00000028914.14	543.465	-1.15232	0.11497	-10.0227	1.21087e-23	1.86856e-22	Casp9	protein_coding
ENSMUSG00002076161.1	472.02	-1.15054	0.161067	-7.14327	9.11395e-13	8.32094e-12	Rn7sk	misc_RNA
ENSMUSG00000030147.13	590.044	-1.15043	0.124349	-9.25161	2.21132e-20	2.949e-19	Clec4b1	protein_coding
ENSMUSG00000021311.10	240.342	-1.14898	0.15373	-7.47397	7.78118e-14	7.57954e-13	Mtr	protein_coding
ENSMUSG00000026575.16	80.8571	-1.14849	0.245881	-4.67092	2.99859e-06	1.50472e-05	Nme7	protein_coding
ENSMUSG00000029836.16	539.673	-1.14811	0.119042	-9.64457	5.18259e-22	7.42789e-21	Cbx3	protein_coding
ENSMUSG00000032422.19	362.918	-1.14665	0.131539	-8.71721	2.85143e-18	3.47523e-17	Snx14	protein_coding
ENSMUSG00000022978.12	161.765	-1.14575	0.181265	-6.32087	2.60091e-10	1.96906e-09	Mis18a	protein_coding
ENSMUSG00000018740.15	51.7767	-1.14569	0.294895	-3.88509	0.000102291	0.000416798	Slc25a35	protein_coding
ENSMUSG00000026854.17	123.884	-1.14506	0.218488	-5.24083	1.59852e-07	9.3231e-07	Usp20	protein_coding
ENSMUSG00000038871.6	74.488	-1.14487	0.266026	-4.30361	1.68041e-05	7.67951e-05	Bpgm	protein_coding
ENSMUSG00000037339.18	243.809	-1.14485	0.153696	-7.44882	9.41773e-14	9.12604e-13	Fam53a	protein_coding
ENSMUSG00000101166.7	111.597	-1.14279	0.21486	-5.31877	1.0447e-07	6.19335e-07	Gm28496	lncRNA
ENSMUSG00000086241.3	66.3156	-1.14242	0.266528	-4.2863	1.81673e-05	8.25288e-05	4930483K19Rik	lncRNA
ENSMUSG00000020424.4	73.3717	-1.14098	0.270289	-4.22135	2.42842e-05	0.000108044	Castor1	protein_coding
ENSMUSG00000052142.16	134.765	-1.14007	0.192943	-5.90883	3.44551e-09	2.35405e-08	Rasal3	protein_coding
ENSMUSG00000040613.15	1795.93	-1.13812	0.0898301	-12.6697	8.70221e-37	2.00229e-35	Apobec1	protein_coding
ENSMUSG00000020315.19	540.73	-1.13797	0.147896	-7.69437	1.42198e-14	1.45053e-13	Sptbn1	protein_coding
ENSMUSG00000042284.11	891.239	-1.13608	0.132938	-8.54596	1.27471e-17	1.50617e-16	Itga1	protein_coding
ENSMUSG00000043004.14	565.344	-1.13506	0.115467	-9.83013	8.35095e-23	1.23662e-21	Gng2	protein_coding
ENSMUSG00000045466.19	48.1004	-1.1342	0.30998	-3.65895	0.000253255	0.000961131	Zfp956	protein_coding
ENSMUSG00000031787.9	159.473	-1.13333	0.189826	-5.97037	2.36721e-09	1.64026e-08	Katnb1	protein_coding
ENSMUSG00000024818.16	386.857	-1.13299	0.127626	-8.87741	6.84381e-19	8.59096e-18	Slc25a45	protein_coding
ENSMUSG00000051238.7	76.5313	-1.13284	0.243878	-4.64511	3.39895e-06	1.69074e-05	Swsap1	protein_coding
ENSMUSG00000001288.16	389.194	-1.13082	0.140607	-8.04241	8.80919e-16	9.62646e-15	Rarg	protein_coding
ENSMUSG00000020284.17	104.88	-1.13052	0.219055	-5.16092	2.45744e-07	1.40414e-06	Cfap410	protein_coding
ENSMUSG00000038024.18	862.011	-1.13032	0.130502	-8.66132	4.66352e-18	5.61372e-17	Dennd4c	protein_coding
ENSMUSG00000027984.9	284.251	-1.12933	0.143951	-7.84521	4.32238e-15	4.54004e-14	Hadh	protein_coding
ENSMUSG00000010751.16	172.266	-1.1293	0.175206	-6.44554	1.15191e-10	8.97566e-10	Tnfrsf22	protein_coding
ENSMUSG00000045679.15	1131.43	-1.12845	0.0926146	-12.1844	3.7656e-34	8.09268e-33	Slc66a3	protein_coding
ENSMUSG00000025422.11	146.632	-1.12573	0.185675	-6.06292	1.33671e-09	9.51929e-09	Agap2	protein_coding
ENSMUSG00000074677.12	4094.01	-1.12532	0.0923991	-12.179	4.0242e-34	8.6394e-33	Sirpb1c	protein_coding
ENSMUSG00000040249.16	4146.14	-1.12472	0.233579	-4.81515	1.47092e-06	7.64474e-06	Lrp1	protein_coding
ENSMUSG00000027428.10	97.3808	-1.1246	0.23736	-4.73795	2.15894e-06	1.10033e-05	Rbbp9	protein_coding
ENSMUSG00000054150.13	142.067	-1.12403	0.214853	-5.23162	1.6803e-07	9.78895e-07	Syne3	protein_coding
ENSMUSG00000041126.17	309.729	-1.12366	0.154725	-7.26226	3.80688e-13	3.56119e-12	H2az2	protein_coding
ENSMUSG00000078317.7	87.6611	-1.12329	0.232225	-4.83709	1.31753e-06	6.89471e-06	F8a	protein_coding
ENSMUSG00000026154.5	76.7321	-1.12293	0.267164	-4.20317	2.63203e-05	0.000116422	Sdhaf4	protein_coding
ENSMUSG00000031431.14	256.728	-1.12283	0.173526	-6.47068	9.75656e-11	7.66629e-10	Tsc22d3	protein_coding
ENSMUSG00000002308.17	63.1913	-1.12162	0.275872	-4.06574	4.78802e-05	0.000204384	Cd320	protein_coding
ENSMUSG00000024913.17	178.302	-1.12103	0.172824	-6.48656	8.78199e-11	6.92438e-10	Lrp5	protein_coding
ENSMUSG00000021775.12	212.254	-1.11902	0.16642	-6.72406	1.7673e-11	1.45847e-10	Nr1d2	protein_coding
ENSMUSG00000026496.12	668.488	-1.11855	0.108677	-10.2925	7.61781e-25	1.24184e-23	Parp1	protein_coding
ENSMUSG00000049672.16	267.542	-1.11844	0.142176	-7.86661	3.64377e-15	3.84498e-14	Zbtb14	protein_coding
ENSMUSG00000025875.15	208.71	-1.11836	0.177244	-6.30973	2.79523e-10	2.10839e-09	Tspan17	protein_coding
ENSMUSG00000085009.2	144.389	-1.11836	0.198857	-5.62394	1.86647e-08	1.18269e-07	Gm12977	lncRNA
ENSMUSG00000034880.8	252.042	-1.11777	0.155191	-7.20253	5.91035e-13	5.45431e-12	Mrpl34	protein_coding
ENSMUSG00000010607.9	117.732	-1.1161	0.225844	-4.94191	7.73629e-07	4.16635e-06	Pigyl	protein_coding
ENSMUSG00000025145.14	153.339	-1.11603	0.18601	-5.99984	1.97517e-09	1.38215e-08	Lrrc45	protein_coding
ENSMUSG00000034557.15	72.2698	-1.1159	0.270975	-4.11808	3.82035e-05	0.000165315	Zfyve9	protein_coding
ENSMUSG00000061887.15	252.097	-1.11584	0.151392	-7.37055	1.69928e-13	1.62668e-12	Ssbp3	protein_coding
ENSMUSG00000030060.15	79.51	-1.11453	0.263792	-4.22501	2.3893e-05	0.000106396	Hmces	protein_coding
ENSMUSG00000040102.11	72.4987	-1.11426	0.276969	-4.02306	5.7448e-05	0.000242556	Klhl42	protein_coding
ENSMUSG00000036188.5	106.186	-1.11362	0.229386	-4.85476	1.20531e-06	6.33165e-06	Ankmy2	protein_coding
ENSMUSG00000079467.10	51.3082	-1.1114	0.294356	-3.77571	0.000159555	0.000628905	Gm14966	lncRNA
ENSMUSG00000020893.18	249.512	-1.11102	0.152545	-7.28322	3.25948e-13	3.06167e-12	Per1	protein_coding
ENSMUSG00000024985.22	246.495	-1.10848	0.154796	-7.16093	8.01301e-13	7.33864e-12	Tcf7l2	protein_coding
ENSMUSG00000086859.6	115.632	-1.10757	0.220175	-5.03041	4.89437e-07	2.69597e-06	Snhg20	lncRNA
ENSMUSG00000029575.18	123.402	-1.10521	0.201158	-5.49422	3.92446e-08	2.41951e-07	Mmab	protein_coding
ENSMUSG00000095041.8	817.734	-1.10502	0.109286	-10.1112	4.92523e-24	7.76982e-23	ENSMUSG00000095041	protein_coding
ENSMUSG00000066800.12	439.942	-1.10382	0.125918	-8.76616	1.84863e-18	2.26786e-17	Rnasel	protein_coding
ENSMUSG00000043445.8	591.186	-1.10352	0.110823	-9.95752	2.33833e-23	3.54969e-22	Pgp	protein_coding
ENSMUSG00000031137.18	76.2759	-1.10048	0.264229	-4.16487	3.11533e-05	0.000136214	Fgf13	protein_coding
ENSMUSG00000030386.20	51.6658	-1.10013	0.300769	-3.65773	0.00025446	0.00096535	Zfp606	protein_coding
ENSMUSG00000043987.19	144.916	-1.09975	0.186002	-5.91257	3.36803e-09	2.30265e-08	Cep164	protein_coding
ENSMUSG00000032739.17	110.705	-1.09908	0.219922	-4.99759	5.80509e-07	3.16956e-06	Pram1	protein_coding
ENSMUSG00000015711.9	458.376	-1.09694	0.123851	-8.85688	8.22879e-19	1.02543e-17	Prune1	protein_coding
ENSMUSG00000004565.16	267.318	-1.0965	0.147814	-7.4181	1.18815e-13	1.14486e-12	Pnpla6	protein_coding
ENSMUSG00000006344.18	86.8484	-1.09591	0.240959	-4.54811	5.4131e-06	2.63516e-05	Ggt5	protein_coding
ENSMUSG00000049643.16	492.659	-1.09438	0.124451	-8.79366	1.44766e-18	1.78664e-17	2310022A10Rik	protein_coding
ENSMUSG00000071654.7	278.785	-1.09418	0.15865	-6.89681	5.31851e-12	4.6019e-11	Uqcc3	protein_coding
ENSMUSG00000042647.14	114.548	-1.09344	0.204757	-5.34021	9.28414e-08	5.53114e-07	Acad12	protein_coding
ENSMUSG00000048440.17	545.531	-1.09173	0.115551	-9.44797	3.45468e-21	4.80378e-20	Cyp4f16	protein_coding
ENSMUSG00000021668.16	98.5138	-1.09127	0.216875	-5.03177	4.85962e-07	2.67755e-06	Polk	protein_coding
ENSMUSG00000112964.3	64.5663	-1.09108	0.268999	-4.05607	4.99058e-05	0.000212459	E430024I08Rik	lncRNA
ENSMUSG00000031880.8	198.123	-1.09081	0.179877	-6.06422	1.32595e-09	9.44599e-09	Rrad	protein_coding
ENSMUSG00000001029.16	60.5298	-1.08944	0.28364	-3.84094	0.000122567	0.000492763	Icam2	protein_coding
ENSMUSG00000023393.16	52.2702	-1.08828	0.297062	-3.66348	0.000248812	0.00094602	Slc17a9	protein_coding
ENSMUSG00000049744.16	144.919	-1.08743	0.195353	-5.56649	2.59922e-08	1.63033e-07	Arhgap15	protein_coding
ENSMUSG00000037824.7	1036.18	-1.08702	0.092538	-11.7468	7.33557e-32	1.4833e-30	Tspan14	protein_coding
ENSMUSG00000003420.9	347.628	-1.08652	0.151392	-7.17688	7.13216e-13	6.54653e-12	Fcgrt	protein_coding
ENSMUSG00000070808.5	179.006	-1.08581	0.187895	-5.77881	7.52327e-09	4.96328e-08	Bicra	protein_coding
ENSMUSG00000087138.3	65.2254	-1.08468	0.266617	-4.06831	4.73558e-05	0.000202317	Gm15545	lncRNA
ENSMUSG00000062866.17	209.228	-1.08452	0.16203	-6.69334	2.1814e-11	1.78941e-10	Phactr2	protein_coding
ENSMUSG00000020228.12	260.274	-1.08446	0.145135	-7.47206	7.89509e-14	7.67957e-13	Helb	protein_coding
ENSMUSG00000030337.17	81.0302	-1.08412	0.249157	-4.35114	1.35429e-05	6.25178e-05	Vamp1	protein_coding
ENSMUSG00000073435.11	100.614	-1.08355	0.243743	-4.44543	8.77151e-06	4.14521e-05	Nme3	protein_coding
ENSMUSG00000121059.1	247.933	-1.08295	0.17336	-6.24681	4.18933e-10	3.12434e-09	Gm57137	lncRNA
ENSMUSG00000048707.10	168.276	-1.08268	0.175063	-6.18454	6.22831e-10	4.57679e-09	Tprn	protein_coding
ENSMUSG00000008193.14	57.5491	-1.08065	0.285659	-3.78299	0.000154957	0.000612428	Spib	protein_coding
ENSMUSG00000025450.5	106.55	-1.08008	0.285685	-3.78066	0.000156414	0.000617829	Gm9752	lncRNA
ENSMUSG00000110185.3	80.8581	-1.07985	0.258052	-4.18462	2.85646e-05	0.000125699	Igip	protein_coding
ENSMUSG00000024897.10	175.867	-1.07875	0.18451	-5.84656	5.01837e-09	3.35714e-08	Apba1	protein_coding
ENSMUSG00000040327.17	140.099	-1.07824	0.190986	-5.64565	1.64562e-08	1.04696e-07	Cul9	protein_coding
ENSMUSG00000032306.15	108.733	-1.07805	0.213096	-5.059	4.21451e-07	2.34541e-06	Mpi	protein_coding
ENSMUSG00000027242.15	77.9758	-1.07722	0.266586	-4.0408	5.32698e-05	0.000225937	Wdr76	protein_coding
ENSMUSG00000023104.10	601.149	-1.07721	0.114376	-9.41816	4.59053e-21	6.33598e-20	Rfc2	protein_coding
ENSMUSG00000034853.17	147.003	-1.0758	0.193815	-5.55063	2.84638e-08	1.77565e-07	Acot11	protein_coding
ENSMUSG00000000056.8	452.855	-1.07513	0.123824	-8.68275	3.86325e-18	4.67508e-17	Narf	protein_coding
ENSMUSG00000024790.9	101.063	-1.07505	0.225579	-4.76572	1.8818e-06	9.64586e-06	Sac3d1	protein_coding
ENSMUSG00000016637.8	82.4571	-1.07429	0.244049	-4.40195	1.07282e-05	5.02021e-05	Ift27	protein_coding
ENSMUSG00000008226.15	97.2227	-1.07352	0.241164	-4.45142	8.53044e-06	4.03872e-05	Scrn3	protein_coding
ENSMUSG00000017664.17	543.205	-1.07269	0.114389	-9.37757	6.75116e-21	9.21283e-20	Slc35c2	protein_coding
ENSMUSG00000073678.5	290.863	-1.07236	0.165595	-6.4758	9.43118e-11	7.4163e-10	Pgap1	protein_coding
ENSMUSG00000009905.6	229.564	-1.07132	0.14982	-7.15067	8.63567e-13	7.90185e-12	Kdsr	protein_coding
ENSMUSG00000020451.18	184.031	-1.07036	0.173584	-6.16623	6.99353e-10	5.11165e-09	Limk2	protein_coding
ENSMUSG00000048058.18	82.0005	-1.07032	0.23889	-4.48041	7.45005e-06	3.55675e-05	Ldlrad3	protein_coding
ENSMUSG00000053158.11	2783.59	-1.06908	0.0765002	-13.9749	2.21747e-44	6.01206e-43	Fes	protein_coding
ENSMUSG00000015776.13	692.112	-1.06722	0.106605	-10.0109	1.36501e-23	2.09227e-22	Med22	protein_coding
ENSMUSG00000039382.13	277.513	-1.0663	0.141609	-7.5299	5.07787e-14	5.00808e-13	Wdr45	protein_coding
ENSMUSG00000079481.12	96.2688	-1.06626	0.238309	-4.47429	7.66647e-06	3.65667e-05	Nhsl2	protein_coding
ENSMUSG00000063849.7	119.488	-1.06619	0.209452	-5.09037	3.57361e-07	2.00615e-06	Ppcdc	protein_coding
ENSMUSG00000060376.8	653.078	-1.0661	0.105427	-10.1123	4.87489e-24	7.69632e-23	Bckdha	protein_coding
ENSMUSG00000021880.8	203.439	-1.06495	0.166185	-6.40823	1.47214e-10	1.13673e-09	Rnase6	protein_coding
ENSMUSG00000026018.13	117.67	-1.06431	0.20672	-5.14855	2.62504e-07	1.4949e-06	Ica1l	protein_coding
ENSMUSG00000028708.17	735.161	-1.06338	0.114502	-9.28697	1.58744e-20	2.12806e-19	Mknk1	protein_coding
ENSMUSG00000075595.10	1291.24	-1.06299	0.0873896	-12.1638	4.84681e-34	1.03405e-32	Zfp652	protein_coding
ENSMUSG00000026355.12	271.754	-1.06154	0.145785	-7.2815	3.30118e-13	3.09801e-12	Mcm6	protein_coding
ENSMUSG00000072837.3	149.452	-1.06127	0.183391	-5.7869	7.16981e-09	4.73618e-08	Mir546	miRNA
ENSMUSG00000034157.13	248.955	-1.05966	0.155094	-6.83241	8.34988e-12	7.11386e-11	Cipc	protein_coding
ENSMUSG00000045312.13	1095.96	-1.05905	0.107317	-9.86848	5.70229e-23	8.53016e-22	Lhfpl2	protein_coding
ENSMUSG00000066042.5	56.0734	-1.05876	0.287086	-3.68796	0.000226059	0.000865766	Med18	protein_coding
ENSMUSG00000030590.16	362.669	-1.0582	0.136015	-7.77998	7.25341e-15	7.49592e-14	Fam98c	protein_coding
ENSMUSG00000035245.13	122.267	-1.05717	0.201275	-5.25237	1.50154e-07	8.78496e-07	Eogt	protein_coding
ENSMUSG00000037151.9	114.694	-1.05629	0.208231	-5.07268	3.9226e-07	2.18949e-06	Lrrc20	protein_coding
ENSMUSG00000039199.7	81.6776	-1.05611	0.245863	-4.29554	1.74269e-05	7.94291e-05	Zdhhc1	protein_coding
ENSMUSG00000028696.13	60.1454	-1.056	0.283747	-3.72161	0.000197954	0.000766858	Ipp	protein_coding
ENSMUSG00000021460.18	277.284	-1.05409	0.146423	-7.19893	6.0689e-13	5.5956e-12	Auh	protein_coding
ENSMUSG00000026585.14	243.669	-1.05349	0.148852	-7.07741	1.46872e-12	1.32269e-11	Kifap3	protein_coding
ENSMUSG00000061758.14	143.501	-1.05313	0.184202	-5.71722	1.08278e-08	7.0393e-08	Akr1b10	protein_coding
ENSMUSG00000091514.4	91.4205	-1.05273	0.223789	-4.70411	2.5498e-06	1.28992e-05	Gm17484	lncRNA
ENSMUSG00000026853.16	744.841	-1.05262	0.102328	-10.2866	8.09574e-25	1.31766e-23	Crat	protein_coding
ENSMUSG00000092074.3	309.457	-1.05115	0.139437	-7.53849	4.75442e-14	4.69359e-13	Dynlt1a	protein_coding
ENSMUSG00000026172.13	61.5391	-1.0511	0.268112	-3.92039	8.84054e-05	0.000364783	Bcs1l	protein_coding
ENSMUSG00000099098.6	105.624	-1.05081	0.21316	-4.92967	8.23674e-07	4.41963e-06	1110035H17Rik	lncRNA
ENSMUSG00000026807.9	68.362	-1.05046	0.269667	-3.89541	9.80331e-05	0.000400963	Ak8	protein_coding
ENSMUSG00000020453.18	148.306	-1.05009	0.183878	-5.71077	1.12469e-08	7.29433e-08	Patz1	protein_coding
ENSMUSG00000059713.13	267.415	-1.05001	0.144325	-7.27529	3.45666e-13	3.23799e-12	Rcan3	protein_coding
ENSMUSG00000026860.17	363.165	-1.04932	0.13103	-8.00829	1.16316e-15	1.25845e-14	Sh3glb2	protein_coding
ENSMUSG00000022571.10	120.266	-1.04931	0.209678	-5.00437	5.60443e-07	3.06571e-06	Pycr3	protein_coding
ENSMUSG00000028974.14	212.778	-1.04878	0.155351	-6.75106	1.46766e-11	1.222e-10	Dffa	protein_coding
ENSMUSG00000040350.17	135.225	-1.04825	0.193982	-5.40386	6.52218e-08	3.94521e-07	Trim7	protein_coding
ENSMUSG00000022750.19	97.4451	-1.04823	0.222441	-4.71243	2.44786e-06	1.23957e-05	Klhl22	protein_coding
ENSMUSG00000032754.15	1702.98	-1.04818	0.0825159	-12.7027	5.70896e-37	1.32098e-35	Slc8b1	protein_coding
ENSMUSG00000121195.1	202.249	-1.048	0.172751	-6.06653	1.307e-09	9.31744e-09	Gm56876	lncRNA
ENSMUSG00000095028.7	2569.79	-1.04784	0.104393	-10.0375	1.04292e-23	1.61669e-22	Sirpb1b	protein_coding
ENSMUSG00000026632.18	60.0411	-1.04726	0.280421	-3.73459	0.000188024	0.000731424	Tatdn3	protein_coding
ENSMUSG00000024986.13	283.97	-1.04685	0.140178	-7.46804	8.14003e-14	7.91032e-13	Hhex	protein_coding
ENSMUSG00000034848.18	61.3045	-1.04618	0.27185	-3.84839	0.000118898	0.000478954	Ttc21b	protein_coding
ENSMUSG00000036880.11	379.872	-1.04611	0.130521	-8.01487	1.10253e-15	1.196e-14	Acaa2	protein_coding
ENSMUSG00000000282.13	718.061	-1.04602	0.106531	-9.81887	9.33809e-23	1.37782e-21	Mnt	protein_coding
ENSMUSG00000029270.11	540.239	-1.04587	0.118739	-8.80815	1.27229e-18	1.57711e-17	Dipk1a	protein_coding
ENSMUSG00000056917.14	788.459	-1.04552	0.103899	-10.0628	8.06698e-24	1.2562e-22	Sipa1	protein_coding
ENSMUSG00000032012.10	68.7762	-1.04408	0.260028	-4.01527	5.93782e-05	0.000250139	Nectin1	protein_coding
ENSMUSG00000047635.7	89.6608	-1.04399	0.230952	-4.52037	6.17306e-06	2.98195e-05	Mtrfr	protein_coding
ENSMUSG00000042500.12	252.749	-1.04391	0.154739	-6.74629	1.51674e-11	1.26133e-10	Ago4	protein_coding
ENSMUSG00000073792.12	61.8364	-1.04358	0.271431	-3.84473	0.000120683	0.000485858	Alg6	protein_coding
ENSMUSG00000050860.7	397.186	-1.04256	0.123219	-8.46101	2.65073e-17	3.10346e-16	Phospho1	protein_coding
ENSMUSG00000028550.16	271.107	-1.04185	0.143911	-7.23959	4.50031e-13	4.19076e-12	Atg4c	protein_coding
ENSMUSG00000044328.14	111.59	-1.0402	0.209361	-4.96844	6.74942e-07	3.66081e-06	Trp53i13	protein_coding
ENSMUSG00000033033.11	105.103	-1.04019	0.214219	-4.85573	1.19943e-06	6.30399e-06	Calhm2	protein_coding
ENSMUSG00000021094.11	404.595	-1.03724	0.15083	-6.87689	6.1173e-12	5.27084e-11	Dhrs7	protein_coding
ENSMUSG00000051335.7	219.419	-1.03719	0.183636	-5.64807	1.62258e-08	1.03357e-07	Gfod1	protein_coding
ENSMUSG00000014470.5	789.523	-1.037	0.0980723	-10.5739	3.93847e-26	6.74172e-25	Rnf166	protein_coding
ENSMUSG00000041000.9	63.6027	-1.03654	0.268044	-3.86703	0.000110167	0.000446585	Trim62	protein_coding
ENSMUSG00000074733.15	131.479	-1.03557	0.196608	-5.26715	1.38561e-07	8.13685e-07	Zfp950	protein_coding
ENSMUSG00000079165.11	237.825	-1.03475	0.155542	-6.65253	2.88104e-11	2.33902e-10	Sap25	protein_coding
ENSMUSG00000022253.18	164.006	-1.03461	0.176843	-5.85047	4.90183e-09	3.28453e-08	Nadk2	protein_coding
ENSMUSG00002075547.1	152.807	-1.03438	0.180175	-5.74096	9.41415e-09	6.14946e-08	Gm55986	miRNA
ENSMUSG00000000253.14	104.519	-1.03416	0.234732	-4.40572	1.05435e-05	4.93491e-05	Gmpr	protein_coding
ENSMUSG00000041354.17	1044.25	-1.03392	0.0910373	-11.3571	6.83964e-30	1.31809e-28	Rgl2	protein_coding
ENSMUSG00000028906.18	722.791	-1.03203	0.110334	-9.35368	8.46492e-21	1.14979e-19	Epb41	protein_coding
ENSMUSG00000030316.14	86.3563	-1.03178	0.242293	-4.2584	2.05894e-05	9.27315e-05	Tamm41	protein_coding
ENSMUSG00000052713.10	427.279	-1.03147	0.137971	-7.47598	7.66332e-14	7.46828e-13	Zfp608	protein_coding
ENSMUSG00000028743.8	167.815	-1.03145	0.196215	-5.25671	1.46654e-07	8.59241e-07	Akr7a5	protein_coding
ENSMUSG00000019820.12	184.263	-1.02946	0.213344	-4.82534	1.39767e-06	7.2899e-06	Utrn	protein_coding
ENSMUSG00000028238.7	1866.27	-1.02897	0.0808404	-12.7284	4.11204e-37	9.53622e-36	Atp6v0d2	protein_coding
ENSMUSG00000110652.2	65.2179	-1.02766	0.272541	-3.77067	0.000162812	0.000641125	Gm33023	lncRNA
ENSMUSG00000038252.14	173.693	-1.02752	0.177547	-5.78731	7.15224e-09	4.7261e-08	Ncapd2	protein_coding
ENSMUSG00000027763.14	5889.42	-1.02595	0.07662	-13.3901	6.9121e-41	1.7601e-39	Mbnl1	protein_coding
ENSMUSG00000001143.14	366.716	-1.02579	0.12673	-8.09428	5.7604e-16	6.34603e-15	Lman2l	protein_coding
ENSMUSG00000031310.17	147.371	-1.02565	0.193451	-5.30183	1.14648e-07	6.76548e-07	Zmym3	protein_coding
ENSMUSG00000047369.18	81.1427	-1.02236	0.253451	-4.03375	5.48928e-05	0.000232388	Dnah14	protein_coding
ENSMUSG00000028559.18	2022.22	-1.02197	0.0814602	-12.5456	4.20083e-36	9.51632e-35	Osbpl9	protein_coding
ENSMUSG00000001247.17	243.983	-1.02094	0.154017	-6.62874	3.3857e-11	2.73683e-10	Lsr	protein_coding
ENSMUSG00000022554.8	97.4647	-1.02093	0.238063	-4.28849	1.79892e-05	8.17924e-05	Hgh1	protein_coding
ENSMUSG00000096255.3	907.402	-1.02091	0.121712	-8.38785	4.95104e-17	5.7248e-16	Dynlt1b	protein_coding
ENSMUSG00000036853.6	76.4365	-1.01966	0.24243	-4.20601	2.59915e-05	0.000115042	Mcoln3	protein_coding
ENSMUSG00000022856.10	111.921	-1.01951	0.235932	-4.32118	1.55198e-05	7.12271e-05	Tmem41a	protein_coding
ENSMUSG00000001588.13	254.36	-1.01919	0.148657	-6.85598	7.08269e-12	6.06952e-11	Acap1	protein_coding
ENSMUSG00000008035.13	1271.04	-1.01855	0.0938573	-10.8521	1.94807e-27	3.51337e-26	Mid1ip1	protein_coding
ENSMUSG00000003346.15	619.546	-1.01845	0.113345	-8.98545	2.57684e-19	3.2931e-18	Abhd17a	protein_coding
ENSMUSG00000091119.3	490.276	-1.01804	0.155062	-6.56541	5.18896e-11	4.14068e-10	Ccdc152	protein_coding
ENSMUSG00000028042.16	1555.29	-1.0174	0.0846811	-12.0144	2.98358e-33	6.22307e-32	Zbtb7b	protein_coding
ENSMUSG00000046994.10	108.965	-1.01552	0.212605	-4.77656	1.78322e-06	9.17031e-06	Mars2	protein_coding
ENSMUSG00000057469.9	232.78	-1.01445	0.160922	-6.30401	2.90035e-10	2.18607e-09	E2f6	protein_coding
ENSMUSG00000095677.3	376.894	-1.01397	0.134689	-7.52826	5.14201e-14	5.06647e-13	Dynlt1f	protein_coding
ENSMUSG00000037251.6	90.4042	-1.01243	0.226984	-4.46035	8.18246e-06	3.88383e-05	Pomk	protein_coding
ENSMUSG00000040907.16	1319.08	-1.01232	0.0878187	-11.5274	9.604e-31	1.89714e-29	Atp1a3	protein_coding
ENSMUSG00000028479.19	120.304	-1.01025	0.198096	-5.0998	3.40011e-07	1.91451e-06	Gne	protein_coding
ENSMUSG00000021947.12	178.621	-1.00969	0.172782	-5.84375	5.10377e-09	3.41316e-08	Cryl1	protein_coding
ENSMUSG00000120328.1	87.0656	-1.00849	0.237526	-4.24582	2.17798e-05	9.76643e-05	Gm56592	lncRNA
ENSMUSG00000109493.2	287.77	-1.00783	0.139494	-7.22491	5.01449e-13	4.6569e-12	Gm45208	protein_coding
ENSMUSG00000029674.14	293.174	-1.00744	0.145112	-6.94251	3.85187e-12	3.36551e-11	Limk1	protein_coding
ENSMUSG00000031360.15	765.532	-1.00558	0.100317	-10.0241	1.19467e-23	1.84495e-22	Ctps2	protein_coding
ENSMUSG00000020886.18	64.4208	-1.00483	0.27021	-3.71869	0.000200258	0.000774759	Dlg4	protein_coding
ENSMUSG00000102644.8	123.018	-1.00458	0.203321	-4.94084	7.77879e-07	4.18814e-06	Thap6	transcribed_unitary_pseudogene
ENSMUSG00000026928.15	685.307	-1.00314	0.10215	-9.82028	9.20897e-23	1.35975e-21	Card9	protein_coding
ENSMUSG00000043895.7	570.499	-1.00284	0.10988	-9.12667	7.06359e-20	9.23396e-19	S1pr2	protein_coding
ENSMUSG00000018752.20	900.196	-1.00274	0.102405	-9.79188	1.22008e-22	1.78863e-21	Tnfsfm13	protein_coding
ENSMUSG00000049411.16	63.115	-1.002	0.26673	-3.75661	0.000172233	0.000674731	Tmem241	protein_coding
ENSMUSG00000031388.15	141.624	-1.00093	0.196805	-5.08592	3.65855e-07	2.05159e-06	Naa10	protein_coding
ENSMUSG00000031938.16	315.753	-1.00087	0.131476	-7.61258	2.68679e-14	2.68732e-13	4931406C07Rik	protein_coding
ENSMUSG00000018474.19	218.397	-1.00026	0.154622	-6.46909	9.85941e-11	7.73822e-10	Chd3	protein_coding

## Sheet: Upregurated genes
gene_id	baseMean	log2FoldChange	lfcSE	stat	pvalue	padj	gene_name	gene_type
ENSMUSG00000057465.6	114.373	10.5565	2.56501	4.11559	3.86182e-05	0.000167004	Saa2	protein_coding
ENSMUSG00000074115.6	63.0605	8.73418	1.20122	7.2711	3.56583e-13	3.33721e-12	Saa1	protein_coding
ENSMUSG00000048806.5	198.431	8.51857	0.736174	11.5714	5.75339e-31	1.13979e-29	Ifnb1	protein_coding
ENSMUSG00000016524.13	40.2367	8.08394	1.21947	6.62905	3.37849e-11	2.73208e-10	Il19	protein_coding
ENSMUSG00000004296.15	20541.8	8.00074	0.0918874	87.0711	0	0	Il12b	protein_coding
ENSMUSG00000029409.9	3371.56	7.92931	0.169781	46.7033	0	0	U90926	protein_coding
ENSMUSG00000113619.2	170.687	7.71019	0.609426	12.6516	1.09679e-36	2.50954e-35	Gm47118	lncRNA
ENSMUSG00000028356.5	15.2448	7.64406	1.26652	6.03547	1.58505e-09	1.12294e-08	Ambp	protein_coding
ENSMUSG00000018916.6	28.5497	7.58591	1.22729	6.18102	6.36877e-10	4.67164e-09	Csf2	protein_coding
ENSMUSG00000021367.9	1887.41	7.50401	0.185055	40.5501	0	0	Edn1	protein_coding
ENSMUSG00000087185.2	73.072	7.48371	0.862171	8.68008	3.9549e-18	4.78035e-17	Gm13872	lncRNA
ENSMUSG00000020826.10	1620.36	7.17487	0.189768	37.8086	0	0	Nos2	protein_coding
ENSMUSG00000042212.4	10.5814	7.14991	1.33387	5.36026	8.31007e-08	4.97393e-07	Sprr2d	protein_coding
ENSMUSG00000055030.2	10.5976	7.14374	1.31141	5.44737	5.11193e-08	3.1179e-07	Sprr2e	protein_coding
ENSMUSG00000043461.14	9.31334	6.95777	1.32693	5.2435	1.57555e-07	9.19177e-07	Sptssb	protein_coding
ENSMUSG00000023964.16	18.4152	6.95317	1.25075	5.55919	2.71036e-08	1.69492e-07	Calcr	protein_coding
ENSMUSG00000020701.13	17.9607	6.91817	1.25446	5.51484	3.49094e-08	2.15872e-07	Tmem132e	protein_coding
ENSMUSG00000025746.12	21247.4	6.90013	0.0956198	72.1622	0	0	Il6	protein_coding
ENSMUSG00000000182.10	9.13175	6.89918	1.32377	5.21178	1.87034e-07	1.08468e-06	Fgf23	protein_coding
ENSMUSG00000027776.13	118.579	6.77288	0.541173	12.5152	6.16596e-36	1.38761e-34	Il12a	protein_coding
ENSMUSG00000085585.2	16.0155	6.73786	1.26541	5.32465	1.01148e-07	6.01028e-07	Gm12223	lncRNA
ENSMUSG00000059991.8	7.52117	6.62988	1.35	4.91101	9.06074e-07	4.839e-06	Nptx2	protein_coding
ENSMUSG00000016529.6	317.212	6.61282	0.321411	20.5744	4.65923e-94	3.01659e-92	Il10	protein_coding
ENSMUSG00000032487.9	35845.9	6.45983	0.0749959	86.1357	0	0	Ptgs2	protein_coding
ENSMUSG00000050395.10	10024.7	6.4545	0.0943975	68.3758	0	0	Tnfsf15	protein_coding
ENSMUSG00000043613.9	6.46399	6.41669	1.37601	4.66326	3.11245e-06	1.55919e-05	Mmp3	protein_coding
ENSMUSG00000114935.2	34.1455	6.37376	0.8897	7.16394	7.83929e-13	7.18917e-12	Gm47040	lncRNA
ENSMUSG00000064232.3	12.2707	6.35129	1.28982	4.92418	8.47143e-07	4.53607e-06	Gm5414	protein_coding
ENSMUSG00000021765.10	916.899	6.15875	0.178909	34.424	1.10181e-259	2.69209e-257	Fst	protein_coding
ENSMUSG00000026984.5	1350.94	6.10586	0.150593	40.5454	0	0	Il36a	protein_coding
ENSMUSG00000063388.6	5.13464	6.0975	1.43423	4.25141	2.12424e-05	9.54684e-05	BC023105	processed_pseudogene
ENSMUSG00000042244.5	5.02435	6.07349	1.44596	4.20033	2.66527e-05	0.00011774	Pglyrp3	protein_coding
ENSMUSG00000037406.8	1032.85	5.97158	0.160591	37.185	1.19271e-302	3.6536e-300	Htra4	protein_coding
ENSMUSG00000103165.2	49.449	5.96647	1.00869	5.91507	3.31734e-09	2.27102e-08	Gm37560	TEC
ENSMUSG00000085498.3	13836.6	5.94228	0.0940868	63.1574	0	0	Gm14023	lncRNA
ENSMUSG00000066363.13	41.2862	5.88395	0.71151	8.26968	1.34324e-16	1.52565e-15	Serpina3f	protein_coding
ENSMUSG00000018930.4	19517.4	5.86666	0.116603	50.3132	0	0	Ccl4	protein_coding
ENSMUSG00000005089.16	403.261	5.85058	0.232924	25.1179	3.16975e-139	3.1428e-137	Slc1a2	protein_coding
ENSMUSG00000063727.4	8.57374	5.84025	1.32864	4.39566	1.10437e-05	5.15725e-05	Tnfrsf11b	protein_coding
ENSMUSG00000053846.6	284.458	5.78084	0.271863	21.2638	2.45669e-100	1.67512e-98	Lipg	protein_coding
ENSMUSG00000040717.7	8.28077	5.77898	1.33121	4.34114	1.41746e-05	6.52726e-05	Il17rd	protein_coding
ENSMUSG00000082976.11	4.0616	5.77051	1.51879	3.7994	0.000145045	0.00057636	Gm15056	protein_coding
ENSMUSG00000027399.2	44281.3	5.76442	0.0703653	81.9213	0	0	Il1a	protein_coding
ENSMUSG00000040026.9	60456.2	5.70798	0.102442	55.7189	0	0	Saa3	protein_coding
ENSMUSG00000103588.2	284.965	5.70365	0.509532	11.1939	4.36779e-29	8.26979e-28	Gm18445	unprocessed_pseudogene
ENSMUSG00000027188.9	14.4847	5.70359	1.14173	4.99555	5.86682e-07	3.20156e-06	Pamr1	protein_coding
ENSMUSG00000038239.12	32.6855	5.57599	0.726706	7.67297	1.6806e-14	1.70671e-13	Hrc	protein_coding
ENSMUSG00000025383.3	226.132	5.56952	0.286827	19.4177	5.46946e-84	3.00952e-82	Il23a	protein_coding
ENSMUSG00000017652.17	6859.71	5.55242	0.0957361	57.9972	0	0	Cd40	protein_coding
ENSMUSG00000116935.2	58.424	5.54953	0.542893	10.2221	1.57814e-24	2.54038e-23	Gpr31a	processed_pseudogene
ENSMUSG00000026535.10	30.971	5.5325	0.738763	7.48887	6.94682e-14	6.79907e-13	Ifi202b	protein_coding
ENSMUSG00000024810.17	6.80712	5.51462	1.37754	4.00325	6.24773e-05	0.000262387	Il33	protein_coding
ENSMUSG00002076962.1	6.56969	5.45546	1.3705	3.98063	6.87339e-05	0.000287545	Gm56338	miRNA
ENSMUSG00000097028.3	6.56323	5.43175	1.37712	3.94429	8.00384e-05	0.000332397	Ptgs2os	lncRNA
ENSMUSG00000009093.8	6.24725	5.37859	1.38395	3.88641	0.000101739	0.000414714	Gstt4	protein_coding
ENSMUSG00000044317.8	6.2278	5.37457	1.37659	3.90427	9.45083e-05	0.000387783	Gpr4	protein_coding
ENSMUSG00000065397.3	46.1851	5.37108	0.583792	9.20033	3.56861e-20	4.72225e-19	Mir155	miRNA
ENSMUSG00000024379.5	49.9504	5.32719	0.549117	9.70136	2.97497e-22	4.30594e-21	Tslp	protein_coding
ENSMUSG00000026241.6	21.3716	5.28617	0.840069	6.29254	3.12304e-10	2.35047e-09	Nppc	protein_coding
ENSMUSG00000038067.3	1103.24	5.26523	0.134069	39.2725	0	0	Csf3	protein_coding
ENSMUSG00000029005.5	31.643	5.26328	0.673387	7.81613	5.44704e-15	5.69221e-14	Draxin	protein_coding
ENSMUSG00000105504.5	6202.45	5.24499	0.0839604	62.4698	0	0	Gbp5	protein_coding
ENSMUSG00000025279.8	9.89287	5.19356	1.18109	4.39727	1.09623e-05	5.1204e-05	Dnase1l3	protein_coding
ENSMUSG00000052353.14	19.2352	5.16561	0.858545	6.0167	1.78009e-09	1.25161e-08	Cemip	protein_coding
ENSMUSG00000027314.7	14.9659	5.13142	0.948405	5.41058	6.28203e-08	3.80444e-07	Dll4	protein_coding
ENSMUSG00000006403.14	64.0869	5.11961	0.471147	10.8663	1.66899e-27	3.018e-26	Adamts4	protein_coding
ENSMUSG00000116702.2	28.3007	5.08515	0.684343	7.43071	1.08014e-13	1.04226e-12	Gm6553	processed_pseudogene
ENSMUSG00000085389.9	9.43038	5.07952	1.18372	4.29116	1.7774e-05	8.09216e-05	1700003M07Rik	lncRNA
ENSMUSG00000101625.2	13.5999	5.05327	0.971481	5.20162	1.97557e-07	1.14152e-06	Gm29371	lncRNA
ENSMUSG00000020641.17	20446.9	5.04073	0.0794466	63.448	0	0	Rsad2	protein_coding
ENSMUSG00000085977.2	44.6104	4.99605	0.536603	9.31052	1.27209e-20	1.71202e-19	Gm5970	processed_pseudogene
ENSMUSG00000019489.8	44.4903	4.98648	0.532556	9.3633	7.72862e-21	1.05187e-19	Cd70	protein_coding
ENSMUSG00000087232.2	12.5572	4.88454	0.990715	4.93032	8.20955e-07	4.40619e-06	Gm14764	lncRNA
ENSMUSG00000024402.6	121.424	4.85927	0.317118	15.3232	5.34946e-53	1.74829e-51	Lta	protein_coding
ENSMUSG00000113224.2	12.2148	4.84357	1.05393	4.59573	4.31228e-06	2.12345e-05	Gm48444	lncRNA
ENSMUSG00000024245.5	30.9081	4.8166	0.615434	7.82635	5.02239e-15	5.25916e-14	Tmem178	protein_coding
ENSMUSG00000025321.15	399.174	4.77311	0.187517	25.4543	6.32816e-143	6.49396e-141	Itgb8	protein_coding
ENSMUSG00000097418.8	761.842	4.72605	0.159018	29.7202	4.21417e-194	6.6532e-192	Mir155hg	lncRNA
ENSMUSG00000038037.6	2297.52	4.69785	0.108602	43.2574	0	0	Socs1	protein_coding
ENSMUSG00000034459.9	13747.1	4.68183	0.103419	45.2706	0	0	Ifit1	protein_coding
ENSMUSG00000027777.16	129.81	4.65257	0.293983	15.826	2.05988e-56	7.17777e-55	Schip1	protein_coding
ENSMUSG00000102422.2	129.81	4.65257	0.293983	15.826	2.05988e-56	7.17777e-55	Iqschfp	protein_coding
ENSMUSG00000000247.12	24.1218	4.64385	0.662104	7.01377	2.31974e-12	2.06373e-11	Lhx2	protein_coding
ENSMUSG00000000982.6	40368.2	4.63074	0.088087	52.5701	0	0	Ccl3	protein_coding
ENSMUSG00000004098.8	167.506	4.62174	0.265363	17.4167	6.16842e-68	2.64302e-66	Col5a3	protein_coding
ENSMUSG00000020638.9	7182.37	4.62113	0.0835911	55.2826	0	0	Cmpk2	protein_coding
ENSMUSG00000082365.4	7.21192	4.61392	1.21256	3.80509	0.00014175	0.000564581	Btf3-ps11	transcribed_processed_pseudogene
ENSMUSG00000022146.13	9.98757	4.61231	1.01609	4.53926	5.64507e-06	2.74288e-05	Osmr	protein_coding
ENSMUSG00000044576.7	20.5558	4.61221	0.72477	6.36368	1.96972e-10	1.50902e-09	Garem2	protein_coding
ENSMUSG00000092021.10	16.4886	4.58317	0.821223	5.58091	2.39263e-08	1.5031e-07	Gbp11	protein_coding
ENSMUSG00000120024.1	23367.3	4.56462	0.0795028	57.4145	0	0	Gm53692	lncRNA
ENSMUSG00000050440.9	39.104	4.55059	0.511456	8.89733	5.72048e-19	7.20731e-18	Hamp	protein_coding
ENSMUSG00000053541.4	21.8862	4.51269	0.778324	5.79796	6.71275e-09	4.45145e-08	Gvin-ps6	unprocessed_pseudogene
ENSMUSG00000034855.14	17990.7	4.50583	0.101023	44.6018	0	0	Cxcl10	protein_coding
ENSMUSG00000030156.6	3709.03	4.46499	0.0992377	44.9929	0	0	Cd69	protein_coding
ENSMUSG00000097754.3	175.819	4.43442	0.247186	17.9396	5.78307e-72	2.64937e-70	Ptgs2os2	lncRNA
ENSMUSG00000041827.16	2164.75	4.42937	0.126366	35.052	3.63966e-269	9.70136e-267	Oasl1	protein_coding
ENSMUSG00000086320.2	92.2818	4.41891	0.334086	13.2269	6.13881e-40	1.52719e-38	Gm12840	lncRNA
ENSMUSG00000117239.3	23.2223	4.41159	0.655946	6.72553	1.7495e-11	1.44494e-10	Gpr31c	transcribed_processed_pseudogene
ENSMUSG00000107350.2	30.3652	4.40682	0.579224	7.60816	2.7803e-14	2.77813e-13	Gm19610	lncRNA
ENSMUSG00000082676.2	12.045	4.39261	0.935013	4.69791	2.62836e-06	1.32705e-05	Gm11843	processed_pseudogene
ENSMUSG00000034842.17	2249.39	4.38551	0.257805	17.011	6.80988e-65	2.77865e-63	Art3	protein_coding
ENSMUSG00000082116.2	11.6845	4.36916	0.963909	4.53275	5.82212e-06	2.8189e-05	Gm12188	processed_pseudogene
ENSMUSG00000035373.3	105.083	4.36012	0.320878	13.5881	4.71228e-42	1.22579e-40	Ccl7	protein_coding
ENSMUSG00000003665.8	70.5601	4.32831	0.364016	11.8904	1.32699e-32	2.73172e-31	Has1	protein_coding
ENSMUSG00000081219.2	103.546	4.32226	0.306671	14.0941	4.12621e-45	1.14133e-43	Bambi-ps1	processed_pseudogene
ENSMUSG00000055202.12	238.5	4.28995	0.211708	20.2636	2.69605e-91	1.65176e-89	Zfp811	protein_coding
ENSMUSG00000028773.9	146.468	4.27278	0.257979	16.5625	1.30051e-61	5.0267e-60	Fabp3	protein_coding
ENSMUSG00000060183.8	68.4852	4.27061	0.373279	11.4408	2.61458e-30	5.09606e-29	Cxcl11	protein_coding
ENSMUSG00000003863.19	531.278	4.26493	0.146272	29.1575	6.72e-187	9.71276e-185	Ppfia3	protein_coding
ENSMUSG00000050953.11	333.667	4.25018	0.177729	23.9138	2.20183e-126	1.89875e-124	Gja1	protein_coding
ENSMUSG00000023341.17	1611.36	4.24713	0.107008	39.6897	0	0	Mx2	protein_coding
ENSMUSG00000075033.5	136.481	4.23394	0.267436	15.8316	1.88309e-56	6.5953e-55	Nxpe3	protein_coding
ENSMUSG00000035849.15	38.084	4.23316	0.49182	8.60713	7.49144e-18	8.96004e-17	Krt222	protein_coding
ENSMUSG00000037188.8	11.0135	4.22261	0.910057	4.63994	3.48514e-06	1.7311e-05	Grhl3	protein_coding
ENSMUSG00000000320.11	10.3231	4.21445	0.926713	4.54774	5.4225e-06	2.63911e-05	Alox12	protein_coding
ENSMUSG00000078922.10	1881.21	4.2118	0.104261	40.3969	0	0	Tgtp1	protein_coding
ENSMUSG00000097638.2	8.30604	4.20823	1.04826	4.0145	5.95722e-05	0.000250853	Carlr	protein_coding
ENSMUSG00000104340.3	19.9892	4.17194	0.667899	6.24637	4.2011e-10	3.13198e-09	Gm10522	lncRNA
ENSMUSG00000020010.8	568.831	4.1623	0.145414	28.6239	3.38995e-180	4.73301e-178	Vnn3	protein_coding
ENSMUSG00000045932.13	6301.5	4.14681	0.0860253	48.2045	0	0	Ifit2	protein_coding
ENSMUSG00000043943.15	14.4731	4.14207	0.789865	5.24402	1.57116e-07	9.16874e-07	Naalad2	protein_coding
ENSMUSG00000079363.8	604.943	4.13668	0.14474	28.5801	1.18849e-179	1.63709e-177	Gbp4	protein_coding
ENSMUSG00000031596.16	34353.7	4.12552	0.0847431	48.6826	0	0	Slc7a2	protein_coding
ENSMUSG00000121126.1	7.49502	4.12082	1.04919	3.92761	8.57955e-05	0.000355014	Gm56554	lncRNA
ENSMUSG00000078921.4	2514.04	4.12033	0.0993736	41.463	0	0	Tgtp2	protein_coding
ENSMUSG00000056133.6	9.36127	4.11793	0.979986	4.20203	2.64537e-05	0.00011697	Unc93a2	protein_coding
ENSMUSG00000121735.1	7.87914	4.11526	1.049	3.92303	8.74429e-05	0.00036103	ENSMUSG00000121735	lncRNA
ENSMUSG00000107736.3	1355.11	4.11013	0.107464	38.2467	0	0	Gm44148	lncRNA
ENSMUSG00000054072.13	97.7247	4.10473	0.305723	13.4263	4.24127e-41	1.08403e-39	Iigp1	protein_coding
ENSMUSG00000041324.15	13988.4	4.10349	0.0904089	45.3881	0	0	Inhba	protein_coding
ENSMUSG00000078616.3	133.023	4.09869	0.271896	15.0745	2.38408e-51	7.53943e-50	Trim30c	protein_coding
ENSMUSG00000031538.7	87.6802	4.09581	0.328065	12.4848	9.04192e-36	2.02153e-34	Plat	protein_coding
ENSMUSG00000071311.3	79.5331	4.09331	0.364343	11.2348	2.75197e-29	5.23946e-28	Gpr31b	protein_coding
ENSMUSG00000090881.4	25.6308	4.09229	0.601394	6.80467	1.01283e-11	8.55095e-11	Phf11	unprocessed_pseudogene
ENSMUSG00000030107.11	6122.86	4.0508	0.0931144	43.5035	0	0	Usp18	protein_coding
ENSMUSG00000086866.3	18.7822	4.02072	0.669855	6.00238	1.94449e-09	1.36161e-08	4930512H18Rik	lncRNA
ENSMUSG00000026981.16	58923.6	3.99631	0.0710487	56.2475	0	0	Il1rn	protein_coding
ENSMUSG00000029380.12	13330	3.97308	0.0788671	50.377	0	0	Cxcl1	protein_coding
ENSMUSG00000067610.2	13.5464	3.96915	0.774632	5.12392	2.99244e-07	1.69239e-06	Klri1	protein_coding
ENSMUSG00000105096.2	766.37	3.96876	0.12896	30.7752	5.63604e-208	9.63951e-206	Gbp10	protein_coding
ENSMUSG00000067297.6	93.0923	3.96419	0.318895	12.431	1.77396e-35	3.92335e-34	Ifit1bl2	protein_coding
ENSMUSG00000047884.7	11.3415	3.95116	0.846315	4.66866	3.03163e-06	1.51944e-05	Klk9	protein_coding
ENSMUSG00000034394.15	287.182	3.94408	0.178735	22.0667	6.60982e-108	4.845e-106	Lif	protein_coding
ENSMUSG00000029379.11	64048.1	3.94366	0.0774267	50.9342	0	0	Cxcl3	protein_coding
ENSMUSG00000035692.8	6007.58	3.93536	0.113704	34.6107	1.74682e-262	4.37216e-260	Isg15	protein_coding
ENSMUSG00000097924.3	18.8435	3.92141	0.64965	6.03618	1.57804e-09	1.11875e-08	A730020E08Rik	lncRNA
ENSMUSG00000078349.5	137.242	3.91444	0.261669	14.9595	1.35008e-50	4.18567e-49	AW011738	lncRNA
ENSMUSG00000021303.15	105.384	3.88911	0.283112	13.737	6.09558e-43	1.60598e-41	Gng4	protein_coding
ENSMUSG00000079362.6	1670.13	3.87993	0.105109	36.9133	2.82658e-298	8.40765e-296	Gm43302	protein_coding
ENSMUSG00000039578.18	15.8921	3.87597	0.738827	5.24611	1.55348e-07	9.07072e-07	Ccser1	protein_coding
ENSMUSG00000021872.9	14.5227	3.87334	0.737091	5.2549	1.48107e-07	8.67015e-07	Rnase10	protein_coding
ENSMUSG00000052013.16	101.922	3.86966	0.288092	13.432	3.92716e-41	1.00625e-39	Btla	protein_coding
ENSMUSG00000120851.1	89.7018	3.85969	0.300582	12.8407	9.69792e-38	2.28519e-36	Gm57366	lncRNA
ENSMUSG00000107715.2	17.2312	3.85149	0.674614	5.70918	1.13523e-08	7.35692e-08	Gm44135	TEC
ENSMUSG00000053965.11	48.1958	3.84036	0.419708	9.15008	5.6892e-20	7.4658e-19	Pde5a	protein_coding
ENSMUSG00000097178.9	8.38249	3.83689	0.949266	4.04196	5.30072e-05	0.000224963	2310002F09Rik	lncRNA
ENSMUSG00000104713.5	2040.22	3.83628	0.102879	37.2891	2.46347e-304	7.66063e-302	Gbp6	protein_coding
ENSMUSG00000035042.3	9511.23	3.83218	0.0926908	41.3437	0	0	Ccl5	protein_coding
ENSMUSG00000027832.6	7808.49	3.82958	0.0931716	41.1025	0	0	Ptx3	protein_coding
ENSMUSG00000050866.8	13.7233	3.81162	0.75058	5.07823	3.80971e-07	2.12995e-06	Clrn3	protein_coding
ENSMUSG00000012428.10	65.2835	3.80986	0.351791	10.8299	2.48412e-27	4.45277e-26	Steap4	protein_coding
ENSMUSG00000050578.11	13928.9	3.8012	0.0728411	52.1848	0	0	Mmp13	protein_coding
ENSMUSG00000039304.12	228.432	3.79797	0.198638	19.1201	1.7172e-81	9.06011e-80	Tnfsf10	protein_coding
ENSMUSG00000035352.4	61.7321	3.79452	0.375827	10.0964	5.72795e-24	9.00846e-23	Ccl12	protein_coding
ENSMUSG00000037771.12	11.394	3.77966	0.840395	4.49748	6.87643e-06	3.2944e-05	Slc32a1	protein_coding
ENSMUSG00000062345.11	22474.4	3.76449	0.0707481	53.2098	0	0	Serpinb2	protein_coding
ENSMUSG00000121828.1	139.193	3.76	0.257275	14.6147	2.26231e-48	6.66163e-47	ENSMUSG00000121828	lncRNA
ENSMUSG00000044701.6	1166.27	3.7542	0.113156	33.1772	2.29301e-241	5.11541e-239	Il27	protein_coding
ENSMUSG00000101304.3	1621.54	3.75372	0.0956864	39.2294	0	0	Plet1os	lncRNA
ENSMUSG00000040428.20	19.625	3.73618	0.621886	6.00783	1.88028e-09	1.31845e-08	Plekha4	protein_coding
ENSMUSG00000025790.15	3565.08	3.73311	0.0887608	42.0582	0	0	Slco3a1	protein_coding
ENSMUSG00000032068.15	2546.76	3.72507	0.0878797	42.3882	0	0	Plet1	protein_coding
ENSMUSG00000108436.2	135.795	3.68185	0.267811	13.748	5.23845e-43	1.38549e-41	Gm44851	lncRNA
ENSMUSG00000000386.19	7977.25	3.67677	0.081425	45.1553	0	0	Mx1	protein_coding
ENSMUSG00000028037.14	143.536	3.67177	0.232761	15.7749	4.63153e-56	1.6057e-54	Ifi44	protein_coding
ENSMUSG00000021364.17	27.6636	3.66307	0.518151	7.06951	1.55482e-12	1.39716e-11	Elovl2	protein_coding
ENSMUSG00000054203.8	12666.2	3.66263	0.105285	34.7876	3.73953e-265	9.83975e-263	Ifi205	protein_coding
ENSMUSG00000024401.15	50357.5	3.65908	0.0769181	47.5711	0	0	Tnf	protein_coding
ENSMUSG00000027360.6	208.146	3.65071	0.202192	18.0557	7.11929e-73	3.29834e-71	Hdc	protein_coding
ENSMUSG00000032065.7	9.60691	3.64443	0.878435	4.14878	3.34254e-05	0.000145652	Tex12	protein_coding
ENSMUSG00000092120.3	24.4169	3.64311	0.543937	6.69767	2.11775e-11	1.73859e-10	Vmn2r90	protein_coding
ENSMUSG00000073555.2	337.51	3.64296	0.161641	22.5374	1.78565e-112	1.35235e-110	Iigp1c	protein_coding
ENSMUSG00000074805.6	359.789	3.64005	0.181011	20.1096	6.08526e-90	3.65187e-88	Il1bos	lncRNA
ENSMUSG00000050737.14	3937.13	3.63382	0.0796738	45.6087	0	0	Ptges	protein_coding
ENSMUSG00000030790.16	26.1406	3.63256	0.535992	6.77727	1.22468e-11	1.02761e-10	Adm	protein_coding
ENSMUSG00000018648.16	45.5736	3.63052	0.397134	9.1418	6.14207e-20	8.04467e-19	Dusp14	protein_coding
ENSMUSG00000066677.13	195.717	3.61985	0.20294	17.837	3.64559e-71	1.64807e-69	Ifi208	protein_coding
ENSMUSG00000032845.17	142.986	3.60921	0.245139	14.7231	4.58203e-49	1.37891e-47	Alpk2	protein_coding
ENSMUSG00000020953.18	11.2303	3.60743	0.815551	4.4233	9.72062e-06	4.56954e-05	Coch	protein_coding
ENSMUSG00000037849.9	535.34	3.59406	0.139181	25.8229	4.9106e-147	5.22203e-145	Ifi206	protein_coding
ENSMUSG00000111118.2	16.6824	3.5904	0.687645	5.2213	1.77675e-07	1.03332e-06	Gm6545	processed_pseudogene
ENSMUSG00000070720.5	13.2106	3.58753	0.794463	4.51567	6.31182e-06	3.04165e-05	Tmem200b	protein_coding
ENSMUSG00000058427.11	72078.7	3.56935	0.0839574	42.5138	0	0	Cxcl2	protein_coding
ENSMUSG00000118365.2	108.008	3.56893	0.293757	12.1493	5.78919e-34	1.23254e-32	Gm41724	lncRNA
ENSMUSG00000025278.10	747.118	3.56233	0.280823	12.6854	7.12905e-37	1.64401e-35	Flnb	protein_coding
ENSMUSG00000048498.9	328.269	3.53262	0.162427	21.749	7.06414e-105	5.05172e-103	Cd300e	protein_coding
ENSMUSG00000060429.13	261.861	3.511	0.178639	19.6541	5.33255e-86	2.9985e-84	Sntb1	protein_coding
ENSMUSG00000095704.3	173.619	3.50641	0.210868	16.6284	4.33825e-62	1.68953e-60	Gm8221	unprocessed_pseudogene
ENSMUSG00000113338.2	34.2151	3.49882	0.448007	7.80976	5.72984e-15	5.97254e-14	A530046M15Rik	lncRNA
ENSMUSG00000049804.10	20.0952	3.48912	0.581864	5.99645	2.01682e-09	1.40985e-08	Armcx4	protein_coding
ENSMUSG00000050370.6	1722.24	3.48356	0.0906694	38.4205	0	0	Ch25h	protein_coding
ENSMUSG00000026822.15	11204.3	3.48332	0.0881767	39.5038	0	0	Lcn2	protein_coding
ENSMUSG00000121795.1	244.461	3.47356	0.183336	18.9465	4.72335e-80	2.4115e-78	B230303A05Rik	lncRNA
ENSMUSG00000029371.8	789.953	3.46686	0.11798	29.3852	8.48722e-190	1.27147e-187	Cxcl5	protein_coding
ENSMUSG00000050010.9	178.465	3.46402	0.204856	16.9095	3.82901e-64	1.53489e-62	Shisa3	protein_coding
ENSMUSG00000113701.4	100.727	3.44981	0.263752	13.0797	4.29932e-39	1.04302e-37	B230303A05Rik	transcribed_processed_pseudogene
ENSMUSG00000024529.15	2012.06	3.4432	0.0888551	38.7507	0	0	Lox	protein_coding
ENSMUSG00000045672.16	213.348	3.44132	0.195387	17.6128	1.96452e-69	8.61056e-68	Col27a1	protein_coding
ENSMUSG00000027398.14	98747	3.44102	0.0764183	45.0288	0	0	Il1b	protein_coding
ENSMUSG00000030747.6	1297.75	3.43002	0.098968	34.6578	3.40233e-263	8.62092e-261	Dgat2	protein_coding
ENSMUSG00000028179.13	15.0917	3.42282	0.669732	5.11074	3.20905e-07	1.8104e-06	Cth	protein_coding
ENSMUSG00000087477.3	25.8182	3.4226	0.516303	6.62905	3.37844e-11	2.73208e-10	Gm13822	lncRNA
ENSMUSG00000031549.17	49.303	3.41878	0.368245	9.28399	1.63243e-20	2.18694e-19	Ido2	protein_coding
ENSMUSG00000098934.2	1664.81	3.41698	0.0948413	36.0283	3.01173e-284	8.46751e-282	Gvin-ps4	unprocessed_pseudogene
ENSMUSG00000000184.13	2969.36	3.41515	0.0857876	39.8093	0	0	Ccnd2	protein_coding
ENSMUSG00000074896.4	4099.72	3.4139	0.103108	33.1098	2.14555e-240	4.73497e-238	Ifit3	protein_coding
ENSMUSG00000053113.4	17747.7	3.40914	0.0663251	51.4005	0	0	Socs3	protein_coding
ENSMUSG00000079339.8	1121.33	3.39848	0.108183	31.414	1.30262e-216	2.36593e-214	Ifit1bl1	protein_coding
ENSMUSG00000041886.8	11.985	3.38792	0.744278	4.55196	5.31496e-06	2.59231e-05	Macc1	protein_coding
ENSMUSG00000033717.7	316.798	3.3877	0.165668	20.4488	6.16151e-93	3.90305e-91	Adra2a	protein_coding
ENSMUSG00000099241.3	1598.8	3.38342	0.0945602	35.7805	2.21728e-280	6.14964e-278	Gvin-ps2	processed_pseudogene
ENSMUSG00000074500.12	117.521	3.37866	0.242146	13.953	3.01722e-44	8.12671e-43	Zfp558	protein_coding
ENSMUSG00000114963.2	8.0584	3.37477	0.910672	3.7058	0.000210723	0.000811878	Gm29010	lncRNA
ENSMUSG00000074146.10	26.9111	3.37403	0.500798	6.73731	1.61348e-11	1.33636e-10	4930579C12Rik	lncRNA
ENSMUSG00000090570.2	244.477	3.37004	0.175349	19.2191	2.56411e-82	1.37764e-80	Gm17041	lncRNA
ENSMUSG00000044703.6	283.204	3.36334	0.165534	20.3181	8.89942e-92	5.5349e-90	Phf11a	protein_coding
ENSMUSG00000116760.2	25.9323	3.36314	0.531387	6.32898	2.46787e-10	1.87317e-09	Gm1604a	lncRNA
ENSMUSG00000082292.4	1753.51	3.35932	0.0916595	36.65	4.57803e-294	1.34228e-291	Gm12250	processed_pseudogene
ENSMUSG00000029275.19	74.9946	3.35754	0.303553	11.0608	1.94336e-28	3.60304e-27	Gfi1	protein_coding
ENSMUSG00000031376.16	8.3548	3.33939	0.882238	3.78514	0.000153622	0.00060762	Atp2b3	protein_coding
ENSMUSG00000053062.17	160.5	3.33151	0.215773	15.4399	8.82618e-54	2.91236e-52	Jam2	protein_coding
ENSMUSG00000112963.2	10.1891	3.32476	0.799124	4.16051	3.17537e-05	0.000138721	Gm6093	lncRNA
ENSMUSG00000048852.14	253.566	3.32425	0.176479	18.8365	3.79245e-79	1.89844e-77	Gm12185	protein_coding
ENSMUSG00000029377.6	745.696	3.32232	0.13038	25.4818	3.13848e-143	3.25324e-141	Ereg	protein_coding
ENSMUSG00000107379.2	442.314	3.31503	0.154561	21.4481	4.75719e-102	3.30972e-100	Gm43126	lncRNA
ENSMUSG00000097558.2	631.996	3.30653	0.124454	26.5683	1.58001e-155	1.78177e-153	Gm26902	lncRNA
ENSMUSG00000062488.10	1616.85	3.3005	0.115839	28.4922	1.46527e-178	1.97849e-176	Ifit3b	protein_coding
ENSMUSG00000026235.15	521.12	3.29897	0.134198	24.5829	1.92474e-133	1.77145e-131	Epha4	protein_coding
ENSMUSG00000035513.21	1480.66	3.28251	0.106072	30.946	2.87842e-210	5.00651e-208	Ntng2	protein_coding
ENSMUSG00000000204.17	1477.84	3.2784	0.120332	27.2447	1.92241e-163	2.34854e-161	Slfn4	protein_coding
ENSMUSG00000039236.19	527.644	3.27091	0.129989	25.163	1.01752e-139	1.01377e-137	Isg20	protein_coding
ENSMUSG00000043953.13	3864.72	3.26582	0.0782584	41.7312	0	0	Ccrl2	protein_coding
ENSMUSG00000020599.14	24.0284	3.25139	0.525345	6.18905	6.05262e-10	4.45247e-09	Rgs9	protein_coding
ENSMUSG00000046031.8	138.894	3.24615	0.263933	12.2991	9.1541e-35	2.00297e-33	Calhm6	protein_coding
ENSMUSG00000033213.17	18368.8	3.2452	0.103133	31.4662	2.52028e-217	4.66003e-215	AA467197	protein_coding
ENSMUSG00000027368.7	509.252	3.23721	0.132296	24.4695	3.11727e-132	2.8435e-130	Dusp2	protein_coding
ENSMUSG00000035385.6	503.261	3.22774	0.137313	23.5063	3.51395e-122	2.8964e-120	Ccl2	protein_coding
ENSMUSG00000076309.4	10336.4	3.2187	0.114526	28.1046	8.60286e-174	1.11047e-171	Mir147	miRNA
ENSMUSG00000032578.8	527.32	3.21831	0.126059	25.5302	9.11716e-144	9.49851e-142	Cish	protein_coding
ENSMUSG00000026536.10	20386.8	3.21726	0.0786224	40.9204	0	0	Ifi211	protein_coding
ENSMUSG00000109729.2	15.672	3.21705	0.660122	4.87341	1.09688e-06	5.79616e-06	Gm45418	lncRNA
ENSMUSG00000025498.16	5536.33	3.21346	0.0937332	34.2831	1.40252e-257	3.38652e-255	Irf7	protein_coding
ENSMUSG00000121137.1	349.135	3.20395	0.156492	20.4736	3.70124e-93	2.35183e-91	Gm56555	lncRNA
ENSMUSG00000045790.11	16.1285	3.20339	0.619521	5.17075	2.33157e-07	1.33444e-06	Ccdc149	protein_coding
ENSMUSG00000098445.3	53.0501	3.19731	0.342423	9.3373	9.88256e-21	1.33704e-19	Mir6972	miRNA
ENSMUSG00000073491.12	203.013	3.17953	0.185607	17.1304	8.80226e-66	3.62766e-64	Ifi213	protein_coding
ENSMUSG00000041293.6	16.8802	3.17889	0.622917	5.10323	3.33909e-07	1.88118e-06	Adgrf1	protein_coding
ENSMUSG00000078920.4	4653.33	3.17775	0.089421	35.537	1.31922e-276	3.6101e-274	Ifi47	protein_coding
ENSMUSG00000062960.11	401.57	3.17298	0.172013	18.4462	5.59262e-76	2.66318e-74	Kdr	protein_coding
ENSMUSG00000086327.3	1311.5	3.17169	0.303126	10.4633	1.27405e-25	2.13808e-24	Slfn5os	lncRNA
ENSMUSG00000113985.2	12.9929	3.16617	0.680763	4.65092	3.30463e-06	1.64742e-05	9130015A21Rik	lncRNA
ENSMUSG00000099568.2	8.61707	3.16543	0.861444	3.67456	0.000238261	0.000909104	Gm28513	lncRNA
ENSMUSG00000040328.18	896.54	3.16533	0.110821	28.5626	1.95935e-179	2.68091e-177	Or2v1	protein_coding
ENSMUSG00000027611.13	3314.45	3.16057	0.0792472	39.8825	0	0	Procr	protein_coding
ENSMUSG00000031780.3	1617.09	3.14738	0.124846	25.21	3.11032e-140	3.12923e-138	Ccl17	protein_coding
ENSMUSG00000068270.16	31.0196	3.13918	0.48279	6.50215	7.91775e-11	6.2622e-10	Shroom4	protein_coding
ENSMUSG00000027800.15	23.1398	3.1085	0.504225	6.1649	7.05279e-10	5.14946e-09	Tm4sf1	protein_coding
ENSMUSG00000115816.2	8.8618	3.10021	0.808797	3.83311	0.000126533	0.000507516	Gm34589	lncRNA
ENSMUSG00000079499.11	1828.1	3.09971	0.0954221	32.4842	1.78069e-231	3.76773e-229	6530402F18Rik	lncRNA
ENSMUSG00000020407.14	2755.93	3.09391	0.087734	35.2646	2.04799e-272	5.53064e-270	Upp1	protein_coding
ENSMUSG00000031523.17	15.1597	3.08238	0.616528	4.99958	5.74554e-07	3.13871e-06	Dlc1	protein_coding
ENSMUSG00000026414.15	14.9308	3.07962	0.633207	4.86353	1.15312e-06	6.07304e-06	Tnnt2	protein_coding
ENSMUSG00000020363.7	39.0951	3.07922	0.388027	7.93559	2.0949e-15	2.23586e-14	Gfpt2	protein_coding
ENSMUSG00000035274.14	137.834	3.0743	0.219643	13.9968	1.63124e-44	4.44025e-43	Tpbg	protein_coding
ENSMUSG00000040339.11	4133.87	3.07215	0.0814506	37.718	0	0	Eeig2	protein_coding
ENSMUSG00000091649.4	1562.51	3.07207	0.107629	28.5432	3.41189e-179	4.63746e-177	Phf11b	protein_coding
ENSMUSG00000027555.9	1736.43	3.07115	0.0884866	34.7075	6.07993e-264	1.55981e-261	Car13	protein_coding
ENSMUSG00000035356.18	15928.7	3.05425	0.0719042	42.4766	0	0	Nfkbiz	protein_coding
ENSMUSG00000020178.7	1678.08	3.04859	0.0954853	31.9273	1.11602e-223	2.18145e-221	Adora2a	protein_coding
ENSMUSG00000052485.8	101.394	3.04608	0.267398	11.3915	4.60737e-30	8.91251e-29	Tmem171	protein_coding
ENSMUSG00000068245.15	363.82	3.04038	0.150146	20.2495	3.58712e-91	2.18463e-89	Phf11d	protein_coding
ENSMUSG00000030966.14	1358.45	3.03797	0.0994906	30.5352	8.8775e-205	1.49346e-202	Trim21	protein_coding
ENSMUSG00000039943.17	9.30319	3.03729	0.803556	3.77981	0.00015695	0.000619707	Plcb4	protein_coding
ENSMUSG00000103676.2	9.84113	3.03436	0.783431	3.87317	0.00010743	0.000436268	Gm38204	lncRNA
ENSMUSG00000069793.13	938.922	3.03384	0.108657	27.9213	1.47129e-171	1.87558e-169	Slfn9	protein_coding
ENSMUSG00000014773.14	40.3212	3.03376	0.395924	7.66249	1.82357e-14	1.84643e-13	Dll1	protein_coding
ENSMUSG00000040253.16	1368.39	3.02696	0.103169	29.3399	3.21678e-189	4.74973e-187	Gbp7	protein_coding
ENSMUSG00000057346.13	15.393	3.02663	0.641734	4.71632	2.40144e-06	1.21727e-05	Apol9a	protein_coding
ENSMUSG00000118024.3	594.588	3.02244	0.132484	22.8136	3.35968e-115	2.61189e-113	Gm50419	lncRNA
ENSMUSG00000099930.2	37.9377	3.02233	0.444351	6.80168	1.03408e-11	8.71961e-11	Gm2396	lncRNA
ENSMUSG00000111639.2	33.4818	3.02224	0.422849	7.14734	8.84786e-13	8.0816e-12	1700019L13Rik	lncRNA
ENSMUSG00000105338.2	322.382	3.01871	0.173772	17.3717	1.35276e-67	5.78418e-66	Gm43802	processed_pseudogene
ENSMUSG00000054855.14	868.847	3.01408	0.115139	26.1779	4.74828e-151	5.15628e-149	Rnd1	protein_coding
ENSMUSG00000026896.15	4001.68	3.00888	0.0785446	38.3079	0	0	Ifih1	protein_coding
ENSMUSG00000120721.1	154.63	3.00257	0.247315	12.1406	6.43264e-34	1.36812e-32	Gm56792	lncRNA
ENSMUSG00000035208.17	4824.26	2.99916	0.0829409	36.1602	2.5692e-286	7.32365e-284	Slfn8	protein_coding
ENSMUSG00000053110.14	12.6146	2.99831	0.677759	4.42386	9.69537e-06	4.55871e-05	Yap1	protein_coding
ENSMUSG00000045381.7	16.3275	2.99393	0.607447	4.92871	8.27757e-07	4.4369e-06	Or10aa1	protein_coding
ENSMUSG00000024675.20	610.673	2.99331	0.127881	23.4069	3.63203e-121	2.96987e-119	Ms4a4c	protein_coding
ENSMUSG00000121642.1	67.7677	2.99325	0.30838	9.70637	2.83256e-22	4.10562e-21	ENSMUSG00000121642	lncRNA
ENSMUSG00000056031.15	41.2827	2.99111	0.401437	7.45102	9.26227e-14	8.97963e-13	9330154J02Rik	lncRNA
ENSMUSG00000054404.14	15142.1	2.96919	0.0719951	41.2415	0	0	Slfn5	protein_coding
ENSMUSG00000114715.2	10.5652	2.96776	0.727766	4.07791	4.5443e-05	0.00019455	Gm34471	lncRNA
ENSMUSG00000028268.15	1914.14	2.96462	0.0917569	32.3095	5.15137e-229	1.07884e-226	Gbp3	protein_coding
ENSMUSG00000104773.3	53.0211	2.95907	0.336416	8.79586	1.41951e-18	1.754e-17	Mir7657	miRNA
ENSMUSG00000110500.2	25.4322	2.95785	0.476346	6.20946	5.31664e-10	3.92655e-09	Gm32568	lncRNA
ENSMUSG00000015312.10	6281	2.95282	0.0798739	36.9685	3.67276e-299	1.10852e-296	Gadd45b	protein_coding
ENSMUSG00000109807.2	65.5039	2.95251	0.300312	9.83148	8.2397e-23	1.22102e-21	Gm45244	TEC
ENSMUSG00000038668.15	103.621	2.94412	0.241747	12.1785	4.04623e-34	8.67763e-33	Lpar1	protein_coding
ENSMUSG00000046879.8	5902	2.93875	0.0884048	33.242	2.66369e-242	6.00765e-240	Irgm1	protein_coding
ENSMUSG00000120067.1	98.7146	2.93571	0.257918	11.3823	5.12119e-30	9.87851e-29	Gm56642	lncRNA
ENSMUSG00000090125.4	14.2294	2.92756	0.627045	4.66881	3.02943e-06	1.51908e-05	Pou3f1	protein_coding
ENSMUSG00000022126.7	41827.6	2.92631	0.071286	41.0502	0	0	Acod1	protein_coding
ENSMUSG00000092277.2	23.9	2.91883	0.512121	5.6995	1.20162e-08	7.76999e-08	Gm19684	protein_coding
ENSMUSG00000108112.2	1204.05	2.91588	0.099086	29.4277	2.42679e-190	3.74492e-188	Gm45193	lncRNA
ENSMUSG00000032066.10	80.4508	2.91367	0.283645	10.2722	9.39962e-25	1.52504e-23	Bco2	protein_coding
ENSMUSG00000051727.15	151.931	2.91021	0.207429	14.0299	1.02236e-44	2.79398e-43	Kctd14	protein_coding
ENSMUSG00000075254.13	120.322	2.90342	0.231761	12.5277	5.26964e-36	1.18981e-34	Heg1	protein_coding
ENSMUSG00000103845.2	106.754	2.90143	0.285385	10.1667	2.79146e-24	4.44813e-23	Gm19026	processed_pseudogene
ENSMUSG00000053338.10	6094.19	2.89771	0.0744118	38.9415	0	0	Tarm1	protein_coding
ENSMUSG00000026390.8	23284.2	2.89712	0.073994	39.1535	0	0	Marco	protein_coding
ENSMUSG00000041782.15	465.046	2.89612	0.136582	21.2043	8.71577e-100	5.865e-98	Lad1	protein_coding
ENSMUSG00000062232.15	2179.82	2.89188	0.0913578	31.6544	6.59048e-220	1.24095e-217	Rapgef2	protein_coding
ENSMUSG00000048621.4	1334.64	2.89022	0.100679	28.7072	3.09833e-181	4.35549e-179	Gm6377	protein_coding
ENSMUSG00000090231.11	9761.62	2.87801	0.070206	40.9937	0	0	Cfb	protein_coding
ENSMUSG00000092511.8	9636.48	2.8749	0.0700777	41.0245	0	0	Gm20547	protein_coding
ENSMUSG00000018986.11	381.449	2.86148	0.151618	18.873	1.90138e-79	9.58818e-78	Slfn3	protein_coding
ENSMUSG00000037921.16	667.708	2.86051	0.121089	23.6233	2.22178e-123	1.86885e-121	Ddx60	protein_coding
ENSMUSG00000121580.1	25.7077	2.85947	0.491724	5.8152	6.05605e-09	4.02378e-08	ENSMUSG00000121580	protein_coding
ENSMUSG00000002847.8	47.3745	2.8518	0.346555	8.22901	1.88775e-16	2.13231e-15	Pla1a	protein_coding
ENSMUSG00000047959.5	259.542	2.85132	0.501183	5.68918	1.27649e-08	8.21791e-08	Kcna3	protein_coding
ENSMUSG00000067577.10	16.7999	2.85029	0.627068	4.54542	5.4827e-06	2.66715e-05	A430093F15Rik	lncRNA
ENSMUSG00000029417.10	137.589	2.84974	0.223388	12.7569	2.85329e-37	6.63955e-36	Cxcl9	protein_coding
ENSMUSG00000023961.17	166.425	2.84912	0.194602	14.6407	1.54445e-48	4.56747e-47	Enpp4	protein_coding
ENSMUSG00000099974.2	8770.24	2.84333	0.0967044	29.4023	5.13805e-190	7.81136e-188	Bcl2a1d	protein_coding
ENSMUSG00000023809.12	1255.53	2.83991	0.100342	28.3022	3.24839e-176	4.32921e-174	Rps6ka2	protein_coding
ENSMUSG00000030516.15	45.0576	2.83864	0.357564	7.93883	2.04101e-15	2.18062e-14	Tjp1	protein_coding
ENSMUSG00000021638.13	44.6837	2.8343	0.365999	7.74399	9.63409e-15	9.89145e-14	Ocln	protein_coding
ENSMUSG00000078853.9	1944.04	2.8332	0.0945784	29.9561	3.66296e-197	5.87333e-195	Igtp	protein_coding
ENSMUSG00000028362.3	173.563	2.83263	0.196637	14.4054	4.78615e-47	1.36622e-45	Tnfsf8	protein_coding
ENSMUSG00000027514.15	2327.18	2.8247	0.0862636	32.745	3.58156e-235	7.65707e-233	Zbp1	protein_coding
ENSMUSG00000118038.3	70.9238	2.82145	0.296558	9.51398	1.83497e-21	2.57598e-20	Gm9895	lncRNA
ENSMUSG00000039735.17	1446.59	2.81612	0.0957099	29.4235	2.75046e-190	4.21272e-188	Fnbp1l	protein_coding
ENSMUSG00000019850.12	14754.5	2.81483	0.0705685	39.8879	0	0	Tnfaip3	protein_coding
ENSMUSG00000070501.15	273.901	2.80734	0.186163	15.0799	2.19438e-51	6.96095e-50	Ifi214	protein_coding
ENSMUSG00000103907.2	91.9482	2.80393	0.261845	10.7084	9.29948e-27	1.62574e-25	Gm37498	TEC
ENSMUSG00000115855.3	49.8362	2.79955	0.36122	7.75027	9.1699e-15	9.41957e-14	Gm34643	lncRNA
ENSMUSG00000095457.4	521.712	2.79106	0.438888	6.35939	2.0255e-10	1.54795e-09	Gvin-ps5	unprocessed_pseudogene
ENSMUSG00000029780.15	1846.96	2.78794	0.0905331	30.7947	3.08226e-208	5.31599e-206	Nt5c3	protein_coding
ENSMUSG00000030203.18	2778.86	2.78435	0.0939691	29.6304	6.05884e-193	9.49249e-191	Dusp16	protein_coding
ENSMUSG00000110588.2	6142.33	2.78049	0.112826	24.6441	4.25757e-134	3.95396e-132	Gm45774	lncRNA
ENSMUSG00000013415.10	53.5908	2.7755	0.34542	8.03516	9.34542e-16	1.01753e-14	Igf2bp1	protein_coding
ENSMUSG00000031762.8	6191.21	2.77336	0.111768	24.8136	6.40036e-136	6.08153e-134	Mt2	protein_coding
ENSMUSG00000108732.2	387.771	2.76784	0.145066	19.0798	3.71354e-81	1.93444e-79	2310043P16Rik	TEC
ENSMUSG00000072875.3	12.4651	2.7657	0.663006	4.17145	3.02662e-05	0.00013259	Gpr27	protein_coding
ENSMUSG00000100113.2	2493.4	2.76535	0.0862321	32.0687	1.20431e-225	2.44725e-223	Gm28592	lncRNA
ENSMUSG00000028909.18	11.1911	2.75591	0.721044	3.82211	0.000132315	0.000528846	Ptpru	protein_coding
ENSMUSG00000038540.15	142.866	2.75515	0.205813	13.3867	7.23521e-41	1.83554e-39	Tmc3	protein_coding
ENSMUSG00000097804.2	90.176	2.75499	0.264171	10.4288	1.8316e-25	3.05625e-24	Gm16685	lncRNA
ENSMUSG00000020205.9	3791.41	2.74065	0.0812766	33.72	2.9391e-249	6.85477e-247	Phlda1	protein_coding
ENSMUSG00000082154.2	60.8543	2.74032	0.305195	8.97891	2.73468e-19	3.48828e-18	Gm16464	processed_pseudogene
ENSMUSG00000050533.4	343.291	2.73211	0.187965	14.5352	7.24869e-48	2.10725e-46	Gm9845	processed_pseudogene
ENSMUSG00000043263.14	5856.49	2.73003	0.0752137	36.297	1.80181e-288	5.20851e-286	Ifi209	protein_coding
ENSMUSG00000068246.7	24.2737	2.72812	0.492628	5.5379	3.06122e-08	1.90505e-07	Apol9b	protein_coding
ENSMUSG00000049093.10	27.0059	2.72799	0.453768	6.01185	1.83421e-09	1.28746e-08	Il23r	protein_coding
ENSMUSG00000087088.4	134.388	2.72584	0.21109	12.9132	3.79409e-38	9.03363e-37	Gm16638	lncRNA
ENSMUSG00000027219.14	106.669	2.72214	0.246048	11.0634	1.88762e-28	3.50602e-27	Slc28a2	protein_coding
ENSMUSG00000037211.13	46.8907	2.71623	0.346244	7.84485	4.33463e-15	4.55058e-14	Spry1	protein_coding
ENSMUSG00000033450.9	1153.93	2.71116	0.101189	26.7932	3.88308e-158	4.45231e-156	Tagap	protein_coding
ENSMUSG00000037447.17	249.936	2.70901	0.169522	15.9803	1.75239e-57	6.27678e-56	Arid5a	protein_coding
ENSMUSG00000087006.4	26.771	2.70189	0.459153	5.88451	3.99242e-09	2.70341e-08	Gm13889	protein_coding
ENSMUSG00000090272.10	5649.71	2.70027	0.0902714	29.9128	1.34093e-196	2.13342e-194	Mndal	protein_coding
ENSMUSG00000069874.8	2750.39	2.69292	0.088098	30.5673	3.33008e-205	5.64847e-203	Irgm2	protein_coding
ENSMUSG00000116661.2	216.225	2.68915	0.215445	12.4818	9.38458e-36	2.09358e-34	Gm5966	unprocessed_pseudogene
ENSMUSG00000116963.2	216.225	2.68915	0.215445	12.4818	9.38458e-36	2.09358e-34	Gm5966	processed_pseudogene
ENSMUSG00000039431.17	233.599	2.68824	0.174041	15.446	8.03124e-54	2.6586e-52	Mtmr7	protein_coding
ENSMUSG00000074345.5	1110.83	2.68368	0.100472	26.7108	3.52178e-157	3.99342e-155	Tnfaip8l3	protein_coding
ENSMUSG00000034457.11	21.9829	2.6832	0.510926	5.25164	1.50754e-07	8.81755e-07	Eda2r	protein_coding
ENSMUSG00000079491.11	313.864	2.68288	0.150609	17.8136	5.54553e-71	2.49598e-69	H2-T10	protein_coding
ENSMUSG00000029298.16	447.861	2.68246	0.139082	19.2869	6.92093e-83	3.75781e-81	Gbp9	protein_coding
ENSMUSG00000116639.2	181.122	2.67945	0.506494	5.29019	1.22186e-07	7.19585e-07	Gm49730	TEC
ENSMUSG00000081650.2	359.326	2.67275	0.136799	19.5377	5.24749e-85	2.9108e-83	Gm16181	lncRNA
ENSMUSG00000029798.12	2056.8	2.67207	0.0849933	31.4386	6.01834e-217	1.10286e-214	Herc6	protein_coding
ENSMUSG00000056145.6	1634.48	2.66476	0.105723	25.205	3.52783e-140	3.53196e-138	AI504432	lncRNA
ENSMUSG00000029084.6	5369.07	2.65999	0.0795212	33.45	2.57111e-245	5.86328e-243	Cd38	protein_coding
ENSMUSG00000039699.15	351.599	2.64979	0.13991	18.9393	5.41578e-80	2.75815e-78	Batf2	protein_coding
ENSMUSG00000100392.3	11.1307	2.64933	0.713881	3.71117	0.000206307	0.000796059	Gm28935	lncRNA
ENSMUSG00000121069.1	476.066	2.64663	0.14012	18.8884	1.42198e-79	7.20609e-78	Gm56730	lncRNA
ENSMUSG00000114980.2	14.781	2.6425	0.608057	4.34581	1.3876e-05	6.39405e-05	4933432I03Rik	lncRNA
ENSMUSG00000120808.1	187.227	2.63515	0.17831	14.7785	2.01738e-49	6.11592e-48	Gm57030	lncRNA
ENSMUSG00000022661.15	1043.21	2.62624	0.0975813	26.9133	1.53409e-159	1.77885e-157	Cd200	protein_coding
ENSMUSG00000017830.16	2284.1	2.61938	0.0927998	28.2262	2.78986e-175	3.67046e-173	Dhx58	protein_coding
ENSMUSG00000092035.10	30.2588	2.61742	0.460402	5.68508	1.30753e-08	8.40979e-08	Peg10	protein_coding
ENSMUSG00000039994.16	152.94	2.61018	0.198267	13.1649	1.39632e-39	3.44862e-38	Timeless	protein_coding
ENSMUSG00000109408.2	1547.26	2.60457	0.424207	6.13985	8.25988e-10	5.98397e-09	A930037H05Rik	lncRNA
ENSMUSG00000031530.7	357.893	2.60423	0.150411	17.3141	3.68347e-67	1.56846e-65	Dusp4	protein_coding
ENSMUSG00000040483.16	1382.29	2.6027	0.0985066	26.4216	7.73787e-154	8.63109e-152	Xaf1	protein_coding
ENSMUSG00000002307.17	4622.8	2.5987	0.0838507	30.992	6.91756e-211	1.21347e-208	Daxx	protein_coding
ENSMUSG00000067049.9	15.2907	2.59057	0.624553	4.14789	3.35561e-05	0.000146191	Unc93a	protein_coding
ENSMUSG00000039997.17	5124.53	2.58466	0.0786748	32.8525	1.04946e-236	2.29141e-234	Ifi203	protein_coding
ENSMUSG00000006342.16	47.913	2.58239	0.335702	7.6925	1.44292e-14	1.47116e-13	Susd2	protein_coding
ENSMUSG00000058470.11	18.193	2.58013	0.623286	4.13956	3.47977e-05	0.000151311	Gm8369	protein_coding
ENSMUSG00000117964.2	2504.76	2.57935	0.336628	7.66231	1.82611e-14	1.84808e-13	Gm36043	lncRNA
ENSMUSG00000106149.2	20.8568	2.5792	0.494649	5.2142	1.84608e-07	1.07152e-06	Gm43430	TEC
ENSMUSG00000009376.16	7214.52	2.57193	0.0981244	26.2109	1.99434e-151	2.20064e-149	Met	protein_coding
ENSMUSG00000068129.6	54.9456	2.56379	0.320624	7.99626	1.28254e-15	1.38251e-14	Cst7	protein_coding
ENSMUSG00000032280.18	3648.96	2.56142	0.0806265	31.7689	1.73951e-221	3.33661e-219	Tle3	protein_coding
ENSMUSG00000111713.3	80.3073	2.56025	0.26541	9.64639	5.09168e-22	7.3027e-21	Gm20234	lncRNA
ENSMUSG00000111654.2	28.5253	2.55665	0.423584	6.03576	1.5822e-09	1.12131e-08	Gm47077	lncRNA
ENSMUSG00000032014.7	184.244	2.551	0.185607	13.7441	5.52644e-43	1.4579e-41	Oaf	protein_coding
ENSMUSG00000016283.14	4925.86	2.54993	0.0816001	31.2491	2.29922e-214	4.13941e-212	H2-M2	protein_coding
ENSMUSG00000024486.7	42.5755	2.54852	0.367238	6.93971	3.92914e-12	3.42719e-11	Hbegf	protein_coding
ENSMUSG00000051367.9	957.621	2.54787	0.0982001	25.9457	2.03228e-148	2.19529e-146	Six1	protein_coding
ENSMUSG00000033849.4	172.783	2.53989	0.193158	13.1493	1.71791e-39	4.21752e-38	B3galt2	protein_coding
ENSMUSG00000060509.6	105.348	2.53919	0.233499	10.8745	1.52424e-27	2.76356e-26	Xcr1	protein_coding
ENSMUSG00000098871.3	663.395	2.53482	0.129173	19.6235	9.73252e-86	5.44278e-84	Mir6381	miRNA
ENSMUSG00000040296.16	4263.07	2.53271	0.0747733	33.8719	1.73009e-251	4.08143e-249	Rigi	protein_coding
ENSMUSG00000050315.15	38.7099	2.52824	0.390675	6.47147	9.70515e-11	7.62882e-10	Synpo2	protein_coding
ENSMUSG00000097081.2	237.941	2.52314	0.162106	15.5647	1.26385e-54	4.25933e-53	Gm10425	lncRNA
ENSMUSG00000030472.10	11.3037	2.52131	0.678894	3.71384	0.000204134	0.000788914	Ceacam18	protein_coding
ENSMUSG00000046999.3	102.382	2.51809	0.231364	10.8837	1.37859e-27	2.5033e-26	1110032F04Rik	protein_coding
ENSMUSG00000053475.6	24.996	2.51453	0.489818	5.13361	2.84243e-07	1.6111e-06	Tnfaip6	protein_coding
ENSMUSG00000027962.15	122.352	2.51143	0.231442	10.8512	1.96813e-27	3.54332e-26	Vcam1	protein_coding
ENSMUSG00000068417.9	3112.65	2.51132	0.0788038	31.868	7.42483e-223	1.43762e-220	Pnp2	protein_coding
ENSMUSG00000032899.15	19.2455	2.5071	0.512037	4.89633	9.76427e-07	5.19445e-06	Styk1	protein_coding
ENSMUSG00000075010.7	3855.83	2.50538	0.0935251	26.7883	4.41832e-158	5.03786e-156	AW112010	lncRNA
ENSMUSG00000024789.14	11946.7	2.50365	0.0806337	31.0497	1.15091e-211	2.03631e-209	Jak2	protein_coding
ENSMUSG00000034422.15	10927.4	2.5032	0.0910202	27.5016	1.6813e-166	2.10408e-164	Parp14	protein_coding
ENSMUSG00000038179.14	4766.49	2.50312	0.0859775	29.1136	2.41281e-186	3.46298e-184	Slamf7	protein_coding
ENSMUSG00000000983.14	32.1279	2.50248	0.414136	6.04264	1.51612e-09	1.07783e-08	Wfdc18	protein_coding
ENSMUSG00000004558.16	54.5015	2.50073	0.32067	7.79845	6.26735e-15	6.51627e-14	Ndrg2	protein_coding
ENSMUSG00000039196.3	27.0732	2.49911	0.43492	5.74613	9.13096e-09	5.97018e-08	Orm1	protein_coding
ENSMUSG00000078810.5	52.8399	2.49773	0.320185	7.80088	6.14773e-15	6.39838e-14	Gp6	protein_coding
ENSMUSG00000001131.12	344.102	2.4975	0.142406	17.5379	7.36226e-69	3.20134e-67	Timp1	protein_coding
ENSMUSG00000085604.2	507.514	2.49668	0.122645	20.357	4.02757e-92	2.52018e-90	Dhx58os	lncRNA
ENSMUSG00000090222.3	171.144	2.49632	0.215705	11.5729	5.65607e-31	1.1216e-29	Ifi203-ps	unprocessed_pseudogene
ENSMUSG00000079457.12	30.9897	2.49386	0.42316	5.89341	3.7831e-09	2.5693e-08	Gm7609	protein_coding
ENSMUSG00000026475.8	33.3639	2.48805	0.439393	5.66247	1.49212e-08	9.54921e-08	Rgs16	protein_coding
ENSMUSG00000026031.16	12448.2	2.4873	0.0880356	28.2533	1.29601e-175	1.71609e-173	Cflar	protein_coding
ENSMUSG00000028270.13	6974.84	2.48324	0.0714896	34.7356	2.28314e-264	5.93153e-262	Gbp2	protein_coding
ENSMUSG00000020682.18	51.7461	2.47791	0.331555	7.4736	7.80329e-14	7.59748e-13	Mmp28	protein_coding
ENSMUSG00000021871.20	14754	2.47655	0.0715796	34.5985	2.66123e-262	6.58061e-260	Gm49342	protein_coding
ENSMUSG00000051650.12	5028.96	2.47471	0.0773021	32.0135	7.07689e-225	1.41016e-222	B3gnt2	protein_coding
ENSMUSG00000120352.1	46.8836	2.47182	0.359171	6.88201	5.90147e-12	5.08915e-11	Gm57078	lncRNA
ENSMUSG00000118618.3	21.3087	2.4693	0.497931	4.95913	7.08106e-07	3.83157e-06	Gm52950	transcribed_unprocessed_pseudogene
ENSMUSG00000121342.1	21.3087	2.4693	0.497931	4.95913	7.08106e-07	3.83157e-06	ENSMUSG00000121342	lncRNA
ENSMUSG00000051748.3	2423.34	2.46899	0.115214	21.4296	7.08354e-102	4.91157e-100	Wfdc21	protein_coding
ENSMUSG00000118021.2	63.9252	2.46834	0.29647	8.32576	8.37887e-17	9.5644e-16	Gm50130	lncRNA
ENSMUSG00000111147.2	12.0458	2.46783	0.644295	3.83028	0.000127999	0.000512796	Gm33699	lncRNA
ENSMUSG00000026358.14	3322.97	2.46714	0.0809667	30.4711	6.2992e-204	1.0511e-201	Rgs1	protein_coding
ENSMUSG00000037411.12	117.692	2.46448	0.226267	10.8919	1.25979e-27	2.29017e-26	Serpine1	protein_coding
ENSMUSG00000037321.18	5771.66	2.45817	0.0777632	31.6109	2.61218e-219	4.87386e-217	Tap1	protein_coding
ENSMUSG00000109864.2	87.1043	2.45783	0.253747	9.68615	3.45296e-22	4.98372e-21	Eid3	protein_coding
ENSMUSG00000070327.16	9261.21	2.45557	0.235247	10.4383	1.65838e-25	2.77171e-24	Rnf213	protein_coding
ENSMUSG00000031503.14	127.508	2.45216	0.228919	10.7119	8.94902e-27	1.56581e-25	Col4a2	protein_coding
ENSMUSG00000057596.14	3147.19	2.45148	0.0805951	30.4173	3.24417e-203	5.32667e-201	Trim30d	protein_coding
ENSMUSG00000115338.4	19749.4	2.44918	0.0784379	31.2245	4.96108e-214	8.85401e-212	Pnp	protein_coding
ENSMUSG00000104653.2	12.4254	2.44758	0.653929	3.74288	0.000181921	0.000709569	Gm43109	lncRNA
ENSMUSG00000024679.11	6228.64	2.44686	0.07656	31.9601	3.91405e-224	7.72422e-222	Ms4a6d	protein_coding
ENSMUSG00000044103.5	5610.84	2.44537	0.0854335	28.6231	3.46419e-180	4.80399e-178	Il36g	protein_coding
ENSMUSG00000103730.2	10307.8	2.44332	0.0808324	30.227	1.04594e-200	1.69031e-198	Gm38316	TEC
ENSMUSG00000050994.22	202.986	2.44193	0.18422	13.2555	4.19327e-40	1.04572e-38	Adgb	protein_coding
ENSMUSG00000045502.7	2756.52	2.44007	0.07706	31.6646	4.78046e-220	9.08465e-218	Hcar2	protein_coding
ENSMUSG00000103219.2	678.381	2.44003	0.120221	20.2961	1.39101e-91	8.57332e-90	Gm37787	lncRNA
ENSMUSG00000055639.17	276.943	2.43794	0.150308	16.2196	3.66396e-59	1.35738e-57	Dach1	protein_coding
ENSMUSG00000032561.16	10182	2.43214	0.0755449	32.1946	2.09901e-227	4.30802e-225	Acp3	protein_coding
ENSMUSG00000022687.13	68.7938	2.42864	0.291406	8.3342	7.8027e-17	8.93653e-16	Boc	protein_coding
ENSMUSG00000087458.2	85.789	2.42646	0.27377	8.86312	7.7809e-19	9.71973e-18	Gm13999	lncRNA
ENSMUSG00000035561.6	593.872	2.41997	0.114459	21.1427	3.22092e-99	2.15329e-97	Aldh1b1	protein_coding
ENSMUSG00000056290.17	58.4792	2.41997	0.304917	7.9365	2.07962e-15	2.22072e-14	Ms4a4b	protein_coding
ENSMUSG00000033355.7	2788.74	2.41679	0.0968597	24.9515	2.05929e-137	1.99363e-135	Rtp4	protein_coding
ENSMUSG00000044309.9	2169.44	2.41609	0.0841453	28.7133	2.60021e-181	3.68046e-179	Apol7c	protein_coding
ENSMUSG00000027580.18	6360.18	2.4135	0.10885	22.1727	6.29722e-109	4.69979e-107	Helz2	protein_coding
ENSMUSG00000074151.15	1634.77	2.41038	0.109616	21.9894	3.64126e-107	2.64075e-105	Nlrc5	protein_coding
ENSMUSG00000094733.2	26.8283	2.40854	0.433474	5.55636	2.75455e-08	1.72099e-07	Csta3	protein_coding
ENSMUSG00000003617.17	327.488	2.40626	0.150706	15.9666	2.18426e-57	7.79649e-56	Cp	protein_coding
ENSMUSG00000042700.17	1330.05	2.39514	0.263892	9.07622	1.12411e-19	1.46298e-18	Sipa1l1	protein_coding
ENSMUSG00000039217.14	462.301	2.39046	0.128111	18.6593	1.06057e-77	5.19503e-76	Il18	protein_coding
ENSMUSG00000097194.4	126.485	2.38154	0.212109	11.2279	2.97542e-29	5.65964e-28	9330175E14Rik	lncRNA
ENSMUSG00000021280.10	242.554	2.38071	0.163631	14.5493	5.90311e-48	1.72096e-46	Exoc3l4	protein_coding
ENSMUSG00000068735.15	130.983	2.37432	0.214661	11.0608	1.94337e-28	3.60304e-27	Trp53i11	protein_coding
ENSMUSG00000095649.4	1211.97	2.37027	0.272686	8.69231	3.55141e-18	4.30533e-17	Gvin-ps3	unprocessed_pseudogene
ENSMUSG00000095366.3	301.742	2.36868	0.170651	13.8802	8.34751e-44	2.23661e-42	G530011O06Riky	lncRNA
ENSMUSG00000039531.9	1274.54	2.3671	0.0983003	24.0803	4.02577e-128	3.57684e-126	Zup1	protein_coding
ENSMUSG00000016496.8	9553.44	2.36499	0.085111	27.7871	6.20309e-170	7.85877e-168	Cd274	protein_coding
ENSMUSG00000038400.17	138.346	2.36196	0.202095	11.6874	1.47899e-31	2.97596e-30	Pmepa1	protein_coding
ENSMUSG00000025324.9	901.646	2.36187	0.135367	17.4479	3.57065e-68	1.53958e-66	Atp10a	protein_coding
ENSMUSG00000039693.12	157.083	2.35861	0.194503	12.1264	7.65777e-34	1.627e-32	Msantd3	protein_coding
ENSMUSG00000020183.12	22.9541	2.35732	0.483527	4.87526	1.08666e-06	5.74661e-06	Cpm	protein_coding
ENSMUSG00000002227.16	680.384	2.35466	0.113378	20.7682	8.39214e-96	5.48536e-94	Mov10	protein_coding
ENSMUSG00000028341.10	1887.99	2.35448	0.0898969	26.1909	3.3757e-151	3.68526e-149	Nr4a3	protein_coding
ENSMUSG00000038507.7	4185.91	2.35392	0.0734552	32.0457	2.52305e-225	5.07677e-223	Parp12	protein_coding
ENSMUSG00000034575.15	1670.16	2.33682	0.093604	24.965	1.46923e-137	1.42912e-135	Tent4a	protein_coding
ENSMUSG00000032688.10	8834.21	2.33338	0.0948939	24.5893	1.64272e-133	1.5187e-131	Malt1	protein_coding
ENSMUSG00000086513.4	969.767	2.32969	0.49161	4.7389	2.14884e-06	1.096e-05	Gvin-ps1	unprocessed_pseudogene
ENSMUSG00000089929.2	16374.7	2.32954	0.0970081	24.0138	1.99358e-127	1.74856e-125	Bcl2a1b	protein_coding
ENSMUSG00000039960.6	285.26	2.32826	0.153212	15.1963	3.73886e-52	1.20088e-50	Rhou	protein_coding
ENSMUSG00000028214.14	86.7191	2.32797	0.257969	9.02423	1.80962e-19	2.32856e-18	Gem	protein_coding
ENSMUSG00000118607.3	18.5344	2.32427	0.575157	4.0411	5.32021e-05	0.000225743	Gm7592	protein_coding
ENSMUSG00000053886.5	25.9736	2.32259	0.454972	5.1049	3.30961e-07	1.86509e-06	Sh2d4a	protein_coding
ENSMUSG00000049502.18	4126.18	2.32226	0.0860728	26.9802	2.5259e-160	2.96238e-158	Dtx3l	protein_coding
ENSMUSG00000001156.10	2344.17	2.32085	0.0794582	29.2085	1.5138e-187	2.21924e-185	Mxd1	protein_coding
ENSMUSG00000079071.3	17.0491	2.31741	0.535942	4.32399	1.5323e-05	7.03557e-05	Slc28a2b	protein_coding
ENSMUSG00000021118.8	18.7644	2.31423	0.514315	4.49963	6.80716e-06	3.26273e-05	Plek2	protein_coding
ENSMUSG00000029605.18	319.363	2.31391	0.155031	14.9255	2.24924e-50	6.94187e-49	Oas1b	protein_coding
ENSMUSG00000029207.18	659.787	2.3133	0.117744	19.6468	6.15508e-86	3.45155e-84	Apbb2	protein_coding
ENSMUSG00000089945.14	911.958	2.31258	0.108576	21.2991	1.15639e-100	7.91125e-99	Pakap	protein_coding
ENSMUSG00000026770.6	529.893	2.31191	0.119054	19.419	5.32969e-84	2.9405e-82	Il2ra	protein_coding
ENSMUSG00000038729.25	912.776	2.31169	0.108888	21.2299	5.05445e-100	3.42368e-98	Pakap	protein_coding
ENSMUSG00000022864.15	1066.38	2.31085	0.102505	22.5438	1.54348e-112	1.17328e-110	D16Ertd472e	protein_coding
ENSMUSG00000029561.18	3345.48	2.30788	0.0892562	25.8568	2.03939e-147	2.18002e-145	Oasl2	protein_coding
ENSMUSG00000028539.15	26.4275	2.30699	0.463253	4.97996	6.35959e-07	3.45577e-06	Artn	protein_coding
ENSMUSG00000035678.9	570.344	2.30196	0.113667	20.2518	3.42501e-91	2.09211e-89	Tnfsf9	protein_coding
ENSMUSG00000040033.18	4544.04	2.30119	0.0852413	26.9962	1.63642e-160	1.93022e-158	Stat2	protein_coding
ENSMUSG00000105195.2	26.9617	2.29872	0.511059	4.49795	6.86118e-06	3.28785e-05	Gm43584	lncRNA
ENSMUSG00000087281.2	25.1185	2.29763	0.459533	4.99992	5.73531e-07	3.13396e-06	Gm16015	lncRNA
ENSMUSG00000024785.8	1383.12	2.29593	0.090419	25.3922	3.07914e-142	3.12853e-140	Rcl1	protein_coding
ENSMUSG00000029378.6	91.8124	2.29159	0.248672	9.21531	3.10377e-20	4.12309e-19	Areg	protein_coding
ENSMUSG00000026249.11	66.2494	2.29069	0.282618	8.10524	5.26431e-16	5.8151e-15	Serpine2	protein_coding
ENSMUSG00000020120.16	50310.5	2.28454	0.0708584	32.2409	4.72082e-228	9.78688e-226	Plek	protein_coding
ENSMUSG00000031712.11	313.563	2.28418	0.154443	14.7898	1.70422e-49	5.18182e-48	Il15	protein_coding
ENSMUSG00000118588.2	163.664	2.28413	0.187166	12.2038	2.96714e-34	6.40353e-33	Gm56487	unprocessed_pseudogene
ENSMUSG00000120081.1	290.25	2.28312	0.557987	4.0917	4.28214e-05	0.000183709	Gm57354	lncRNA
ENSMUSG00000036986.17	1126.16	2.28108	0.0968075	23.5631	9.21476e-123	7.68796e-121	Pml	protein_coding
ENSMUSG00000073489.7	11401.5	2.27922	0.0695594	32.7665	1.76729e-235	3.81808e-233	Ifi204	protein_coding
ENSMUSG00000100838.2	15652.6	2.27805	0.0951298	23.9468	9.98434e-127	8.71884e-125	Gm29094	protein_coding
ENSMUSG00000028716.16	126.921	2.2777	0.210164	10.8378	2.27994e-27	4.1011e-26	Pdzk1ip1	protein_coding
ENSMUSG00000028634.18	1541.17	2.27613	0.139044	16.3698	3.1415e-60	1.18305e-58	Hivep3	protein_coding
ENSMUSG00000015316.12	14.1669	2.27405	0.606411	3.75002	0.000176822	0.000691518	Slamf1	protein_coding
ENSMUSG00000107480.2	125.239	2.26946	0.257955	8.79789	1.39417e-18	1.72373e-17	Gm44165	TEC
ENSMUSG00000053617.13	117.986	2.26676	0.224812	10.0829	6.57354e-24	1.03067e-22	Sh3pxd2a	protein_coding
ENSMUSG00000028583.15	7303.09	2.26486	0.0770599	29.3909	7.18086e-190	1.08368e-187	Pdpn	protein_coding
ENSMUSG00000048721.3	35.8079	2.26342	0.390878	5.79061	7.01315e-09	4.64016e-08	Fndc9	protein_coding
ENSMUSG00000024079.5	3298.26	2.26098	0.104668	21.6015	1.73763e-103	1.22134e-101	Eif2ak2	protein_coding
ENSMUSG00000050350.9	258.958	2.26078	0.152515	14.8233	1.03529e-49	3.16196e-48	Gpr18	protein_coding
ENSMUSG00000041481.18	222.564	2.25982	0.165933	13.6188	3.09447e-42	8.07001e-41	Serpina3g	protein_coding
ENSMUSG00000039899.6	1707.11	2.2543	0.0851094	26.4871	1.36469e-154	1.53055e-152	Fgl2	protein_coding
ENSMUSG00000079419.5	4846.38	2.25265	0.0771571	29.1957	2.20036e-187	3.20285e-185	Ms4a6c	protein_coding
ENSMUSG00000041135.16	1254.59	2.24946	0.0912509	24.6514	3.55599e-134	3.31741e-132	Ripk2	protein_coding
ENSMUSG00000025076.13	1565.99	2.24893	0.090338	24.8946	8.5124e-137	8.16395e-135	Casp7	protein_coding
ENSMUSG00000040663.10	379.587	2.24658	0.131276	17.1134	1.17852e-65	4.8473e-64	Clcf1	protein_coding
ENSMUSG00000106588.2	30.7398	2.24648	0.414248	5.42303	5.8596e-08	3.55596e-07	Gm17590	lncRNA
ENSMUSG00000011179.9	2980.29	2.24295	0.0763591	29.3737	1.1912e-189	1.77161e-187	Odc1	protein_coding
ENSMUSG00000022906.16	3353.79	2.24183	0.0791832	28.312	2.46245e-176	3.30322e-174	Parp9	protein_coding
ENSMUSG00000034266.7	590.674	2.24183	0.111766	20.0581	1.71363e-89	1.01943e-87	Batf	protein_coding
ENSMUSG00000063234.6	5550.73	2.24032	0.0796475	28.1279	4.46429e-174	5.79905e-172	Gpr84	protein_coding
ENSMUSG00000056091.13	3452.41	2.23897	0.07402	30.2482	5.51656e-201	8.98587e-199	St3gal5	protein_coding
ENSMUSG00000022094.16	3615.48	2.23763	0.0880442	25.4149	1.72591e-142	1.76232e-140	Slc39a14	protein_coding
ENSMUSG00000032265.15	2072.42	2.23593	0.0938058	23.8357	1.42444e-125	1.22323e-123	Tent5a	protein_coding
ENSMUSG00000116308.2	3844.02	2.2336	0.0897263	24.8935	8.75835e-137	8.36076e-135	Gm49482	lncRNA
ENSMUSG00000102037.2	7598.18	2.22404	0.0934579	23.7973	3.56409e-125	3.03524e-123	Bcl2a1a	protein_coding
ENSMUSG00000104654.2	34.1219	2.22305	0.378372	5.8753	4.22082e-09	2.85055e-08	Gm43814	TEC
ENSMUSG00000045868.13	19526.6	2.22286	0.0943843	23.5511	1.22268e-122	1.01596e-120	Gvin1	protein_coding
ENSMUSG00000078606.9	19548.3	2.22285	0.0937244	23.7168	2.41773e-124	2.04203e-122	Gvin2	protein_coding
ENSMUSG00000024754.14	1152.1	2.21998	0.101605	21.8492	7.91282e-106	5.69834e-104	Cemip2	protein_coding
ENSMUSG00000038094.16	18.1969	2.21617	0.523026	4.23722	2.26306e-05	0.000101148	Atp13a4	protein_coding
ENSMUSG00000091144.3	156.14	2.21352	0.188311	11.7546	6.68748e-32	1.35492e-30	Phf11c	protein_coding
ENSMUSG00000097262.4	993.363	2.21322	0.146885	15.0677	2.63994e-51	8.33571e-50	4933416M07Rik	lncRNA
ENSMUSG00000027737.11	32319.8	2.20909	0.101268	21.8143	1.69686e-105	1.21771e-103	Slc7a11	protein_coding
ENSMUSG00000021701.9	2888.49	2.20865	0.0785042	28.1342	3.7408e-174	4.8902e-172	Plk2	protein_coding
ENSMUSG00000097223.3	14.3576	2.20769	0.58286	3.78768	0.000152059	0.000601903	Gm2449	lncRNA
ENSMUSG00000120299.1	24.0646	2.20178	0.481371	4.57397	4.7858e-06	2.34424e-05	Gm56490	lncRNA
ENSMUSG00000098650.2	5343.46	2.20013	0.0810871	27.1329	4.02619e-162	4.83237e-160	Commd1b	protein_coding
ENSMUSG00000025059.17	1731.81	2.1994	0.0857556	25.6473	4.52788e-145	4.76565e-143	Gk	protein_coding
ENSMUSG00000026463.18	414.702	2.19608	0.15042	14.5996	2.8248e-48	8.27049e-47	Atp2b4	protein_coding
ENSMUSG00000018925.4	24.1253	2.19509	0.448737	4.89171	9.99634e-07	5.30828e-06	Heatr9	protein_coding
ENSMUSG00000044827.11	815.977	2.19329	0.115307	19.0213	1.13737e-80	5.85048e-79	Tlr1	protein_coding
ENSMUSG00000020841.6	8373.61	2.18751	0.106793	20.4837	3.00689e-93	1.91656e-91	Cpd	protein_coding
ENSMUSG00000099757.3	3215.06	2.18737	0.0875714	24.9781	1.05669e-137	1.03274e-135	BE692007	lncRNA
ENSMUSG00000019842.7	195.08	2.18551	0.171221	12.7643	2.59483e-37	6.05186e-36	Traf3ip2	protein_coding
ENSMUSG00000058163.15	1442.87	2.18415	0.101384	21.5432	6.13332e-103	4.29625e-101	Gm5431	protein_coding
ENSMUSG00000078763.3	1216.85	2.17988	0.0943064	23.1148	3.2836e-118	2.61212e-116	Slfn1	protein_coding
ENSMUSG00000086184.2	67.4699	2.17975	0.291514	7.47732	7.58517e-14	7.39915e-13	Gm12764	lncRNA
ENSMUSG00000087135.8	712.912	2.17438	0.11471	18.9555	3.98083e-80	2.03747e-78	Gm16096	lncRNA
ENSMUSG00000121568.1	21.6646	2.17321	0.493769	4.40126	1.07622e-05	5.03495e-05	ENSMUSG00000121568	unprocessed_pseudogene
ENSMUSG00000121569.1	22.3214	2.17128	0.485901	4.46856	7.87479e-06	3.74732e-05	ENSMUSG00000121569	unprocessed_pseudogene
ENSMUSG00000063450.15	212.798	2.16891	0.459778	4.7173	2.38994e-06	1.21174e-05	Syne2	protein_coding
ENSMUSG00000114662.2	14.9305	2.16573	0.577548	3.74988	0.00017692	0.000691771	Gm31683	lncRNA
ENSMUSG00000073980.6	35.5414	2.16563	0.376571	5.75091	8.87638e-09	5.80742e-08	Gm9574	unprocessed_pseudogene
ENSMUSG00000000805.19	547.482	2.16167	0.125586	17.2127	2.13182e-66	8.92928e-65	Car4	protein_coding
ENSMUSG00000101751.2	139.255	2.15883	0.217526	9.92447	3.25818e-23	4.91697e-22	Gm2427	unprocessed_pseudogene
ENSMUSG00000097700.2	114.175	2.15708	0.216698	9.9543	2.41522e-23	3.66371e-22	Gm26738	lncRNA
ENSMUSG00000022836.12	110.855	2.15662	0.220919	9.76206	1.63786e-22	2.39256e-21	Mylk	protein_coding
ENSMUSG00000020300.15	4816.02	2.15577	0.106776	20.1897	1.2063e-90	7.2818e-89	Cpeb4	protein_coding
ENSMUSG00000112662.2	16.1645	2.15487	0.566703	3.80246	0.000143266	0.000569845	Gm47922	lncRNA
ENSMUSG00000036381.14	2817.59	2.15436	0.0796955	27.0324	6.15604e-161	7.30327e-159	P2ry14	protein_coding
ENSMUSG00000078864.11	14.455	2.15337	0.569684	3.77994	0.000156865	0.000619491	Gm14322	protein_coding
ENSMUSG00000087017.8	38.6297	2.15273	0.424742	5.06833	4.01323e-07	2.23703e-06	4930417H01Rik	lncRNA
ENSMUSG00000032344.18	612.813	2.15191	0.124886	17.2309	1.55624e-66	6.54512e-65	Cgas	protein_coding
ENSMUSG00000103001.2	87.5313	2.14995	0.574349	3.74329	0.00018163	0.000708567	A930005N03Rik	TEC
ENSMUSG00000091272.3	26.211	2.14416	0.438013	4.8952	9.82073e-07	5.22123e-06	Gm17641	TEC
ENSMUSG00000069893.11	1853.4	2.13797	0.290316	7.3643	1.78077e-13	1.70072e-12	9930111J21Rik1	protein_coding
ENSMUSG00000029322.13	163.137	2.13654	0.195846	10.9093	1.04066e-27	1.89686e-26	Plac8	protein_coding
ENSMUSG00000023106.16	3900.87	2.13509	0.0813855	26.2344	1.07839e-151	1.19637e-149	Denr	protein_coding
ENSMUSG00000072621.15	242.618	2.13099	0.2058	10.3547	3.98546e-25	6.57009e-24	Slfn10-ps	transcribed_unprocessed_pseudogene
ENSMUSG00000021930.15	2608.08	2.13084	0.0828851	25.7084	9.42672e-146	9.97289e-144	Spryd7	protein_coding
ENSMUSG00000048895.14	91.6938	2.13003	0.233657	9.11606	7.79074e-20	1.01716e-18	Cdk5r1	protein_coding
ENSMUSG00000066861.15	1843.61	2.12624	0.0916195	23.2073	3.8464e-119	3.09583e-117	Oas1g	protein_coding
ENSMUSG00000042388.15	34.3467	2.1262	0.429367	4.95195	7.34741e-07	3.97047e-06	Dlgap3	protein_coding
ENSMUSG00000041153.10	1043.95	2.12363	0.0947526	22.4124	2.97798e-111	2.24706e-109	Osgin2	protein_coding
ENSMUSG00000045053.3	20.8628	2.12359	0.495267	4.28776	1.80482e-05	8.20244e-05	Kcng3	protein_coding
ENSMUSG00000089714.2	131.589	2.12243	0.219238	9.68094	3.63356e-22	5.22968e-21	Gm16092	lncRNA
ENSMUSG00000060519.12	4865.35	2.11958	0.0717103	29.5575	5.26009e-192	8.17864e-190	Tor3a	protein_coding
ENSMUSG00000032374.15	63.4198	2.11741	0.282965	7.48293	7.26811e-14	7.10337e-13	Plod2	protein_coding
ENSMUSG00000097177.9	106.392	2.11728	0.22116	9.57353	1.03314e-21	1.46034e-20	9330159M07Rik	lncRNA
ENSMUSG00000027078.15	1547.89	2.11681	0.0990352	21.3743	2.31771e-101	1.59092e-99	Ube2l6	protein_coding
ENSMUSG00000037826.6	346.945	2.11311	0.138757	15.2288	2.27574e-52	7.34392e-51	Ppm1k	protein_coding
ENSMUSG00000030109.16	753.08	2.11166	0.103968	20.3107	1.0341e-91	6.39273e-90	Slc6a12	protein_coding
ENSMUSG00000004043.15	1789.52	2.11125	0.0842884	25.0479	1.83851e-138	1.80544e-136	Stat5a	protein_coding
ENSMUSG00000039501.15	6659.53	2.11052	0.0783949	26.9216	1.22709e-159	1.43095e-157	Znfx1	protein_coding
ENSMUSG00000025245.15	1843.5	2.10865	0.0875067	24.097	2.68569e-128	2.39657e-126	Lztfl1	protein_coding
ENSMUSG00000032024.11	1967.74	2.105	0.0906614	23.2182	2.97884e-119	2.407e-117	Clmp	protein_coding
ENSMUSG00000051413.18	3174.8	2.10049	0.0774001	27.1381	3.49515e-162	4.21967e-160	Plagl2	protein_coding
ENSMUSG00000034205.17	345.496	2.09258	0.133321	15.6957	1.61767e-55	5.55202e-54	Loxl2	protein_coding
ENSMUSG00000092368.3	218.042	2.09014	0.169644	12.3207	7.0054e-35	1.53774e-33	A930015D03Rik	lncRNA
ENSMUSG00000094526.2	297.316	2.08313	0.145837	14.284	2.754e-46	7.7429e-45	Gm21451	unprocessed_pseudogene
ENSMUSG00000020656.17	86.7544	2.08242	0.249087	8.36018	6.26216e-17	7.20429e-16	Grhl1	protein_coding
ENSMUSG00000033581.18	383.028	2.08054	0.133783	15.5516	1.55178e-54	5.21255e-53	Igf2bp2	protein_coding
ENSMUSG00000027347.20	1291.9	2.0792	0.0901899	23.0536	1.35499e-117	1.07374e-115	Rasgrp1	protein_coding
ENSMUSG00000022686.15	141.092	2.07505	0.202361	10.2542	1.13314e-24	1.83267e-23	B3gnt5	protein_coding
ENSMUSG00000029534.18	779.729	2.07385	0.103972	19.9463	1.61336e-88	9.27521e-87	St7	protein_coding
ENSMUSG00000061882.14	484.151	2.07337	0.136029	15.2421	1.85721e-52	6.0122e-51	Ccdc62	protein_coding
ENSMUSG00000107985.2	71.3176	2.07086	0.270124	7.66632	1.76996e-14	1.79391e-13	Gm35037	lncRNA
ENSMUSG00000035107.14	1772.14	2.06759	0.107103	19.3048	4.89564e-83	2.6652e-81	Dcbld2	protein_coding
ENSMUSG00000028364.16	25.6209	2.06553	0.435906	4.73847	2.15337e-06	1.09776e-05	Tnc	protein_coding
ENSMUSG00000096992.4	30.2967	2.06387	0.448588	4.60081	4.2086e-06	2.07389e-05	Gm26788	lncRNA
ENSMUSG00000031779.4	20563.6	2.06069	0.0826443	24.9344	3.15236e-137	3.03752e-135	Ccl22	protein_coding
ENSMUSG00000031444.17	20100.5	2.0588	0.0676546	30.431	2.13608e-203	3.53555e-201	F10	protein_coding
ENSMUSG00000030921.18	5669.32	2.0581	0.0785245	26.2097	2.0607e-151	2.2617e-149	Trim30a	protein_coding
ENSMUSG00000089809.10	2166.31	2.05569	0.0810914	25.3503	8.91763e-142	9.01603e-140	Rasgef1b	protein_coding
ENSMUSG00000101013.2	376.931	2.05458	0.132843	15.4662	5.86244e-54	1.95326e-52	A630072M18Rik	lncRNA
ENSMUSG00000003206.8	2230.51	2.05219	0.0853763	24.037	1.14239e-127	1.00629e-125	Ebi3	protein_coding
ENSMUSG00000033902.13	567.442	2.05019	0.121709	16.845	1.14102e-63	4.54722e-62	Mapkbp1	protein_coding
ENSMUSG00000034640.10	2250.84	2.04712	0.086943	23.5455	1.39465e-122	1.15418e-120	Tiparp	protein_coding
ENSMUSG00000038331.16	109.809	2.0445	0.217538	9.39834	5.54282e-21	7.60434e-20	Satb2	protein_coding
ENSMUSG00000118632.2	29.3383	2.04414	0.476967	4.2857	1.82164e-05	8.27304e-05	Gm55258	unprocessed_pseudogene
ENSMUSG00000051682.16	731.201	2.04103	0.103457	19.7282	1.23432e-86	7.01749e-85	Treml4	protein_coding
ENSMUSG00000117628.2	72.9846	2.03851	0.261376	7.79918	6.23115e-15	6.48191e-14	Gm50012	lncRNA
ENSMUSG00000026827.13	1977.87	2.03593	0.106119	19.1855	4.89631e-82	2.62381e-80	Gpd2	protein_coding
ENSMUSG00000050919.11	177.141	2.03336	0.192012	10.5898	3.32462e-26	5.71001e-25	Zfp366	protein_coding
ENSMUSG00000093672.3	15.8749	2.03314	0.553328	3.67439	0.000238423	0.000909551	Gm20655	lncRNA
ENSMUSG00000121398.1	336.717	2.03199	0.184397	11.0197	3.0719e-28	5.66466e-27	Slfn10-ps	lncRNA
ENSMUSG00000091191.4	715.405	2.0298	0.117313	17.3025	4.5063e-67	1.91485e-65	Gm17334	TEC
ENSMUSG00000037242.9	20071.2	2.0296	0.0702084	28.9083	9.3938e-184	1.33888e-181	Clic4	protein_coding
ENSMUSG00000018796.14	11965.6	2.02739	0.0809354	25.0495	1.76942e-138	1.74594e-136	Acsl1	protein_coding
ENSMUSG00000005973.7	120.528	2.02623	0.216081	9.37722	6.7736e-21	9.23729e-20	Rcn1	protein_coding
ENSMUSG00000032515.9	976.122	2.01697	0.105356	19.1444	1.07828e-81	5.71852e-80	Csrnp1	protein_coding
ENSMUSG00000071757.11	851.97	2.01465	0.100646	20.0171	3.90831e-89	2.2853e-87	Zhx2	protein_coding
ENSMUSG00000117278.2	106.568	2.00927	0.215569	9.32076	1.15512e-20	1.55665e-19	Gm36684	lncRNA
ENSMUSG00000037762.7	17.7807	2.00634	0.547389	3.66529	0.00024706	0.000940577	Slc16a9	protein_coding
ENSMUSG00000090608.2	634.114	2.00265	0.114591	17.4765	2.16471e-68	9.35335e-67	Gm17200	lncRNA
ENSMUSG00000024620.13	59.8642	1.99949	0.292789	6.82912	8.54359e-12	7.26683e-11	Pdgfrb	protein_coding
ENSMUSG00000037972.8	367.205	1.99268	0.135662	14.6886	7.62775e-49	2.28877e-47	Snn	protein_coding
ENSMUSG00000099775.2	32.2999	1.99005	0.400207	4.97255	6.60779e-07	3.58874e-06	Gm5960	unprocessed_pseudogene
ENSMUSG00000032690.17	878.363	1.9887	0.103425	19.2285	2.1391e-82	1.15231e-80	Oas2	protein_coding
ENSMUSG00000063286.10	7501.33	1.98867	0.10795	18.422	8.747e-76	4.15563e-74	Gvin-ps7	transcribed_unprocessed_pseudogene
ENSMUSG00000106874.3	2052.38	1.98638	0.0887101	22.3918	4.73526e-111	3.55995e-109	Gm20186	lncRNA
ENSMUSG00000056116.19	2568.76	1.98242	0.0840677	23.5812	6.01181e-123	5.03618e-121	H2-T22	protein_coding
ENSMUSG00000038963.16	207.724	1.98065	0.164624	12.0313	2.43223e-33	5.08342e-32	Slco4a1	protein_coding
ENSMUSG00000022304.14	102.863	1.97626	0.24669	8.0111	1.13691e-15	1.23134e-14	Dpys	protein_coding
ENSMUSG00000031502.12	80.8526	1.97541	0.244987	8.06331	7.42536e-16	8.14963e-15	Col4a1	protein_coding
ENSMUSG00000034118.16	854.767	1.97405	0.106972	18.4539	4.85178e-76	2.31577e-74	Tpst1	protein_coding
ENSMUSG00000025010.15	392.716	1.96923	0.125506	15.6904	1.76062e-55	6.03254e-54	Ccnj	protein_coding
ENSMUSG00000032661.10	2886.22	1.96731	0.0795693	24.7244	5.84095e-135	5.5244e-133	Oas3	protein_coding
ENSMUSG00000086347.2	891.604	1.9673	0.102197	19.2501	1.40837e-82	7.60666e-81	Gm11626	lncRNA
ENSMUSG00000030465.21	153.769	1.9669	0.204367	9.62432	6.31219e-22	9.00914e-21	Psd3	protein_coding
ENSMUSG00000119946.1	26.2845	1.96655	0.467258	4.2087	2.56845e-05	0.000113806	Gm57269	lncRNA
ENSMUSG00000031488.15	6864.52	1.96636	0.0919759	21.3791	2.08996e-101	1.44426e-99	Rab11fip1	protein_coding
ENSMUSG00000039891.7	84.3147	1.96509	0.255934	7.67812	1.61439e-14	1.6411e-13	Txlnb	protein_coding
ENSMUSG00000120847.1	57.859	1.96148	0.288418	6.80084	1.0401e-11	8.76671e-11	Gm56991	lncRNA
ENSMUSG00000057135.13	115.919	1.96068	0.220318	8.89933	5.61844e-19	7.0831e-18	Scimp	protein_coding
ENSMUSG00000023206.17	282.594	1.95857	0.15013	13.0458	6.71253e-39	1.6208e-37	Il15ra	protein_coding
ENSMUSG00000034612.8	1021.23	1.95528	0.118468	16.5048	3.38767e-61	1.29476e-59	Chst11	protein_coding
ENSMUSG00000030559.9	38.7761	1.95397	0.380681	5.13283	2.85411e-07	1.61728e-06	Rab38	protein_coding
ENSMUSG00000040943.13	1408.12	1.95228	0.126833	15.3926	1.8362e-53	6.02978e-52	Tet2	protein_coding
ENSMUSG00000001123.16	3046.1	1.95061	0.0806493	24.1863	3.1019e-129	2.78006e-127	Lgals9	protein_coding
ENSMUSG00000120295.1	17.0739	1.94935	0.520995	3.7416	0.000182854	0.000712801	Gm56751	lncRNA
ENSMUSG00000094796.3	143.559	1.94897	0.191159	10.1955	2.0768e-24	3.31964e-23	BC147527	protein_coding
ENSMUSG00000097125.4	1655.76	1.94785	0.102326	19.0357	8.64055e-81	4.46697e-79	Gm26885	lncRNA
ENSMUSG00000028602.13	456.941	1.9439	0.118321	16.429	1.18619e-60	4.48351e-59	Tnfrsf8	protein_coding
ENSMUSG00000097077.2	1506.58	1.94218	0.0942457	20.6076	2.3451e-94	1.52313e-92	Gm16712	lncRNA
ENSMUSG00000026875.15	6475.4	1.94105	0.0717129	27.0669	2.41727e-161	2.88442e-159	Traf1	protein_coding
ENSMUSG00000010660.4	219.526	1.9398	0.163609	11.8563	1.99568e-32	4.10414e-31	Plcd1	protein_coding
ENSMUSG00000053835.18	492.139	1.93915	0.121484	15.9623	2.34028e-57	8.33887e-56	H2-T24	protein_coding
ENSMUSG00000052749.11	174.987	1.93742	0.180047	10.7606	5.28076e-27	9.3433e-26	Trim30b	protein_coding
ENSMUSG00000020134.14	1355.81	1.93609	0.0905777	21.3749	2.28644e-101	1.57473e-99	Peli1	protein_coding
ENSMUSG00000121501.1	5890.87	1.9337	0.090048	21.4741	2.7182e-102	1.89756e-100	ENSMUSG00000121501	lncRNA
ENSMUSG00000090069.4	424.806	1.92962	0.133614	14.4418	2.82376e-47	8.08296e-46	E430024P14Rik	lncRNA
ENSMUSG00000043279.10	1576.83	1.92557	0.11366	16.9414	2.22663e-64	8.99596e-63	Trim56	protein_coding
ENSMUSG00000018899.18	3732.76	1.91993	0.0829718	23.1396	1.85083e-118	1.47807e-116	Irf1	protein_coding
ENSMUSG00000061132.14	613.506	1.91989	0.115395	16.6375	3.72748e-62	1.45443e-60	Blnk	protein_coding
ENSMUSG00000028527.19	813.752	1.91871	0.10185	18.8386	3.64577e-79	1.82948e-77	Ak4	protein_coding
ENSMUSG00000069892.10	2930.16	1.91656	0.279724	6.85159	7.30335e-12	6.2534e-11	9930111J21Rik2	protein_coding
ENSMUSG00000120744.1	107.701	1.91592	0.217835	8.79527	1.427e-18	1.7622e-17	Gm56621	lncRNA
ENSMUSG00000052776.11	4513.37	1.91547	0.0866515	22.1054	2.80555e-108	2.06384e-106	Oas1a	protein_coding
ENSMUSG00000021892.15	3475.96	1.91381	0.0738433	25.9171	4.27055e-148	4.58894e-146	Sh3bp5	protein_coding
ENSMUSG00000030137.9	26.4575	1.91054	0.424228	4.50358	6.68175e-06	3.20887e-05	Tuba8	protein_coding
ENSMUSG00000017009.4	9574.42	1.91009	0.0841057	22.7106	3.52041e-114	2.69601e-112	Sdc4	protein_coding
ENSMUSG00000049734.10	3348	1.90841	0.0953941	20.0056	4.92602e-89	2.8722e-87	Trex1	protein_coding
ENSMUSG00000031609.4	1716.33	1.90837	0.0948301	20.1241	4.54207e-90	2.73376e-88	Sap30	protein_coding
ENSMUSG00000031639.13	164.087	1.90392	0.179835	10.587	3.42321e-26	5.87441e-25	Tlr3	protein_coding
ENSMUSG00000027646.16	795.318	1.90222	0.101662	18.7112	4.0157e-78	1.98598e-76	Src	protein_coding
ENSMUSG00002076727.1	136.719	1.90202	0.202988	9.37009	7.24687e-21	9.87615e-20	Gm55849	miRNA
ENSMUSG00000024014.9	8685.18	1.90027	0.082489	23.0367	2.00085e-117	1.57944e-115	Pim1	protein_coding
ENSMUSG00000046093.10	24.5226	1.89996	0.443754	4.28157	1.85582e-05	8.4137e-05	Hpcal4	protein_coding
ENSMUSG00000037580.11	3015.37	1.89767	0.0872744	21.7438	7.91504e-105	5.64057e-103	Gch1	protein_coding
ENSMUSG00000050014.9	25.0327	1.8974	0.485506	3.90808	9.30318e-05	0.000382259	Apol10b	protein_coding
ENSMUSG00000074039.11	23.1019	1.89536	0.459933	4.12095	3.77316e-05	0.000163376	4930520O04Rik	lncRNA
ENSMUSG00000048285.10	320.472	1.89508	0.159128	11.9091	1.06067e-32	2.19006e-31	Frmd6	protein_coding
ENSMUSG00000121647.1	20.869	1.89433	0.480588	3.94169	8.09089e-05	0.000335877	Gm4925	lncRNA
ENSMUSG00000030162.15	2310.78	1.89392	0.0833205	22.7306	2.23422e-114	1.73038e-112	Olr1	protein_coding
ENSMUSG00000096917.4	602.493	1.88406	0.11703	16.099	2.59372e-58	9.43857e-57	2500002B13Rik	lncRNA
ENSMUSG00000085467.2	35.1468	1.88253	0.380778	4.94391	7.65717e-07	4.12916e-06	Gm11842	lncRNA
ENSMUSG00000024737.3	15780.6	1.87961	0.0760594	24.7124	7.87587e-135	7.41488e-133	Slc15a3	protein_coding
ENSMUSG00000037752.5	316.545	1.87241	0.134295	13.9425	3.49316e-44	9.39627e-43	Xkr8	protein_coding
ENSMUSG00000085684.3	146.894	1.87083	0.198163	9.44087	3.69704e-21	5.11997e-20	4930469K13Rik	protein_coding
ENSMUSG00000086717.2	365.68	1.8701	0.152053	12.299	9.17013e-35	2.00434e-33	Gm15655	lncRNA
ENSMUSG00000028538.13	964.605	1.86503	0.0929563	20.0635	1.53784e-89	9.17521e-88	St3gal3	protein_coding
ENSMUSG00000048216.14	567.502	1.86478	0.108741	17.1489	6.41074e-66	2.64737e-64	Gpr85	protein_coding
ENSMUSG00000026131.22	2278.84	1.86474	0.23859	7.81569	5.46636e-15	5.70949e-14	Dst	protein_coding
ENSMUSG00000115480.2	23.2164	1.86263	0.461564	4.03547	5.44941e-05	0.000230796	Gm49249	lncRNA
ENSMUSG00000032827.16	36.9968	1.86073	0.372886	4.99008	6.03533e-07	3.28652e-06	Ppp1r9a	protein_coding
ENSMUSG00000039232.13	2420.81	1.8548	0.084256	22.0138	2.12455e-107	1.55175e-105	Stx11	protein_coding
ENSMUSG00000045827.11	1543.87	1.85204	0.0836886	22.1301	1.62123e-108	1.20559e-106	Serpinb9	protein_coding
ENSMUSG00000010358.14	2276.2	1.84901	0.0949981	19.4636	2.23307e-84	1.23535e-82	Ifi35	protein_coding
ENSMUSG00000071064.16	49.217	1.84831	0.306305	6.03422	1.59729e-09	1.13083e-08	Zfp827	protein_coding
ENSMUSG00000019082.19	1340.8	1.84523	0.0920826	20.0388	2.52568e-89	1.49387e-87	Slc25a22	protein_coding
ENSMUSG00000087263.2	105.896	1.84212	0.221015	8.33484	7.7602e-17	8.89282e-16	Gm15726	lncRNA
ENSMUSG00000025492.7	5654.69	1.83849	0.0926059	19.8529	1.04103e-87	5.93501e-86	Ifitm3	protein_coding
ENSMUSG00000027562.13	301.036	1.83821	0.147055	12.5001	7.45194e-36	1.67151e-34	Car2	protein_coding
ENSMUSG00000063268.13	1928.77	1.83562	0.0875035	20.9776	1.05028e-97	6.9535e-96	Parp10	protein_coding
ENSMUSG00000098050.2	230.913	1.83397	0.172272	10.6458	1.82498e-26	3.16084e-25	Gm5345	processed_pseudogene
ENSMUSG00000090894.5	31.709	1.83311	0.402848	4.55037	5.35507e-06	2.60939e-05	Or5v1	protein_coding
ENSMUSG00000038894.8	560.265	1.83197	0.126598	14.4708	1.85298e-47	5.33389e-46	Irs2	protein_coding
ENSMUSG00000020077.15	10858.8	1.83121	0.103492	17.6942	4.64556e-70	2.06375e-68	Srgn	protein_coding
ENSMUSG00000048787.14	985.3	1.82804	0.0957627	19.0893	3.10102e-81	1.61947e-79	Dcun1d3	protein_coding
ENSMUSG00000078453.4	3879.17	1.82778	0.0935151	19.5453	4.52334e-85	2.51591e-83	Abracl	protein_coding
ENSMUSG00000053477.19	666.094	1.82759	0.112223	16.2854	1.25259e-59	4.66573e-58	Tcf4	protein_coding
ENSMUSG00000031740.9	353.862	1.8263	0.136849	13.3454	1.26035e-40	3.17002e-39	Mmp2	protein_coding
ENSMUSG00000044244.19	344.727	1.82537	0.133013	13.7233	7.36621e-43	1.93826e-41	Il20rb	protein_coding
ENSMUSG00000030142.11	47620.8	1.82383	0.0660371	27.6183	6.70718e-168	8.44528e-166	Clec4e	protein_coding
ENSMUSG00000021929.10	3363.12	1.82258	0.0764986	23.8251	1.83687e-125	1.57083e-123	Kpna3	protein_coding
ENSMUSG00000044350.15	2203.24	1.82088	0.0814854	22.3461	1.31683e-110	9.86371e-109	Lacc1	protein_coding
ENSMUSG00000029392.13	69.5411	1.81933	0.282216	6.44659	1.14393e-10	8.91686e-10	Rilpl1	protein_coding
ENSMUSG00000025747.13	207.633	1.81846	0.163404	11.1286	9.10574e-29	1.71455e-27	Tyms	protein_coding
ENSMUSG00000046718.9	4441.39	1.8072	0.0933381	19.3619	1.61863e-83	8.85887e-82	Bst2	protein_coding
ENSMUSG00000004947.16	1657.29	1.80616	0.0881419	20.4915	2.56564e-93	1.64041e-91	Dtx2	protein_coding
ENSMUSG00000012519.15	534.073	1.8029	0.113895	15.8295	1.94637e-56	6.80532e-55	Mlkl	protein_coding
ENSMUSG00000109428.2	86.0511	1.80241	0.266765	6.75655	1.41318e-11	1.17855e-10	Gm45698	TEC
ENSMUSG00000065422.3	24.5373	1.80194	0.45075	3.99766	6.39725e-05	0.000268392	Mir221	miRNA
ENSMUSG00000118193.2	43.0805	1.79995	0.344696	5.22184	1.77154e-07	1.03088e-06	Arhgap26	lncRNA
ENSMUSG00000010529.7	33.5503	1.79899	0.403334	4.4603	8.18446e-06	3.88388e-05	Gm266	protein_coding
ENSMUSG00000054364.6	3001.65	1.79889	0.0777354	23.1412	1.7835e-118	1.42987e-116	Rhob	protein_coding
ENSMUSG00000040329.15	47.6514	1.79866	0.318011	5.65596	1.54977e-08	9.90272e-08	Il7	protein_coding
ENSMUSG00000031647.11	219.483	1.79502	0.156287	11.4854	1.56174e-30	3.06143e-29	Mfap3l	protein_coding
ENSMUSG00000036273.16	694.837	1.79453	0.137079	13.0911	3.70007e-39	8.99767e-38	Lrrk2	protein_coding
ENSMUSG00000090215.11	125.447	1.79351	0.261279	6.86433	6.68039e-12	5.74155e-11	Trim34b	protein_coding
ENSMUSG00000007655.17	29094.7	1.79248	0.0653613	27.4242	1.41201e-165	1.75637e-163	Cav1	protein_coding
ENSMUSG00000036225.16	120.05	1.79195	0.201753	8.88192	6.57187e-19	8.25971e-18	Kctd1	protein_coding
ENSMUSG00000036814.14	34.9103	1.78862	0.381421	4.68937	2.74046e-06	1.38059e-05	Slc6a20a	protein_coding
ENSMUSG00000085295.8	176.518	1.78229	0.169533	10.5129	7.53215e-26	1.27549e-24	4930430E12Rik	lncRNA
ENSMUSG00000028517.9	1009.26	1.77969	0.104707	16.9968	8.66598e-65	3.52898e-63	Plpp3	protein_coding
ENSMUSG00000020634.13	857.737	1.77946	0.115071	15.464	6.07027e-54	2.01596e-52	Ubxn2a	protein_coding
ENSMUSG00000097149.2	105.35	1.77914	0.262669	6.7733	1.25881e-11	1.0541e-10	G630030J09Rik	lncRNA
ENSMUSG00000042677.8	5800.63	1.77408	0.0693822	25.5696	3.32179e-144	3.47839e-142	Zc3h12a	protein_coding
ENSMUSG00000084970.2	255.162	1.77215	0.154707	11.4549	2.22253e-30	4.34018e-29	1700060J05Rik	lncRNA
ENSMUSG00000102425.2	506.828	1.77007	0.163431	10.8307	2.46307e-27	4.42275e-26	Gm26616	TEC
ENSMUSG00000104985.2	625.269	1.76955	0.122528	14.442	2.81436e-47	8.0673e-46	Gm42917	lncRNA
ENSMUSG00000002578.19	165.919	1.76925	0.183681	9.63218	5.84743e-22	8.35743e-21	Ikzf4	protein_coding
ENSMUSG00000025646.10	3561.52	1.76765	0.088916	19.88	6.06086e-88	3.46499e-86	Atrip	protein_coding
ENSMUSG00000056144.15	1074.01	1.76765	0.0971832	18.1888	6.33212e-74	2.98074e-72	Trim34a	protein_coding
ENSMUSG00000039470.17	333.252	1.76575	0.131293	13.449	3.12095e-41	8.0068e-40	Zdhhc2	protein_coding
ENSMUSG00000024235.12	1279.92	1.76197	0.0858972	20.5125	1.66581e-93	1.06841e-91	Map3k8	protein_coding
ENSMUSG00000028412.18	2760.6	1.75825	0.0832281	21.1257	4.61612e-99	3.07601e-97	Slc44a1	protein_coding
ENSMUSG00000079414.6	228.486	1.75775	0.155678	11.2909	1.45531e-29	2.77849e-28	Gm11110	lncRNA
ENSMUSG00000030067.18	863.868	1.7557	0.102262	17.1685	4.56846e-66	1.8942e-64	Foxp1	protein_coding
ENSMUSG00000041754.6	253.461	1.75379	0.161568	10.8549	1.89111e-27	3.41665e-26	Trem3	protein_coding
ENSMUSG00000074813.16	241.968	1.75327	0.158518	11.0604	1.95311e-28	3.61784e-27	Morrbid	lncRNA
ENSMUSG00000022747.18	501.293	1.75239	0.124456	14.0804	5.01517e-45	1.37978e-43	St3gal6	protein_coding
ENSMUSG00000053442.5	465.367	1.75174	0.139016	12.601	2.0843e-36	4.74786e-35	4930597O21Rik	lncRNA
ENSMUSG00000033538.14	1773	1.75049	0.0888398	19.7039	1.99657e-86	1.12576e-84	Casp4	protein_coding
ENSMUSG00000092626.3	90.4325	1.75037	0.233336	7.50151	6.30883e-14	6.19237e-13	9130230N09Rik	lncRNA
ENSMUSG00000017713.10	103.336	1.75017	0.214888	8.14455	3.80682e-16	4.23935e-15	Tha1	protein_coding
ENSMUSG00000090246.2	829.678	1.74978	0.12805	13.6648	1.64864e-42	4.31591e-41	Gm17017	lncRNA
ENSMUSG00000026656.16	4718.87	1.74761	0.0794353	22.0004	2.85498e-107	2.07786e-105	Fcgr2b	protein_coding
ENSMUSG00000035085.6	51.0755	1.74473	0.309353	5.63994	1.70112e-08	1.08059e-07	1700020L24Rik	protein_coding
ENSMUSG00000021895.11	3076.45	1.74462	0.0789208	22.106	2.7703e-108	2.04524e-106	Arhgef3	protein_coding
ENSMUSG00000102299.2	182.34	1.74395	0.174472	9.99561	1.59303e-23	2.43269e-22	Gm37539	TEC
ENSMUSG00000022018.8	136.46	1.74064	0.195186	8.91783	4.75493e-19	6.00925e-18	Rgcc	protein_coding
ENSMUSG00000085178.2	243.423	1.73769	0.167208	10.3924	2.68542e-25	4.45559e-24	Kdm6bos	lncRNA
ENSMUSG00000024238.16	210.211	1.73464	0.157442	11.0176	3.14179e-28	5.78834e-27	Zeb1	protein_coding
ENSMUSG00000034574.11	932.656	1.73385	0.110358	15.7111	1.26953e-55	4.36445e-54	Daam1	protein_coding
ENSMUSG00000039910.11	3433.27	1.73279	0.0762419	22.7276	2.3917e-114	1.84539e-112	Cited2	protein_coding
ENSMUSG00000022237.18	804.4	1.73107	0.100247	17.2681	8.17264e-67	3.45134e-65	Ankrd33b	protein_coding
ENSMUSG00000096719.2	54.7622	1.7304	0.289455	5.97813	2.25716e-09	1.56718e-08	Mrgpra2b	protein_coding
ENSMUSG00000071350.13	462.881	1.72888	0.123754	13.9702	2.36813e-44	6.40363e-43	Setdb2	protein_coding
ENSMUSG00000018476.8	2067.94	1.72853	0.10745	16.0868	3.15691e-58	1.14677e-56	Kdm6b	protein_coding
ENSMUSG00000027281.17	695.608	1.72581	0.10957	15.7508	6.78206e-56	2.34335e-54	Slx4ip	protein_coding
ENSMUSG00000030643.15	24.4094	1.72541	0.43627	3.9549	7.65658e-05	0.000318944	Rab30	protein_coding
ENSMUSG00000041936.19	903.014	1.72471	0.108824	15.8487	1.43493e-56	5.03427e-55	Agrn	protein_coding
ENSMUSG00000055435.7	2104.02	1.7246	0.079582	21.6707	3.876e-104	2.74314e-102	Maf	protein_coding
ENSMUSG00000054676.18	915.699	1.72419	0.107323	16.0655	4.45541e-58	1.60991e-56	1600014C10Rik	protein_coding
ENSMUSG00000038260.11	707.341	1.7205	0.109217	15.7531	6.53946e-56	2.26334e-54	Trpm4	protein_coding
ENSMUSG00000020696.19	1199.83	1.71636	0.0964565	17.7942	7.8418e-71	3.51408e-69	Rffl	protein_coding
ENSMUSG00000047945.7	16099	1.71491	0.0894613	19.1692	6.68719e-82	3.56488e-80	Marcksl1	protein_coding
ENSMUSG00000024912.7	405.115	1.71408	0.125754	13.6304	2.64147e-42	6.89739e-41	Fosl1	protein_coding
ENSMUSG00000036006.21	130.089	1.71326	0.200523	8.54395	1.29709e-17	1.53174e-16	Ripor2	protein_coding
ENSMUSG00000111737.2	359.833	1.71237	0.154645	11.0729	1.6979e-28	3.16222e-27	Gm47248	lncRNA
ENSMUSG00000074141.14	5639.91	1.712	0.0842869	20.3116	1.0152e-91	6.29483e-90	Il4i1	protein_coding
ENSMUSG00000055184.5	69.6572	1.71174	0.274104	6.24485	4.242e-10	3.15788e-09	Fam72a	protein_coding
ENSMUSG00000073490.12	6240.68	1.71032	0.110831	15.4318	1.00108e-53	3.29793e-52	Ifi207	protein_coding
ENSMUSG00000031654.17	159.111	1.71027	0.212334	8.05459	7.97434e-16	8.74748e-15	Cbln1	protein_coding
ENSMUSG00000031849.10	38.363	1.70995	0.350669	4.87624	1.08125e-06	5.72093e-06	Comp	protein_coding
ENSMUSG00000021360.17	446.128	1.70942	0.1258	13.5884	4.69193e-42	1.22205e-40	Gcnt2	protein_coding
ENSMUSG00000029009.18	1592.45	1.70909	0.103207	16.5599	1.35835e-61	5.24039e-60	Mthfr	protein_coding
ENSMUSG00000024677.14	332.487	1.70817	0.142081	12.0225	2.70509e-33	5.64794e-32	Ms4a6b	protein_coding
ENSMUSG00000028525.17	4102.42	1.70794	0.085234	20.0382	2.55771e-89	1.50846e-87	Pde4b	protein_coding
ENSMUSG00000113165.2	23.5183	1.70778	0.451204	3.78494	0.000153748	0.000607886	Gm47863	lncRNA
ENSMUSG00000030188.13	600.233	1.70649	0.12761	13.3727	8.73027e-41	2.2121e-39	Magohb	protein_coding
ENSMUSG00000050565.17	5747.83	1.70646	0.0695592	24.5325	6.64759e-133	6.09086e-131	Tor1aip2	protein_coding
ENSMUSG00000005686.18	1483.45	1.70005	0.0995886	17.0707	2.45292e-65	1.00687e-63	Ampd3	protein_coding
ENSMUSG00000078153.4	1786.83	1.6991	0.0916581	18.5374	1.03043e-76	4.97614e-75	Psme2b	protein_coding
ENSMUSG00000024472.10	2215.44	1.69878	0.0853813	19.8964	4.3754e-88	2.5084e-86	Dcp2	protein_coding
ENSMUSG00000002699.14	8621.23	1.69832	0.0688665	24.661	2.80555e-134	2.62927e-132	Lcp2	protein_coding
ENSMUSG00000003283.16	12021.8	1.69797	0.0701923	24.1903	2.81559e-129	2.53453e-127	Hck	protein_coding
ENSMUSG00000086312.2	53.3642	1.69598	0.314404	5.39428	6.87999e-08	4.15431e-07	Gm15336	lncRNA
ENSMUSG00000015968.19	125.098	1.69596	0.21817	7.77355	7.6318e-15	7.87507e-14	Cacna1d	protein_coding
ENSMUSG00000024798.16	22.7036	1.69479	0.437822	3.87096	0.00010841	0.000439984	Htr7	protein_coding
ENSMUSG00000091905.4	159.745	1.69446	0.178559	9.48964	2.3184e-21	3.24355e-20	Dnajb6-ps	processed_pseudogene
ENSMUSG00000024190.8	3280.95	1.693	0.0799222	21.183	1.369e-99	9.18212e-98	Dusp1	protein_coding
ENSMUSG00000046062.6	6151.63	1.69276	0.070689	23.9466	1.00256e-126	8.71884e-125	Ppp1r15b	protein_coding
ENSMUSG00000058056.17	401.791	1.69152	0.126686	13.3521	1.15212e-40	2.90136e-39	Palld	protein_coding
ENSMUSG00000095134.3	147.845	1.69033	0.230751	7.32534	2.383e-13	2.25178e-12	Mid1-ps1	unprocessed_pseudogene
ENSMUSG00000020806.16	4907.9	1.68881	0.0702454	24.0415	1.02352e-127	9.05459e-126	Rhbdf2	protein_coding
ENSMUSG00000030530.16	6929.08	1.68845	0.0808379	20.8869	7.04678e-97	4.63552e-95	Furin	protein_coding
ENSMUSG00000072844.7	105.832	1.68833	0.224985	7.5042	6.18063e-14	6.06944e-13	G530011O06Rikx	lncRNA
ENSMUSG00000021025.9	16413.4	1.6853	0.076896	21.9166	1.80318e-106	1.30312e-104	Nfkbia	protein_coding
ENSMUSG00000014599.11	1199.37	1.68442	0.0903209	18.6493	1.27937e-77	6.25184e-76	Csf1	protein_coding
ENSMUSG00000090216.2	101.913	1.68441	0.283269	5.94632	2.74232e-09	1.88744e-08	Gm16549	lncRNA
ENSMUSG00000028894.19	1181.44	1.68411	0.0943261	17.8541	2.68637e-71	1.21711e-69	Inpp5b	protein_coding
ENSMUSG00000070031.12	1954.15	1.67816	0.0878861	19.0947	2.79245e-81	1.46578e-79	Sp140	protein_coding
ENSMUSG00000086430.2	73.9966	1.67697	0.260341	6.44146	1.18332e-10	9.21496e-10	4930551O13Rik	lncRNA
ENSMUSG00000000275.17	4910.95	1.67494	0.0717206	23.3536	1.26576e-120	1.02682e-118	Trim25	protein_coding
ENSMUSG00000001700.11	182.73	1.67276	0.169857	9.84809	6.98602e-23	1.0405e-21	Gramd2b	protein_coding
ENSMUSG00000015396.5	2005.35	1.67274	0.0901372	18.5577	7.07209e-77	3.43952e-75	Cd83	protein_coding
ENSMUSG00000036402.14	4224	1.67247	0.0821903	20.3488	4.75826e-92	2.96834e-90	Gng12	protein_coding
ENSMUSG00000120198.1	342.724	1.66856	0.150071	11.1185	1.02013e-28	1.91557e-27	Gm4633	lncRNA
ENSMUSG00000099871.2	51.478	1.66574	0.332315	5.01254	5.3715e-07	2.94693e-06	Gm21742	unprocessed_pseudogene
ENSMUSG00000005802.13	901.228	1.66492	0.0999283	16.6611	2.5131e-62	9.86212e-61	Slc30a4	protein_coding
ENSMUSG00000042726.15	6627.04	1.66443	0.0684313	24.3227	1.12903e-130	1.02532e-128	Trafd1	protein_coding
ENSMUSG00000086018.8	36.2208	1.66403	0.34991	4.75559	1.9787e-06	1.01248e-05	Gm13179	lncRNA
ENSMUSG00000031765.9	9111.48	1.66378	0.113311	14.6833	8.24751e-49	2.46752e-47	Mt1	protein_coding
ENSMUSG00000025911.15	89.6139	1.66169	0.23078	7.20031	6.00767e-13	5.54163e-12	Adhfe1	protein_coding
ENSMUSG00000040528.16	1114.87	1.66032	0.0933962	17.7772	1.06141e-70	4.73573e-69	Milr1	protein_coding
ENSMUSG00000111929.2	168.338	1.65984	0.175307	9.46823	2.84625e-21	3.96851e-20	Gm48780	lncRNA
ENSMUSG00000059588.15	2989.47	1.6585	0.0819469	20.2388	4.46346e-91	2.7023e-89	Calcrl	protein_coding
ENSMUSG00000045795.11	587.398	1.65845	0.109192	15.1883	4.22695e-52	1.35553e-50	Whamm	protein_coding
ENSMUSG00000117050.2	1967.78	1.65804	0.117205	14.1465	1.96347e-45	5.47532e-44	Dino	TEC
ENSMUSG00000089999.2	192.82	1.65795	0.193663	8.56101	1.11883e-17	1.32733e-16	Gm6485	transcribed_processed_pseudogene
ENSMUSG00000027230.10	82.3554	1.65756	0.239941	6.9082	4.90842e-12	4.25604e-11	Creb3l1	protein_coding
ENSMUSG00000058046.2	67.3884	1.65169	0.268614	6.14894	7.80049e-10	5.66917e-09	4933430I17Rik	protein_coding
ENSMUSG00000041390.19	3300.9	1.64958	0.0725989	22.7218	2.72642e-114	2.09577e-112	Mdfic	protein_coding
ENSMUSG00000032596.15	1318.56	1.64912	0.0892131	18.4852	2.71848e-76	1.30665e-74	Uba7	protein_coding
ENSMUSG00000006818.6	30149.1	1.64879	0.0704563	23.4016	4.11289e-121	3.34972e-119	Sod2	protein_coding
ENSMUSG00000099311.3	149.117	1.64486	0.207522	7.92617	2.26015e-15	2.40973e-14	Mir6244	miRNA
ENSMUSG00000042419.9	534.239	1.64311	0.118488	13.8673	9.99638e-44	2.67143e-42	Nfkbil1	protein_coding
ENSMUSG00000104088.2	25.8864	1.6409	0.447856	3.66391	0.000248397	0.000944616	Gm38275	TEC
ENSMUSG00000085501.2	36.9237	1.64083	0.354569	4.62768	3.69793e-06	1.83192e-05	Gm11772	lncRNA
ENSMUSG00000029581.15	7103.84	1.63937	0.0831354	19.7192	1.47517e-86	8.34058e-85	Fscn1	protein_coding
ENSMUSG00000028347.15	63.2349	1.63933	0.291773	5.61852	1.92595e-08	1.2185e-07	Tmeff1	protein_coding
ENSMUSG00000029530.17	27.1958	1.63349	0.427013	3.82539	0.000130563	0.00052205	Ccr9	protein_coding
ENSMUSG00000093973.2	43.6354	1.63221	0.318212	5.12931	2.90801e-07	1.64691e-06	Mrgpra2a	protein_coding
ENSMUSG00000056220.15	1164.45	1.63204	0.0940333	17.356	1.77586e-67	7.57751e-66	Pla2g4a	protein_coding
ENSMUSG00000079197.11	5387.66	1.63011	0.101252	16.0995	2.57243e-58	9.37772e-57	Psme2	protein_coding
ENSMUSG00000045573.10	231.852	1.62992	0.154758	10.532	6.14979e-26	1.04659e-24	Penk	protein_coding
ENSMUSG00000085289.2	71.92	1.62622	0.272057	5.97751	2.26572e-09	1.57259e-08	Gm15337	lncRNA
ENSMUSG00000087639.2	107.87	1.625	0.231037	7.0335	2.01419e-12	1.79892e-11	Gm15512	lncRNA
ENSMUSG00000015932.9	8728.27	1.62438	0.0811168	20.0252	3.32312e-89	1.95426e-87	Dstn	protein_coding
ENSMUSG00000060981.8	29.6363	1.62182	0.383134	4.23303	2.30564e-05	0.000102849	H4c8	protein_coding
ENSMUSG00000022098.11	39.2456	1.61915	0.333056	4.86149	1.16505e-06	6.13274e-06	Bmp1	protein_coding
ENSMUSG00000051379.13	3302.25	1.61745	0.0794392	20.3608	3.72298e-92	2.33671e-90	Flrt3	protein_coding
ENSMUSG00000054708.18	166.368	1.61736	0.176308	9.17354	4.57751e-20	6.02236e-19	Ankrd24	protein_coding
ENSMUSG00000026946.10	767.518	1.61718	0.133606	12.1041	1.00445e-33	2.12311e-32	Nmi	protein_coding
ENSMUSG00000033684.15	1555.46	1.61678	0.0871655	18.5483	8.40984e-77	4.08046e-75	Qsox1	protein_coding
ENSMUSG00000120140.1	319.726	1.61564	0.132223	12.219	2.45964e-34	5.32506e-33	Gm57204	lncRNA
ENSMUSG00000082088.2	31.7988	1.61401	0.368124	4.38441	1.163e-05	5.4187e-05	Sp110-ps2	unprocessed_pseudogene
ENSMUSG00000030630.17	24.1796	1.61238	0.424895	3.79477	0.000147783	0.000586333	Fah	protein_coding
ENSMUSG00000107802.2	184.189	1.60877	0.208071	7.73181	1.06029e-14	1.08373e-13	1700126G02Rik	lncRNA
ENSMUSG00000024892.18	221.12	1.60741	0.160516	10.014	1.32265e-23	2.03494e-22	Pcx	protein_coding
ENSMUSG00000029648.14	85.5505	1.60694	0.238463	6.73871	1.59799e-11	1.3246e-10	Flt1	protein_coding
ENSMUSG00000020275.10	4017.81	1.6068	0.0961436	16.7125	1.0628e-62	4.18674e-61	Rel	protein_coding
ENSMUSG00000025017.11	10656.4	1.60329	0.0800891	20.0188	3.77867e-89	2.21581e-87	Pik3ap1	protein_coding
ENSMUSG00000018143.11	1645.89	1.60277	0.0836517	19.1601	7.97515e-82	4.24046e-80	Mafk	protein_coding
ENSMUSG00000000628.11	2882.02	1.60216	0.0881433	18.1768	7.88572e-74	3.70358e-72	Hk2	protein_coding
ENSMUSG00000044434.6	40.2025	1.60178	0.354811	4.51447	6.34764e-06	3.05604e-05	Gm9791	processed_pseudogene
ENSMUSG00000054181.12	28.6032	1.60128	0.43336	3.69504	0.00021985	0.000843402	A930012O16Rik	lncRNA
ENSMUSG00000094651.3	48.2321	1.60101	0.316626	5.05647	4.2709e-07	2.37357e-06	Gal3st2	protein_coding
ENSMUSG00000072620.4	25461.2	1.60056	0.0838248	19.0942	2.82393e-81	1.47853e-79	Slfn2	protein_coding
ENSMUSG00000026773.20	2952.43	1.59964	0.0894258	17.8879	1.46522e-71	6.69758e-70	Pfkfb3	protein_coding
ENSMUSG00000021403.4	321.719	1.59741	0.138731	11.5145	1.11521e-30	2.20082e-29	Serpinb9b	protein_coding
ENSMUSG00000016559.15	26650.8	1.59739	0.0853946	18.706	4.42733e-78	2.18429e-76	H3f3b	protein_coding
ENSMUSG00000042719.18	1405.54	1.59622	0.0896127	17.8124	5.6618e-71	2.54273e-69	Naa25	protein_coding
ENSMUSG00000050549.9	1168.92	1.59278	0.099212	16.0543	5.337e-58	1.92507e-56	Fam241a	protein_coding
ENSMUSG00000032691.15	12578.2	1.59113	0.0775401	20.5201	1.42471e-93	9.16639e-92	Nlrp3	protein_coding
ENSMUSG00000014602.16	44.2429	1.58874	0.341517	4.65199	3.28749e-06	1.64007e-05	Kif1a	protein_coding
ENSMUSG00000067586.5	25.216	1.58871	0.417496	3.80534	0.000141611	0.000564136	S1pr3	protein_coding
ENSMUSG00000001348.16	1145.1	1.58652	0.0957338	16.5722	1.10743e-61	4.28848e-60	Acp5	protein_coding
ENSMUSG00000073628.6	236.901	1.58375	0.155872	10.1606	2.97333e-24	4.72693e-23	Gm10552	lncRNA
ENSMUSG00000042622.15	1193.97	1.58367	0.0900472	17.5871	3.09326e-69	1.35077e-67	Maff	protein_coding
ENSMUSG00000087635.4	89.0641	1.58317	0.245428	6.45065	1.11369e-10	8.69102e-10	Gm13414	processed_pseudogene
ENSMUSG00000031792.16	2053.97	1.58251	0.0821337	19.2674	1.00792e-82	5.45819e-81	Usb1	protein_coding
ENSMUSG00000028163.18	14491.1	1.58144	0.0691065	22.8841	6.69385e-116	5.24369e-114	Nfkb1	protein_coding
ENSMUSG00000097534.5	31.4636	1.58019	0.401458	3.93612	8.28088e-05	0.00034307	Gm16675	lncRNA
ENSMUSG00000029131.15	4624.29	1.57392	0.0872068	18.0482	8.1515e-73	3.76805e-71	Dnajb6	protein_coding
ENSMUSG00000039741.17	74.1227	1.57313	0.257304	6.11391	9.72214e-10	7.00131e-09	Bahcc1	protein_coding
ENSMUSG00000042842.12	470.329	1.57115	0.133548	11.7647	5.93548e-32	1.20494e-30	Serpinb6b	protein_coding
ENSMUSG00000026104.15	7936.22	1.57112	0.0670149	23.4443	1.51112e-121	1.24057e-119	Stat1	protein_coding
ENSMUSG00000026819.16	978.544	1.57078	0.0938168	16.743	6.36422e-63	2.51675e-61	Slc25a25	protein_coding
ENSMUSG00000049401.11	5176.09	1.5705	0.0945127	16.6168	5.26706e-62	2.04737e-60	Ogfr	protein_coding
ENSMUSG00000026893.5	399.155	1.56987	0.133857	11.728	9.15675e-32	1.84792e-30	Gca	protein_coding
ENSMUSG00000026700.5	555.802	1.56944	0.118751	13.2163	7.06568e-40	1.75352e-38	Tnfsf4	protein_coding
ENSMUSG00000021990.17	3499.6	1.56876	0.0808401	19.4057	6.90327e-84	3.78831e-82	Spata13	protein_coding
ENSMUSG00000030468.13	56.5872	1.56652	0.28636	5.47045	4.48882e-08	2.7534e-07	Siglecg	protein_coding
ENSMUSG00000050271.13	297.382	1.56537	0.149835	10.4473	1.50715e-25	2.52305e-24	Prag1	protein_coding
ENSMUSG00000037697.20	3198.42	1.56498	0.0847183	18.4728	3.41847e-76	1.63927e-74	Ddhd1	protein_coding
ENSMUSG00000089698.2	87.9857	1.56049	0.231839	6.7309	1.68613e-11	1.39372e-10	Gm2541	processed_pseudogene
ENSMUSG00000026222.17	4293.51	1.55758	0.0739805	21.0539	2.10707e-98	1.39953e-96	Sp100	protein_coding
ENSMUSG00000038520.16	5828.41	1.55664	0.0888272	17.5244	9.33908e-69	4.04378e-67	Tbc1d17	protein_coding
ENSMUSG00000097472.2	1527.06	1.5539	0.113999	13.6308	2.62527e-42	6.86383e-41	Gm26586	lncRNA
ENSMUSG00000000489.8	1446.8	1.55381	0.0873601	17.7863	9.02257e-71	4.0344e-69	Pdgfb	protein_coding
ENSMUSG00000003541.7	3287.06	1.55242	0.0996539	15.5781	1.02488e-54	3.46535e-53	Ier3	protein_coding
ENSMUSG00000029366.11	1562.87	1.55063	0.0867526	17.8741	1.8756e-71	8.53543e-70	Dck	protein_coding
ENSMUSG00000022122.16	104.42	1.54777	0.210666	7.34705	2.02624e-13	1.93066e-12	Ednrb	protein_coding
ENSMUSG00000071068.8	337.119	1.54722	0.135839	11.3901	4.68338e-30	9.0425e-29	Treml2	protein_coding
ENSMUSG00000033487.15	3295.25	1.54338	0.0926597	16.6564	2.71835e-62	1.06472e-60	Fndc3a	protein_coding
ENSMUSG00000063506.15	146.028	1.54073	0.198969	7.74357	9.66628e-15	9.91953e-14	Arhgap22	protein_coding
ENSMUSG00000117634.2	105.7	1.54032	0.220989	6.9701	3.16718e-12	2.78386e-11	Gm50069	lncRNA
ENSMUSG00000020464.16	1281.42	1.53671	0.0888748	17.2907	5.52304e-67	2.34204e-65	Pnpt1	protein_coding
ENSMUSG00000111856.2	425.096	1.53645	0.135934	11.3029	1.26908e-29	2.43199e-28	6530413G14Rik	lncRNA
ENSMUSG00000022246.15	1658.17	1.53534	0.0932685	16.4615	6.94033e-61	2.63296e-59	Rai14	protein_coding
ENSMUSG00000114235.2	85.4529	1.53473	0.23732	6.4669	1.00036e-10	7.83943e-10	F530104D19Rik	lncRNA
ENSMUSG00000091549.2	892.571	1.53439	0.107448	14.2803	2.90445e-46	8.15472e-45	Gm6548	processed_pseudogene
ENSMUSG00000023067.15	12873.5	1.53306	0.0745736	20.5577	6.56965e-94	4.24011e-92	Cdkn1a	protein_coding
ENSMUSG00000062007.14	88.2931	1.52909	0.236526	6.46478	1.01446e-10	7.9408e-10	Hsh2d	protein_coding
ENSMUSG00000036053.19	1319.72	1.52882	0.126116	12.1223	8.04387e-34	1.7055e-32	Fmnl2	protein_coding
ENSMUSG00000101628.2	5933.98	1.52863	0.0748712	20.4167	1.18716e-92	7.49702e-91	Gm28177	lncRNA
ENSMUSG00000047735.15	4274.38	1.5263	0.0988104	15.4468	7.93055e-54	2.62951e-52	Samd9l	protein_coding
ENSMUSG00000033227.8	281.026	1.51895	0.169542	8.95912	3.27278e-19	4.15659e-18	Wnt6	protein_coding
ENSMUSG00000095595.3	6542.28	1.51781	0.0713878	21.2616	2.57743e-100	1.75163e-98	Fam177a	protein_coding
ENSMUSG00000096727.4	1926.57	1.51683	0.0919825	16.4904	4.29922e-61	1.63705e-59	Psmb9	protein_coding
ENSMUSG00000034271.17	500.703	1.51587	0.115496	13.1249	2.37143e-39	5.78731e-38	Jdp2	protein_coding
ENSMUSG00000032727.15	511.676	1.51493	0.117843	12.8555	8.01406e-38	1.89464e-36	Mier3	protein_coding
ENSMUSG00000121909.1	144.254	1.51405	0.215079	7.03951	1.9292e-12	1.72527e-11	ENSMUSG00000121909	protein_coding
ENSMUSG00000031799.11	11521	1.51377	0.0684268	22.1225	1.92157e-108	1.42377e-106	Tpm4	protein_coding
ENSMUSG00000022534.15	1080.91	1.51255	0.0950014	15.9213	4.50612e-57	1.59454e-55	Mefv	protein_coding
ENSMUSG00000115667.2	96.5985	1.51203	0.251769	6.00562	1.90605e-09	1.33514e-08	Gm10389	lncRNA
ENSMUSG00000101389.2	692.586	1.51178	0.103238	14.6436	1.48044e-48	4.3845e-47	Ms4a4a	protein_coding
ENSMUSG00000036687.14	128.314	1.51094	0.208553	7.24489	4.32779e-13	4.0356e-12	Tmem184a	protein_coding
ENSMUSG00000019122.9	46243.1	1.51066	0.075558	19.9935	6.27942e-89	3.65096e-87	Ccl9	protein_coding
ENSMUSG00000031292.15	54.5162	1.51066	0.316229	4.77709	1.77849e-06	9.14831e-06	Cdkl5	protein_coding
ENSMUSG00000085996.2	33.5345	1.50831	0.376205	4.00929	6.09026e-05	0.000256245	A830012C17Rik	lncRNA
ENSMUSG00000017002.15	4147.44	1.5073	0.0863959	17.4464	3.66785e-68	1.57817e-66	Slpi	protein_coding
ENSMUSG00000018001.19	2117.7	1.50539	0.0815351	18.4631	4.09157e-76	1.95747e-74	Cyth3	protein_coding
ENSMUSG00000094103.3	6613.97	1.50326	0.0708779	21.2091	7.87132e-100	5.31418e-98	Fam177a2	protein_coding
ENSMUSG00000033326.16	3837.47	1.50273	0.0742225	20.2463	3.82792e-91	2.32439e-89	Kdm4a	protein_coding
ENSMUSG00000033949.13	624.934	1.50273	0.114504	13.1238	2.40673e-39	5.86647e-38	Trim36	protein_coding
ENSMUSG00000015947.11	1324.01	1.50215	0.0939123	15.9953	1.37899e-57	4.95663e-56	Fcgr1	protein_coding
ENSMUSG00000098489.3	2346.62	1.49944	0.0975196	15.3758	2.3794e-53	7.8011e-52	Mir7678	miRNA
ENSMUSG00000030064.17	239.406	1.49912	0.151552	9.89179	4.51874e-23	6.77943e-22	Frmd4b	protein_coding
ENSMUSG00000019796.13	250.022	1.49788	0.156245	9.58672	9.09271e-22	1.28791e-20	Lrp11	protein_coding
ENSMUSG00000022255.17	6436.77	1.49773	0.0800444	18.7112	4.01201e-78	1.98598e-76	Mtdh	protein_coding
ENSMUSG00000039853.19	620.784	1.49279	0.138246	10.798	3.51715e-27	6.26071e-26	Trim14	protein_coding
ENSMUSG00000039697.17	1086.33	1.49233	0.0951679	15.6811	2.03801e-55	6.97135e-54	Ncoa7	protein_coding
ENSMUSG00000031959.16	343.914	1.4914	0.134227	11.1111	1.10844e-28	2.0738e-27	Wdr59	protein_coding
ENSMUSG00000061731.10	1837.61	1.49133	0.0887983	16.7946	2.67409e-63	1.06157e-61	Ext1	protein_coding
ENSMUSG00000038866.16	1579.78	1.49113	0.0920217	16.2041	4.71449e-59	1.74029e-57	Zcchc2	protein_coding
ENSMUSG00000001248.16	1450.95	1.49071	0.0862597	17.2817	6.46584e-67	2.73618e-65	Gramd1a	protein_coding
ENSMUSG00000027951.17	3347.55	1.48873	0.0794567	18.7363	2.50449e-78	1.24762e-76	Adar	protein_coding
ENSMUSG00000051212.9	115.089	1.48788	0.203795	7.30088	2.85897e-13	2.6941e-12	Gpr183	protein_coding
ENSMUSG00000094210.3	62.7013	1.48696	0.271209	5.48272	4.18832e-08	2.57754e-07	Mir935	miRNA
ENSMUSG00000004952.14	2632.93	1.48581	0.0768179	19.3419	2.38413e-83	1.30138e-81	Rasa4	protein_coding
ENSMUSG00000036528.17	1644.5	1.48539	0.0863881	17.1944	2.92467e-66	1.22004e-64	Ppfibp2	protein_coding
ENSMUSG00000070524.2	223.84	1.4845	0.153007	9.70217	2.95159e-22	4.27511e-21	Fcrlb	protein_coding
ENSMUSG00000041483.15	674.346	1.48165	0.110529	13.405	5.65183e-41	1.44276e-39	Zfp281	protein_coding
ENSMUSG00000062190.13	432.087	1.4801	0.118901	12.4482	1.43001e-35	3.17636e-34	Lancl2	protein_coding
ENSMUSG00000030275.7	2500.49	1.4793	0.0818593	18.0712	5.37368e-73	2.49524e-71	Etnk1	protein_coding
ENSMUSG00000086656.2	295.635	1.47842	0.140959	10.4883	9.77684e-26	1.64745e-24	Gm15701	lncRNA
ENSMUSG00000026672.12	572.567	1.47674	0.11288	13.0824	4.15226e-39	1.00853e-37	Optn	protein_coding
ENSMUSG00000041238.17	1022.77	1.47632	0.104094	14.1826	1.17395e-45	3.27812e-44	Rbbp8	protein_coding
ENSMUSG00000073631.3	31.5201	1.47294	0.390657	3.77042	0.000162975	0.000641523	Gm10553	lncRNA
ENSMUSG00000000555.9	8923.5	1.47283	0.070751	20.817	3.03504e-96	1.99014e-94	Itga5	protein_coding
ENSMUSG00000046687.7	1715.51	1.47236	0.106148	13.8708	9.52266e-44	2.54815e-42	Gm5424	processed_pseudogene
ENSMUSG00000023307.15	1747.79	1.47228	0.0962457	15.2971	7.98838e-53	2.60657e-51	Marchf5	protein_coding
ENSMUSG00000028842.16	847.707	1.47141	0.135593	10.8517	1.95739e-27	3.52709e-26	Ago3	protein_coding
ENSMUSG00000044716.13	46.513	1.47111	0.353215	4.16492	3.11461e-05	0.000136212	Dok7	protein_coding
ENSMUSG00000052397.9	1863.05	1.47016	0.0810065	18.1486	1.31658e-73	6.15523e-72	Ezr	protein_coding
ENSMUSG00000021759.15	351.581	1.46994	0.136824	10.7433	6.37315e-27	1.12373e-25	Plpp1	protein_coding
ENSMUSG00000106209.3	260.991	1.46743	0.147885	9.92277	3.31417e-23	4.99779e-22	Gm42918	lncRNA
ENSMUSG00000039911.14	116.5	1.46611	0.209167	7.00929	2.39522e-12	2.12812e-11	Spsb1	protein_coding
ENSMUSG00000026637.15	651.719	1.46559	0.105738	13.8605	1.09905e-43	2.93327e-42	Traf5	protein_coding
ENSMUSG00000086693.3	163.545	1.46389	0.182093	8.03922	9.04151e-16	9.86539e-15	A730081D07Rik	lncRNA
ENSMUSG00000055994.16	1376.14	1.46362	0.100698	14.5347	7.30341e-48	2.12016e-46	Nod2	protein_coding
ENSMUSG00000026837.17	59.2426	1.46241	0.285311	5.12565	2.96513e-07	1.67741e-06	Col5a1	protein_coding
ENSMUSG00000007659.19	1417.57	1.46148	0.0899001	16.2567	2.00153e-59	7.44191e-58	Bcl2l1	protein_coding
ENSMUSG00000121658.1	49.4945	1.45891	0.305163	4.78075	1.7464e-06	8.99451e-06	ENSMUSG00000121658	lncRNA
ENSMUSG00000121781.1	65.0282	1.45863	0.274157	5.32041	1.03535e-07	6.13969e-07	ENSMUSG00000121781	lncRNA
ENSMUSG00000093384.2	49.6355	1.45701	0.342878	4.24934	2.14397e-05	9.63076e-05	Gm20689	processed_pseudogene
ENSMUSG00000022092.12	260.867	1.45633	0.143275	10.1645	2.85482e-24	4.54556e-23	Ppp3cc	protein_coding
ENSMUSG00000024805.17	1174.76	1.45353	0.0983119	14.7848	1.83475e-49	5.57049e-48	Pcgf5	protein_coding
ENSMUSG00000067219.10	30.8514	1.45288	0.379536	3.82805	0.000129161	0.000516745	Nipal1	protein_coding
ENSMUSG00000043340.4	80.9043	1.44786	0.284774	5.08424	3.69099e-07	2.06808e-06	6530409C15Rik	lncRNA
ENSMUSG00000120878.1	463.165	1.44688	0.129337	11.1868	4.73012e-29	8.93932e-28	Gm56663	lncRNA
ENSMUSG00000085913.3	1026.97	1.4449	0.096582	14.9603	1.33409e-50	4.14235e-49	Gm15601	lncRNA
ENSMUSG00000040511.15	851.958	1.44327	0.0959286	15.0453	3.70783e-51	1.16005e-49	Pvr	protein_coding
ENSMUSG00000024424.16	1184.53	1.44289	0.0906425	15.9185	4.7182e-57	1.66672e-55	Ttc39c	protein_coding
ENSMUSG00000030717.10	753.615	1.44245	0.119427	12.0781	1.37838e-33	2.9045e-32	Nupr1	protein_coding
ENSMUSG00000073274.6	587.287	1.44235	0.118543	12.1673	4.64169e-34	9.91323e-33	Gm14636	lncRNA
ENSMUSG00000021338.18	179.824	1.44222	0.180209	8.00305	1.21379e-15	1.31015e-14	Carmil1	protein_coding
ENSMUSG00000028128.14	116.735	1.44023	0.21064	6.83742	8.06322e-12	6.88106e-11	F3	protein_coding
ENSMUSG00000033880.12	6086.12	1.44008	0.0758567	18.9842	2.30225e-80	1.18129e-78	Lgals3bp	protein_coding
ENSMUSG00000080223.3	261.415	1.4385	0.161838	8.88853	6.19248e-19	7.79243e-18	Gm13768	unprocessed_pseudogene
ENSMUSG00000001542.8	4846.19	1.43848	0.0815347	17.6425	1.16139e-69	5.10413e-68	Ell2	protein_coding
ENSMUSG00000092545.9	87.2436	1.43782	0.238586	6.02642	1.67632e-09	1.18352e-08	Gm20319	lncRNA
ENSMUSG00000044949.5	113.758	1.43734	0.222387	6.46325	1.0248e-10	8.01868e-10	Ubtd2	protein_coding
ENSMUSG00000001166.18	129.121	1.43684	0.196126	7.3261	2.3695e-13	2.24006e-12	Oas1c	protein_coding
ENSMUSG00000044313.14	106.331	1.43639	0.217978	6.58962	4.4095e-11	3.53518e-10	Mab21l3	protein_coding
ENSMUSG00000021125.7	505.274	1.43442	0.112299	12.7732	2.313e-37	5.40685e-36	Arg2	protein_coding
ENSMUSG00000032724.6	935.122	1.42733	0.0982896	14.5217	8.83011e-48	2.54893e-46	Abtb2	protein_coding
ENSMUSG00000024732.8	1824.55	1.42678	0.0904393	15.7761	4.54741e-56	1.57921e-54	Ccdc86	protein_coding
ENSMUSG00000020089.9	539.743	1.42495	0.113719	12.5305	5.08389e-36	1.15041e-34	Ppa1	protein_coding
ENSMUSG00000112237.3	36.2794	1.42478	0.360269	3.95477	7.66082e-05	0.000319056	D630033A02Rik	transcribed_processed_pseudogene
ENSMUSG00000039285.13	1975.7	1.42321	0.080558	17.6668	7.55003e-70	3.33241e-68	Azi2	protein_coding
ENSMUSG00000038702.7	213.288	1.42064	0.159923	8.88331	6.49022e-19	8.16208e-18	Dsel	protein_coding
ENSMUSG00000020680.16	3166.62	1.42005	0.0751266	18.9021	1.09513e-79	5.56347e-78	Taf15	protein_coding
ENSMUSG00000025225.16	11192.7	1.41979	0.0678497	20.9255	3.13554e-97	2.06926e-95	Nfkb2	protein_coding
ENSMUSG00000027950.8	1145.56	1.418	0.0981734	14.4439	2.74024e-47	7.86582e-46	Chrnb2	protein_coding
ENSMUSG00000066258.14	649.791	1.41768	0.105894	13.3877	7.1326e-41	1.814e-39	Trim12a	protein_coding
ENSMUSG00000025340.15	1373.32	1.41702	0.0867278	16.3387	5.23222e-60	1.96318e-58	Rabgef1	protein_coding
ENSMUSG00000027195.11	3333.83	1.4168	0.0752787	18.8207	5.11151e-79	2.55252e-77	Hsd17b12	protein_coding
ENSMUSG00000097633.3	37.8583	1.41609	0.375024	3.77601	0.000159362	0.000628265	Gm16617	lncRNA
ENSMUSG00000091238.2	134.626	1.41518	0.192746	7.34216	2.10168e-13	1.99699e-12	Gm17103	lncRNA
ENSMUSG00000036362.3	326.42	1.41302	0.137092	10.3071	6.54444e-25	1.06941e-23	P2ry13	protein_coding
ENSMUSG00000021024.15	6480.48	1.41214	0.099456	14.1987	9.33592e-46	2.6105e-44	Psma6	protein_coding
ENSMUSG00000044583.14	1718.42	1.41003	0.109524	12.8742	6.28695e-38	1.48999e-36	Tlr7	protein_coding
ENSMUSG00000001785.14	1031.68	1.40798	0.0931116	15.1214	1.17005e-51	3.74052e-50	Pwp1	protein_coding
ENSMUSG00000026121.14	123.635	1.40766	0.197714	7.11969	1.0817e-12	9.83204e-12	Sema4c	protein_coding
ENSMUSG00000026466.17	6338.37	1.40665	0.0689255	20.4082	1.41406e-92	8.90252e-91	Tor1aip1	protein_coding
ENSMUSG00000000794.10	68.1605	1.40558	0.258709	5.43305	5.54e-08	3.36997e-07	Kcnn3	protein_coding
ENSMUSG00000070427.5	218.048	1.40487	0.164568	8.53673	1.38075e-17	1.62772e-16	Il18bp	protein_coding
ENSMUSG00000030595.16	2457.26	1.40461	0.0831323	16.8961	4.80962e-64	1.92422e-62	Nfkbib	protein_coding
ENSMUSG00000041849.8	79.8597	1.40457	0.240787	5.83325	5.43579e-09	3.62692e-08	Card6	protein_coding
ENSMUSG00000029640.18	2417.58	1.4041	0.0785184	17.8824	1.61753e-71	7.37736e-70	Usp12	protein_coding
ENSMUSG00000020340.17	1352.78	1.40248	0.107883	13	1.22388e-38	2.93444e-37	Cyfip2	protein_coding
ENSMUSG00000018500.3	1390.91	1.4022	0.0896385	15.6428	3.71999e-55	1.26826e-53	Adora2b	protein_coding
ENSMUSG00000028100.12	261.089	1.40187	0.145889	9.60914	7.31607e-22	1.03986e-20	Nudt17	protein_coding
ENSMUSG00000090054.2	1540	1.39969	0.304721	4.59336	4.36156e-06	2.14565e-05	Gm15629	lncRNA
ENSMUSG00000029410.12	60.8814	1.39889	0.268793	5.20432	1.94704e-07	1.1263e-06	Ppef2	protein_coding
ENSMUSG00000023330.13	167.763	1.39786	0.175691	7.95637	1.77157e-15	1.89769e-14	Dtwd1	protein_coding
ENSMUSG00000026088.16	445.37	1.39674	0.118787	11.7583	6.39878e-32	1.29771e-30	Mitd1	protein_coding
ENSMUSG00000033545.15	2349.44	1.39474	0.0855335	16.3064	8.88712e-60	3.32239e-58	Znrf1	protein_coding
ENSMUSG00000112852.2	424.179	1.39325	0.177759	7.83785	4.58317e-15	4.80791e-14	Gm47767	lncRNA
ENSMUSG00000032902.2	530.831	1.39224	0.114984	12.1081	9.56485e-34	2.02589e-32	Slc16a1	protein_coding
ENSMUSG00000066441.15	1012.6	1.38832	0.0931653	14.9017	3.21322e-50	9.88729e-49	Rdh11	protein_coding
ENSMUSG00000000730.14	162.909	1.38831	0.17754	7.81971	5.29456e-15	5.5385e-14	Dnmt3l	protein_coding
ENSMUSG00000016528.11	21497.8	1.38708	0.0693888	19.9899	6.73925e-89	3.90724e-87	Mapkapk2	protein_coding
ENSMUSG00000079323.10	204.808	1.38632	0.180781	7.66852	1.73992e-14	1.76433e-13	Gm20661	protein_coding
ENSMUSG00000028381.9	1525.84	1.38608	0.084841	16.3374	5.35283e-60	2.00477e-58	Ugcg	protein_coding
ENSMUSG00000112336.2	419.585	1.38342	0.343322	4.02952	5.58917e-05	0.000236325	Gm47766	lncRNA
ENSMUSG00000026994.10	290.421	1.3832	0.140801	9.8238	8.89238e-23	1.31584e-21	Galnt3	protein_coding
ENSMUSG00000029859.7	123.555	1.38286	0.198502	6.96649	3.24943e-12	2.8525e-11	Epha1	protein_coding
ENSMUSG00000120849.1	417.679	1.38285	0.150558	9.1848	4.12283e-20	5.44161e-19	Gm56768	lncRNA
ENSMUSG00000077698.3	43.4483	1.38246	0.325178	4.2514	2.12436e-05	9.54684e-05	Snord12	snoRNA
ENSMUSG00000042659.16	3282.91	1.38159	0.0731474	18.8877	1.43877e-79	7.27325e-78	Arrdc4	protein_coding
ENSMUSG00000058152.9	45.019	1.37981	0.318805	4.32807	1.50424e-05	6.91292e-05	Chsy3	protein_coding
ENSMUSG00000113726.2	76.9707	1.37858	0.259265	5.31727	1.05334e-07	6.23735e-07	Gm36099	lncRNA
ENSMUSG00000110104.2	3146.95	1.3781	0.0891096	15.4652	5.95498e-54	1.98087e-52	Gm45717	protein_coding
ENSMUSG00000049488.16	220.056	1.37762	0.175001	7.87212	3.48693e-15	3.68137e-14	Tmem67	protein_coding
ENSMUSG00000026657.18	894.434	1.37621	0.0995257	13.8277	1.73568e-43	4.61438e-42	Frmd4a	protein_coding
ENSMUSG00000117439.2	722.271	1.37554	0.119671	11.4943	1.40846e-30	2.76625e-29	Gm50083	processed_pseudogene
ENSMUSG00000050075.9	300.843	1.37542	0.143349	9.59492	8.39848e-22	1.19205e-20	Gpr171	protein_coding
ENSMUSG00000021823.11	1792.85	1.37478	0.107104	12.836	1.0305e-37	2.42546e-36	Vcl	protein_coding
ENSMUSG00000029826.15	6247.19	1.37341	0.0797097	17.2301	1.57884e-66	6.62659e-65	Zc3hav1	protein_coding
ENSMUSG00000108524.2	201.159	1.3727	0.16085	8.53404	1.41321e-17	1.66502e-16	Gm44876	lncRNA
ENSMUSG00000064267.14	10224.7	1.36854	0.07189	19.0365	8.49453e-81	4.40257e-79	Hvcn1	protein_coding
ENSMUSG00000004359.17	498.351	1.36808	0.136703	10.0077	1.41039e-23	2.15861e-22	Spic	protein_coding
ENSMUSG00000121075.1	374.959	1.36666	0.151397	9.02701	1.76433e-19	2.27456e-18	Gm56727	lncRNA
ENSMUSG00000054556.8	285.13	1.36592	0.151127	9.03825	1.59204e-19	2.05892e-18	Gm4876	lncRNA
ENSMUSG00000024981.7	4564.36	1.36543	0.0713344	19.1412	1.14545e-81	6.05909e-80	Acsl5	protein_coding
ENSMUSG00000110768.2	75.7679	1.36519	0.248325	5.4976	3.84992e-08	2.37498e-07	Gm18541	processed_pseudogene
ENSMUSG00000042265.14	2263.56	1.36417	0.079034	17.2605	9.32929e-67	3.93171e-65	Trem1	protein_coding
ENSMUSG00000052942.14	70.2552	1.36148	0.262471	5.18718	2.13503e-07	1.22881e-06	Glis3	protein_coding
ENSMUSG00000022724.16	1652.15	1.36004	0.0907655	14.9841	9.32658e-51	2.90028e-49	Riox2	protein_coding
ENSMUSG00000011008.14	1760.99	1.35741	0.0875323	15.5076	3.08369e-54	1.03246e-52	Mcoln2	protein_coding
ENSMUSG00000020250.12	24450.8	1.35416	0.0686675	19.7206	1.43594e-86	8.14124e-85	Txnrd1	protein_coding
ENSMUSG00000044452.11	34.0138	1.35353	0.356181	3.80012	0.000144627	0.000575035	Zfp507	protein_coding
ENSMUSG00000097892.3	41.9344	1.35207	0.336542	4.01754	5.88088e-05	0.000247893	Gm26801	lncRNA
ENSMUSG00000036019.9	147.125	1.35197	0.1883	7.17988	6.97717e-13	6.40713e-12	Tmtc2	protein_coding
ENSMUSG00000060591.10	4064.96	1.35196	0.0886854	15.2445	1.79107e-52	5.81643e-51	Ifitm2	protein_coding
ENSMUSG00000051316.9	526.404	1.34958	0.110274	12.2384	1.93783e-34	4.21313e-33	Taf7	protein_coding
ENSMUSG00000000957.12	10283.8	1.34796	0.0727648	18.5249	1.30041e-76	6.26514e-75	Mmp14	protein_coding
ENSMUSG00000005763.16	165.951	1.34328	0.224363	5.98709	2.13635e-09	1.48783e-08	Cd247	protein_coding
ENSMUSG00000038459.11	2518.41	1.34243	0.0844617	15.8939	6.98542e-57	2.45916e-55	Abhd17c	protein_coding
ENSMUSG00000099329.3	647.629	1.34205	0.165006	8.13332	4.17679e-16	4.63375e-15	Gm28052	lncRNA
ENSMUSG00000107222.2	290.317	1.34199	0.14689	9.136	6.48026e-20	8.48219e-19	Gm43198	TEC
ENSMUSG00000005125.14	1375.89	1.34129	0.0859062	15.6134	5.89768e-55	2.00404e-53	Ndrg1	protein_coding
ENSMUSG00000046223.11	7666.2	1.34121	0.081705	16.4153	1.486e-60	5.60638e-59	Plaur	protein_coding
ENSMUSG00000108332.2	118.275	1.33998	0.222366	6.02601	1.68055e-09	1.18569e-08	D530033B14Rik	lncRNA
ENSMUSG00000036661.15	372.84	1.33981	0.125679	10.6605	1.55674e-26	2.7031e-25	Dennd3	protein_coding
ENSMUSG00000044468.15	438.449	1.33977	0.121612	11.0167	3.17501e-28	5.8443e-27	Tent5c	protein_coding
ENSMUSG00000050212.5	346.876	1.33867	0.145378	9.20822	3.31575e-20	4.40184e-19	Eva1b	protein_coding
ENSMUSG00000091479.2	474.6	1.33693	0.122098	10.9497	6.66736e-28	1.2207e-26	Gm17035	lncRNA
ENSMUSG00000029552.20	2645.33	1.33352	0.0775186	17.2026	2.53744e-66	1.06066e-64	Tes	protein_coding
ENSMUSG00000097471.10	538.418	1.33256	0.155498	8.56962	1.0383e-17	1.23394e-16	5830432E09Rik	lncRNA
ENSMUSG00000058729.14	132.526	1.33233	0.193166	6.89733	5.29896e-12	4.58692e-11	Lin9	protein_coding
ENSMUSG00000071369.12	1554.11	1.32912	0.0890331	14.9284	2.15312e-50	6.65522e-49	Map3k5	protein_coding
ENSMUSG00000093805.8	40.6208	1.32838	0.337672	3.93392	8.35709e-05	0.000346087	Gal3st2b	protein_coding
ENSMUSG00000038058.15	636.46	1.32834	0.120728	11.0028	3.70519e-28	6.8141e-27	Nod1	protein_coding
ENSMUSG00000025337.11	2182.4	1.32525	0.0822879	16.105	2.35144e-58	8.58738e-57	Sbds	protein_coding
ENSMUSG00000038593.19	7508.59	1.32485	0.0709418	18.6751	7.8924e-78	3.8752e-76	Tctn1	protein_coding
ENSMUSG00000002897.6	1843.75	1.32469	0.08032	16.4926	4.14575e-61	1.58155e-59	Il17ra	protein_coding
ENSMUSG00000053395.16	189.913	1.32393	0.18551	7.1367	9.55992e-13	8.71647e-12	Cacng8	protein_coding
ENSMUSG00000068015.9	912.649	1.32058	0.106599	12.3883	3.02339e-35	6.65794e-34	Lrch1	protein_coding
ENSMUSG00000032508.9	5299.06	1.32043	0.0752755	17.5414	6.92579e-69	3.01794e-67	Myd88	protein_coding
ENSMUSG00000021322.9	1644.95	1.31815	0.0874083	15.0804	2.1803e-51	6.927e-50	Aoah	protein_coding
ENSMUSG00000085547.5	782.567	1.31798	0.130958	10.0641	7.95996e-24	1.24047e-22	Gm13767	unprocessed_pseudogene
ENSMUSG00000058317.13	52.7946	1.31732	0.297465	4.42849	9.48943e-06	4.467e-05	Ube2e2	protein_coding
ENSMUSG00000058013.12	4222.64	1.31603	0.0839614	15.6742	2.27031e-55	7.75306e-54	Septin11	protein_coding
ENSMUSG00000042857.5	114.371	1.31601	0.214315	6.14052	8.2251e-10	5.96087e-09	Gm9776	lncRNA
ENSMUSG00000114055.2	108.69	1.3154	0.209496	6.27888	3.41029e-10	2.56103e-09	Gm32089	lncRNA
ENSMUSG00000075122.6	468.621	1.31377	0.122149	10.7555	5.58298e-27	9.86952e-26	Cd80	protein_coding
ENSMUSG00000046079.17	3768.57	1.31361	0.0823444	15.9527	2.72974e-57	9.70975e-56	Lrrc8d	protein_coding
ENSMUSG00000120697.1	43.2763	1.31354	0.318638	4.12234	3.75043e-05	0.000162495	Gm36496	lncRNA
ENSMUSG00000064289.16	5373.6	1.30853	0.0726623	18.0084	1.67319e-72	7.69968e-71	Tank	protein_coding
ENSMUSG00000038497.8	816.272	1.30777	0.0970022	13.4819	1.99883e-41	5.15376e-40	Tmco3	protein_coding
ENSMUSG00000022514.15	602.114	1.30751	0.11461	11.4083	3.80044e-30	7.36547e-29	Il1rap	protein_coding
ENSMUSG00000013846.11	6090.43	1.30633	0.104969	12.445	1.48948e-35	3.3013e-34	St3gal1	protein_coding
ENSMUSG00000024878.10	213.546	1.3063	0.152604	8.56009	1.12781e-17	1.33721e-16	Zng1	protein_coding
ENSMUSG00000035164.9	2965.47	1.30585	0.108372	12.0496	1.94826e-33	4.09275e-32	Zc3h12c	protein_coding
ENSMUSG00000020671.10	7614.54	1.30578	0.0680735	19.1819	5.24689e-82	2.80435e-80	Rab10	protein_coding
ENSMUSG00000020400.18	9624.26	1.30406	0.0699941	18.6311	1.799e-77	8.77023e-76	Tnip1	protein_coding
ENSMUSG00000028862.7	130.045	1.30228	0.190609	6.83219	8.3628e-12	7.12191e-11	Map3k6	protein_coding
ENSMUSG00000099315.2	143.365	1.3003	0.220689	5.89201	3.81519e-09	2.58853e-08	Gm27175	lncRNA
ENSMUSG00000053560.6	1724.34	1.29949	0.0970683	13.3874	7.16221e-41	1.81927e-39	Ier2	protein_coding
ENSMUSG00000006411.13	168.385	1.29937	0.169235	7.6779	1.61722e-14	1.64316e-13	Nectin4	protein_coding
ENSMUSG00000046982.12	2513.64	1.29822	0.101699	12.7653	2.56087e-37	5.97944e-36	Tshz1	protein_coding
ENSMUSG00000000838.18	1223.61	1.29652	0.0926269	13.9973	1.61971e-44	4.41473e-43	Fmr1	protein_coding
ENSMUSG00000022867.12	4928.28	1.29538	0.0753881	17.1829	3.5683e-66	1.48551e-64	Usp25	protein_coding
ENSMUSG00000023991.17	2263.57	1.29247	0.0881986	14.6541	1.2688e-48	3.77403e-47	Foxp4	protein_coding
ENSMUSG00000031925.18	138.77	1.29211	0.199257	6.48465	8.89394e-11	7.00727e-10	Maml2	protein_coding
ENSMUSG00000031155.18	182.843	1.29193	0.18264	7.07366	1.50899e-12	1.35776e-11	Pim2	protein_coding
ENSMUSG00000006418.18	3782.3	1.29159	0.0762415	16.9407	2.25315e-64	9.08519e-63	Rnf114	protein_coding
ENSMUSG00000090675.3	51.3873	1.29044	0.329549	3.91576	9.01213e-05	0.000371565	Or5v1b	protein_coding
ENSMUSG00000002325.16	2593.34	1.2891	0.0779257	16.5427	1.80626e-61	6.94225e-60	Irf9	protein_coding
ENSMUSG00000014956.16	6372.6	1.28435	0.0707422	18.1554	1.16377e-73	5.45327e-72	Ppp1cb	protein_coding
ENSMUSG00000035517.18	2125.86	1.28168	0.0811895	15.7863	3.86598e-56	1.34484e-54	Tdrd7	protein_coding
ENSMUSG00000070034.14	1615.8	1.28044	0.0873446	14.6597	1.16803e-48	3.47932e-47	Sp110	protein_coding
ENSMUSG00000093167.3	106.226	1.2802	0.282618	4.52978	5.90448e-06	2.8581e-05	Mir5131	miRNA
ENSMUSG00000024277.15	1941.55	1.27415	0.0816564	15.6038	6.85646e-55	2.32598e-53	Mapre2	protein_coding
ENSMUSG00000029313.19	3132.38	1.27372	0.103418	12.3162	7.40941e-35	1.62295e-33	Aff1	protein_coding
ENSMUSG00000076441.10	9669.05	1.27365	0.0726555	17.53	8.4563e-69	3.66928e-67	Ass1	protein_coding
ENSMUSG00000017929.14	4195.87	1.27351	0.0844733	15.0759	2.33321e-51	7.38992e-50	B4galt5	protein_coding
ENSMUSG00000028967.11	1033.32	1.27351	0.0956666	13.3119	1.9734e-40	4.93927e-39	Errfi1	protein_coding
ENSMUSG00000036067.13	8078.39	1.27254	0.0716694	17.7557	1.55657e-70	6.92996e-69	Slc2a6	protein_coding
ENSMUSG00000061878.17	56.3491	1.26923	0.285511	4.44546	8.77055e-06	4.14521e-05	Sphk1	protein_coding
ENSMUSG00000041836.11	5967.74	1.26874	0.0819833	15.4756	5.06829e-54	1.69141e-52	Ptpre	protein_coding
ENSMUSG00000074228.4	126.128	1.26811	0.223302	5.67889	1.35571e-08	8.71154e-08	Gm10645	TEC
ENSMUSG00000051615.15	1713.94	1.26715	0.0831265	15.2436	1.81512e-52	5.88524e-51	Rap2a	protein_coding
ENSMUSG00000087177.9	147.552	1.2656	0.18603	6.80319	1.02325e-11	8.63182e-11	E130307A14Rik	lncRNA
ENSMUSG00000102611.2	161.766	1.26482	0.216204	5.85011	4.91242e-09	3.29055e-08	Gm37847	TEC
ENSMUSG00000024736.16	2965.68	1.26356	0.0772517	16.3563	3.91948e-60	1.47332e-58	Tmem132a	protein_coding
ENSMUSG00000051439.8	40881.1	1.26135	0.076737	16.4373	1.03476e-60	3.91833e-59	Cd14	protein_coding
ENSMUSG00000101438.4	1869.69	1.25819	0.114457	10.9927	4.14385e-28	7.614e-27	Gm19412	lncRNA
ENSMUSG00000031709.16	2181.19	1.25688	0.102869	12.2183	2.48296e-34	5.36989e-33	Tbc1d9	protein_coding
ENSMUSG00000042901.11	2225.54	1.25674	0.0782148	16.0678	4.29276e-58	1.55387e-56	Aida	protein_coding
ENSMUSG00000060904.15	4865.16	1.25648	0.0773345	16.2473	2.33415e-59	8.66296e-58	Arl1	protein_coding
ENSMUSG00000029910.15	274.587	1.25597	0.139521	9.00199	2.21663e-19	2.84695e-18	Mad2l1	protein_coding
ENSMUSG00000033644.6	477.716	1.25272	0.13001	9.63554	5.65951e-22	8.10013e-21	Piwil2	protein_coding
ENSMUSG00000090164.9	79.178	1.25138	0.246438	5.07785	3.81732e-07	2.13304e-06	BC035044	protein_coding
ENSMUSG00000028630.10	1939.65	1.25123	0.0907883	13.7819	3.27754e-43	8.67977e-42	Dyrk2	protein_coding
ENSMUSG00000024019.19	3250.91	1.24947	0.085084	14.6851	8.02861e-49	2.40554e-47	Cmtr1	protein_coding
ENSMUSG00000049550.18	2869.99	1.24884	0.0971452	12.8554	8.0256e-38	1.89464e-36	Clip1	protein_coding
ENSMUSG00000121780.1	43.5102	1.24655	0.32218	3.86911	0.000109231	0.000442969	ENSMUSG00000121780	lncRNA
ENSMUSG00000052812.6	1465.04	1.2454	0.0966797	12.8818	5.70257e-38	1.35306e-36	Atad2b	protein_coding
ENSMUSG00000010095.14	15214.3	1.24455	0.0730577	17.0352	4.49965e-65	1.83966e-63	Slc3a2	protein_coding
ENSMUSG00000033066.18	2071.84	1.24356	0.248009	5.01419	5.32584e-07	2.92344e-06	Gas7	protein_coding
ENSMUSG00000039841.15	1030.56	1.24277	0.103902	11.961	5.68547e-33	1.18106e-31	Zfp800	protein_coding
ENSMUSG00000036249.17	700.925	1.24272	0.108587	11.4445	2.5067e-30	4.89045e-29	Rbm43	protein_coding
ENSMUSG00000030474.10	418.291	1.24262	0.124376	9.99082	1.67193e-23	2.54748e-22	Siglece	protein_coding
ENSMUSG00000028780.14	206.876	1.24145	0.168576	7.36433	1.78034e-13	1.70072e-12	Sema3c	protein_coding
ENSMUSG00000024457.18	1229.51	1.24029	0.0972206	12.7574	2.83408e-37	6.60234e-36	Trim26	protein_coding
ENSMUSG00000021720.12	134.421	1.23985	0.203251	6.10007	1.06019e-09	7.61882e-09	Rnf180	protein_coding
ENSMUSG00000040760.12	1468.79	1.23978	0.0856145	14.4809	1.59943e-47	4.61049e-46	Appl1	protein_coding
ENSMUSG00000024308.16	10020.2	1.23951	0.0733918	16.8889	5.43202e-64	2.169e-62	Tapbp	protein_coding
ENSMUSG00000027293.14	2856.58	1.23941	0.0777808	15.9347	3.64096e-57	1.29062e-55	Ehd4	protein_coding
ENSMUSG00000085917.2	98.5716	1.23592	0.224219	5.51211	3.54564e-08	2.19123e-07	Gm15899	processed_pseudogene
ENSMUSG00000121725.1	166.713	1.23423	0.20572	5.99958	1.97828e-09	1.38385e-08	4931440P22Rik	lncRNA
ENSMUSG00000081512.2	1236.25	1.23296	0.117522	10.4913	9.46902e-26	1.5969e-24	Gm15821	lncRNA
ENSMUSG00000027782.11	5889.78	1.2327	0.0690346	17.8563	2.58341e-71	1.17305e-69	Kpna4	protein_coding
ENSMUSG00000024966.10	3399.57	1.23092	0.0741395	16.6027	6.65742e-62	2.58293e-60	Stip1	protein_coding
ENSMUSG00000034300.18	1128.04	1.23057	0.0906441	13.5758	5.57199e-42	1.44576e-40	Fam53c	protein_coding
ENSMUSG00000020128.16	1547.39	1.22985	0.0952831	12.9073	4.09229e-38	9.72109e-37	Vps54	protein_coding
ENSMUSG00000036902.12	39.3623	1.22898	0.330133	3.72269	0.000197111	0.000764587	Neto2	protein_coding
ENSMUSG00000021998.17	46136.1	1.22625	0.069399	17.6695	7.20101e-70	3.1852e-68	Lcp1	protein_coding
ENSMUSG00000049657.10	314.574	1.22615	0.137814	8.89712	5.73131e-19	7.21653e-18	Zbtb5	protein_coding
ENSMUSG00000001763.15	148.397	1.22497	0.180017	6.80475	1.01226e-11	8.5496e-11	Tspan33	protein_coding
ENSMUSG00000023034.8	562.267	1.22376	0.118351	10.3401	4.64087e-25	7.63214e-24	Nr4a1	protein_coding
ENSMUSG00000115186.2	44.3265	1.22293	0.310685	3.93624	8.27694e-05	0.000342976	Gm49417	lncRNA
ENSMUSG00000024431.16	2861.86	1.22156	0.0838451	14.5692	4.40805e-48	1.28692e-46	Nr3c1	protein_coding
ENSMUSG00000044645.9	43.9395	1.22121	0.32674	3.73756	0.000185814	0.000723651	Gm7334	processed_pseudogene
ENSMUSG00000042608.16	2516.98	1.22065	0.08343	14.6308	1.78708e-48	5.2774e-47	Stk40	protein_coding
ENSMUSG00000054720.13	820.579	1.21941	0.0983591	12.3975	2.69653e-35	5.94452e-34	Lrrc8c	protein_coding
ENSMUSG00000072244.12	66.3298	1.21896	0.263659	4.62325	3.77779e-06	1.87012e-05	Trim6	protein_coding
ENSMUSG00000066456.15	57.588	1.21848	0.27143	4.48909	7.15269e-06	3.42036e-05	Hmgn3	protein_coding
ENSMUSG00000009207.16	577.415	1.21681	0.11259	10.8075	3.17234e-27	5.66166e-26	Lnpk	protein_coding
ENSMUSG00000095620.8	731.993	1.21615	0.12483	9.74249	1.98621e-22	2.89319e-21	Csta2	protein_coding
ENSMUSG00000045210.9	2377.86	1.21574	0.0898837	13.5257	1.10357e-41	2.84903e-40	Vcpip1	protein_coding
ENSMUSG00000036206.13	579.115	1.21432	0.112616	10.7828	4.14897e-27	7.3726e-26	Sh3bp4	protein_coding
ENSMUSG00000079737.7	108.208	1.21298	0.208199	5.82606	5.67528e-09	3.78058e-08	Bfar	transcribed_processed_pseudogene
ENSMUSG00000106734.5	2419.92	1.21251	0.08619	14.0679	5.98251e-45	1.63932e-43	Gm20559	lncRNA
ENSMUSG00000020184.16	4451.4	1.21119	0.075166	16.1135	2.04932e-58	7.49738e-57	Mdm2	protein_coding
ENSMUSG00000046157.14	1294.55	1.20881	0.0858982	14.0726	5.59888e-45	1.53831e-43	Tmem229b	protein_coding
ENSMUSG00000024776.19	559.417	1.20806	0.109097	11.0732	1.69221e-28	3.15449e-27	Stambpl1	protein_coding
ENSMUSG00000085586.3	240.344	1.20711	0.153131	7.88284	3.20031e-15	3.38748e-14	Gm11613	lncRNA
ENSMUSG00000046417.15	256.9	1.20695	0.148139	8.1474	3.71826e-16	4.14523e-15	Lrrc75a	protein_coding
ENSMUSG00000027351.15	3467.21	1.20674	0.083922	14.3793	6.98278e-47	1.99048e-45	Spred1	protein_coding
ENSMUSG00000060550.18	3578.78	1.20607	0.0780975	15.4432	8.38475e-54	2.77115e-52	H2-Q7	protein_coding
ENSMUSG00000022876.19	4570.22	1.20551	0.0712752	16.9135	3.57736e-64	1.43682e-62	Samsn1	protein_coding
ENSMUSG00000095440.3	82.3842	1.20359	0.263952	4.55989	5.11793e-06	2.50156e-05	Fignl2	protein_coding
ENSMUSG00000053007.10	1270	1.20346	0.108274	11.115	1.06082e-28	1.98833e-27	Creb5	protein_coding
ENSMUSG00000020057.3	4184.13	1.20271	0.0722285	16.6515	2.95239e-62	1.15419e-60	Dram1	protein_coding
ENSMUSG00000020271.18	2350.22	1.20009	0.0805564	14.8975	3.42186e-50	1.04821e-48	Fbxw11	protein_coding
ENSMUSG00000021831.10	4791.77	1.19951	0.0754365	15.9009	6.24566e-57	2.20251e-55	Ero1a	protein_coding
ENSMUSG00000098255.2	192.712	1.19906	0.233017	5.1458	2.66381e-07	1.5153e-06	Gm27223	lncRNA
ENSMUSG00000079700.8	1049.49	1.19675	0.0983961	12.1626	4.91788e-34	1.04813e-32	Fpr3	protein_coding
ENSMUSG00000112308.2	89.0474	1.19585	0.24583	4.86454	1.14724e-06	6.04671e-06	Gm48512	lncRNA
ENSMUSG00000004562.17	608.088	1.19399	0.110477	10.8075	3.17159e-27	5.66166e-26	Arhgef40	protein_coding
ENSMUSG00000015305.7	2452.29	1.18997	0.104159	11.4245	3.15295e-30	6.12795e-29	Sash1	protein_coding
ENSMUSG00000079597.3	855.509	1.18851	0.127472	9.32372	1.12329e-20	1.51474e-19	Cstdc4	protein_coding
ENSMUSG00000020415.17	852.618	1.18752	0.135195	8.78371	1.58165e-18	1.94732e-17	Pttg1	protein_coding
ENSMUSG00000052477.16	201.768	1.18741	0.173198	6.85577	7.09306e-12	6.07588e-11	Sp140l2	protein_coding
ENSMUSG00000051498.8	570.075	1.18734	0.110613	10.7341	7.03791e-27	1.23776e-25	Tlr6	protein_coding
ENSMUSG00000049928.16	167.957	1.18622	0.218759	5.4225	5.87726e-08	3.56562e-07	Glp2r	protein_coding
ENSMUSG00000086289.4	993.551	1.18498	0.0977377	12.1241	7.87253e-34	1.6709e-32	Gm16933	lncRNA
ENSMUSG00000042396.11	2769.79	1.18448	0.0786543	15.0593	2.99936e-51	9.44153e-50	Rbm7	protein_coding
ENSMUSG00000018286.7	4550.35	1.18398	0.0968054	12.2305	2.13505e-34	4.63701e-33	Psmb6	protein_coding
ENSMUSG00000082419.4	130.519	1.17911	0.210439	5.60311	2.1054e-08	1.32957e-07	Gm11425	processed_pseudogene
ENSMUSG00000027808.9	9271.45	1.17863	0.0756024	15.5898	8.53508e-55	2.89066e-53	Serp1	protein_coding
ENSMUSG00000037731.6	2870.72	1.17802	0.0777143	15.1583	6.67428e-52	2.13702e-50	Themis2	protein_coding
ENSMUSG00000030922.13	138.819	1.17758	0.187596	6.27724	3.44637e-10	2.58434e-09	Lyrm1	protein_coding
ENSMUSG00000037331.16	6137.47	1.1739	0.0776875	15.1105	1.38047e-51	4.39951e-50	Larp1	protein_coding
ENSMUSG00000021733.12	2366.94	1.17059	0.116931	10.0109	1.365e-23	2.09227e-22	Slc4a7	protein_coding
ENSMUSG00000104348.2	49.0753	1.17019	0.305262	3.83338	0.000126395	0.000507062	Gm37691	TEC
ENSMUSG00000044786.7	7102.63	1.16986	0.0897857	13.0295	8.31633e-39	1.99865e-37	Zfp36	protein_coding
ENSMUSG00000067321.6	74.0644	1.16899	0.241133	4.8479	1.24773e-06	6.54279e-06	Gm7931	processed_pseudogene
ENSMUSG00000038402.3	65.5351	1.16883	0.275852	4.23715	2.26376e-05	0.000101157	Foxf2	protein_coding
ENSMUSG00000024143.16	3102.37	1.16765	0.074956	15.5778	1.03032e-54	3.478e-53	Rhoq	protein_coding
ENSMUSG00000025591.7	4606.66	1.16555	0.0724863	16.0795	3.54993e-58	1.28726e-56	Tma16	protein_coding
ENSMUSG00000104405.2	203.138	1.16275	0.227637	5.10794	3.25692e-07	1.8364e-06	Gm31748	TEC
ENSMUSG00000026628.14	6456.68	1.1618	0.0726468	15.9924	1.44309e-57	5.17796e-56	Atf3	protein_coding
ENSMUSG00000030748.10	2690.41	1.16155	0.0773041	15.0257	4.98552e-51	1.55506e-49	Il4ra	protein_coding
ENSMUSG00000031722.11	6015.28	1.1606	0.087966	13.1937	9.53917e-40	2.36452e-38	Hp	protein_coding
ENSMUSG00000074482.6	69.8274	1.15967	0.254417	4.55815	5.16061e-06	2.52062e-05	Gm16589	processed_pseudogene
ENSMUSG00000046245.14	7293.7	1.15905	0.0760056	15.2496	1.65708e-52	5.38985e-51	Pilra	protein_coding
ENSMUSG00000118663.1	493.135	1.15878	0.125178	9.25708	2.10107e-20	2.80379e-19	Afg2b	protein_coding
ENSMUSG00000022125.8	2672.83	1.15792	0.076856	15.0661	2.70645e-51	8.5326e-50	Cln5	protein_coding
ENSMUSG00000091412.2	67.9449	1.15532	0.251579	4.59226	4.38464e-06	2.15598e-05	Gm2895	lncRNA
ENSMUSG00000098374.2	3344.05	1.15465	0.0819404	14.0913	4.29468e-45	1.18314e-43	Gm28043	protein_coding
ENSMUSG00000019992.9	184.69	1.15346	0.164855	6.99681	2.61863e-12	2.31759e-11	Mtfr2	protein_coding
ENSMUSG00000025969.16	17562.2	1.15323	0.0975469	11.8223	2.99351e-32	6.11331e-31	Nrp2	protein_coding
ENSMUSG00000021569.11	156.14	1.15243	0.171923	6.70319	2.03914e-11	1.67673e-10	Trip13	protein_coding
ENSMUSG00000004936.9	4603.01	1.15167	0.0711499	16.1866	6.26996e-59	2.30618e-57	Map2k1	protein_coding
ENSMUSG00000112894.2	208.27	1.15063	0.209014	5.50505	3.69069e-08	2.27881e-07	Gm47009	lncRNA
ENSMUSG00000017418.15	576.332	1.15054	0.143692	8.00696	1.17583e-15	1.27082e-14	Arl5b	protein_coding
ENSMUSG00000024339.13	2941.72	1.14997	0.0985842	11.6648	1.92802e-31	3.8681e-30	Tap2	protein_coding
ENSMUSG00000024242.16	723.922	1.14967	0.112865	10.1863	2.28372e-24	3.64472e-23	Map4k3	protein_coding
ENSMUSG00000070407.6	146.166	1.14923	0.180569	6.36452	1.95907e-10	1.50142e-09	Hs3st3b1	protein_coding
ENSMUSG00000024982.11	2728.59	1.14877	0.0784394	14.6453	1.44348e-48	4.28121e-47	Zdhhc6	protein_coding
ENSMUSG00000107179.2	46.6805	1.14856	0.303286	3.78705	0.000152446	0.000603315	Gm43069	lncRNA
ENSMUSG00000066442.18	699.596	1.14804	0.115136	9.97112	2.03925e-23	3.10257e-22	Mthfs	protein_coding
ENSMUSG00000026482.14	2583.99	1.14697	0.0806349	14.2243	6.47579e-46	1.8157e-44	Rgl1	protein_coding
ENSMUSG00000029490.5	1531.58	1.14683	0.105525	10.8678	1.64056e-27	2.96921e-26	Slc49a3	protein_coding
ENSMUSG00000019854.18	1035.5	1.14632	0.0912966	12.556	3.68339e-36	8.36259e-35	Reps1	protein_coding
ENSMUSG00000017715.12	1659.54	1.1459	0.0817579	14.0158	1.24809e-44	3.40637e-43	Pgs1	protein_coding
ENSMUSG00000024953.18	30224.9	1.14461	0.0911654	12.5554	3.71516e-36	8.4254e-35	Prdx5	protein_coding
ENSMUSG00000054598.15	131.771	1.14451	0.192668	5.94029	2.84526e-09	1.95697e-08	9130230L23Rik	lncRNA
ENSMUSG00000037820.16	13592.6	1.14434	0.0673689	16.9861	1.04033e-64	4.22807e-63	Tgm2	protein_coding
ENSMUSG00000079179.11	1959.23	1.14407	0.0827871	13.8194	1.94718e-43	5.1633e-42	Rab10os	lncRNA
ENSMUSG00000028184.14	1256.54	1.14359	0.0967434	11.8208	3.04711e-32	6.21659e-31	Adgrl2	protein_coding
ENSMUSG00000024018.19	1315.82	1.14343	0.108357	10.5525	4.94704e-26	8.43298e-25	Ccdc167	protein_coding
ENSMUSG00000064246.11	507.454	1.14216	0.11652	9.80233	1.10022e-22	1.61523e-21	Chi3l1	protein_coding
ENSMUSG00000038235.5	1900.31	1.14159	0.0867644	13.1574	1.54393e-39	3.79948e-38	F11r	protein_coding
ENSMUSG00000027366.13	7397.24	1.14146	0.0749205	15.2356	2.05138e-52	6.63031e-51	Sppl2a	protein_coding
ENSMUSG00000004113.20	141.599	1.1404	0.187708	6.07537	1.23702e-09	8.8247e-09	Cacna1b	protein_coding
ENSMUSG00000033220.8	7454.69	1.14024	0.0703815	16.2009	4.96968e-59	1.8312e-57	Rac2	protein_coding
ENSMUSG00000094627.3	100.105	1.13824	0.223941	5.08275	3.7201e-07	2.08382e-06	Gm10182	processed_pseudogene
ENSMUSG00000038418.9	446.72	1.13745	0.118564	9.59355	8.51061e-22	1.20713e-20	Egr1	protein_coding
ENSMUSG00000027276.8	1716.48	1.13686	0.0913039	12.4514	1.37434e-35	3.05602e-34	Jag1	protein_coding
ENSMUSG00000121810.1	274.539	1.13489	0.139019	8.16352	3.25398e-16	3.64545e-15	Pphln1-ps1	lncRNA
ENSMUSG00000029174.19	1047.71	1.13479	0.105856	10.7202	8.18655e-27	1.43607e-25	Tbc1d1	protein_coding
ENSMUSG00000008398.17	1466.65	1.13459	0.0863565	13.1384	1.98296e-39	4.85081e-38	Elk3	protein_coding
ENSMUSG00000023088.18	8963.97	1.13323	0.10114	11.2045	3.87476e-29	7.35667e-28	Abcc1	protein_coding
ENSMUSG00000042228.15	9262.3	1.13297	0.0668354	16.9517	1.87043e-64	7.57174e-63	Lyn	protein_coding
ENSMUSG00000083736.2	56.8803	1.13116	0.293896	3.84883	0.000118682	0.000478177	Gm6039	processed_pseudogene
ENSMUSG00000005413.9	28999.5	1.13111	0.0707853	15.9795	1.77658e-57	6.35236e-56	Hmox1	protein_coding
ENSMUSG00000068040.11	2043.65	1.13056	0.0835584	13.5302	1.03775e-41	2.68246e-40	Tm9sf4	protein_coding
ENSMUSG00000002233.14	2253.63	1.12951	0.0936748	12.0578	1.76376e-33	3.70895e-32	Rhoc	protein_coding
ENSMUSG00000061689.16	2081.17	1.12918	0.081511	13.8531	1.2184e-43	3.24337e-42	Dlgap4	protein_coding
ENSMUSG00000058230.14	296.718	1.12892	0.159251	7.0889	1.35184e-12	1.22118e-11	Arhgap35	protein_coding
ENSMUSG00000048911.16	410.277	1.12748	0.125386	8.99203	2.42698e-19	3.10544e-18	Rnf24	protein_coding
ENSMUSG00000121853.1	246.635	1.12667	0.151532	7.43519	1.04417e-13	1.00849e-12	ENSMUSG00000121853	lncRNA
ENSMUSG00000087601.4	101.58	1.1266	0.216632	5.20055	1.98699e-07	1.14779e-06	Uchl1os	lncRNA
ENSMUSG00000041538.17	94.5564	1.1243	0.22648	4.96422	6.89766e-07	3.73825e-06	H2-Ob	protein_coding
ENSMUSG00000039646.6	94.2051	1.12356	0.21964	5.11545	3.12989e-07	1.76672e-06	Vasn	protein_coding
ENSMUSG00000020668.11	424.13	1.1233	0.155764	7.21155	5.53206e-13	5.11902e-12	Kif3c	protein_coding
ENSMUSG00000029840.9	19177.2	1.12327	0.0689157	16.2992	1.00013e-59	3.73214e-58	Mtpn	protein_coding
ENSMUSG00000090946.4	4106.66	1.12268	0.0742499	15.1203	1.19058e-51	3.80021e-50	Ccdc71l	protein_coding
ENSMUSG00000038151.14	820.503	1.12157	0.103327	10.8545	1.89854e-27	3.42706e-26	Prdm1	protein_coding
ENSMUSG00000117234.2	126.626	1.12053	0.200732	5.58223	2.37449e-08	1.49216e-07	Gm7818	processed_pseudogene
ENSMUSG00000026547.16	11301.1	1.12044	0.0782901	14.3114	1.85666e-46	5.24155e-45	Tagln2	protein_coding
ENSMUSG00000109799.2	1202.94	1.11902	0.0908253	12.3206	7.01527e-35	1.53826e-33	Gm45515	lncRNA
ENSMUSG00000038188.18	271.311	1.11827	0.1398	7.9991	1.25334e-15	1.35174e-14	Scarf1	protein_coding
ENSMUSG00000040435.13	1739.07	1.11764	0.0847705	13.1842	1.08126e-39	2.67371e-38	Ppp1r15a	protein_coding
ENSMUSG00000015143.16	5198.06	1.11646	0.0843482	13.2363	5.41171e-40	1.34794e-38	Actn1	protein_coding
ENSMUSG00000070462.5	2790.84	1.11424	0.0790527	14.0949	4.08361e-45	1.13107e-43	Tlnrd1	protein_coding
ENSMUSG00000034731.12	116.954	1.11382	0.222958	4.99566	5.8634e-07	3.20054e-06	Dgkh	protein_coding
ENSMUSG00000046027.18	2072.43	1.11359	0.0833865	13.3545	1.11471e-40	2.8106e-39	Stard5	protein_coding
ENSMUSG00000029822.16	2733.22	1.11305	0.0777579	14.3143	1.78068e-46	5.03398e-45	Osbpl3	protein_coding
ENSMUSG00000020869.9	5841.6	1.11261	0.0796466	13.9693	2.39844e-44	6.47705e-43	Lrrc59	protein_coding
ENSMUSG00000020309.7	138.076	1.11247	0.18441	6.03256	1.61378e-09	1.14172e-08	Chac2	protein_coding
ENSMUSG00000079659.6	537.898	1.11174	0.119175	9.32863	1.07248e-20	1.44813e-19	Tmem243	protein_coding
ENSMUSG00000039804.16	986.258	1.11112	0.100246	11.0839	1.50105e-28	2.80068e-27	Ncoa5	protein_coding
ENSMUSG00000027313.4	123.577	1.11092	0.193205	5.74996	8.92653e-09	5.83837e-08	Chac1	protein_coding
ENSMUSG00000037110.21	610.478	1.11056	0.126432	8.78382	1.58015e-18	1.94664e-17	Ralgapa2	protein_coding
ENSMUSG00000052681.9	17924.2	1.10926	0.0684168	16.2133	4.06481e-59	1.50317e-57	Rap1b	protein_coding
ENSMUSG00000067341.7	131.579	1.10851	0.194787	5.69089	1.26378e-08	8.13863e-08	H2-Eb2	protein_coding
ENSMUSG00000015202.14	242.14	1.10818	0.144856	7.65021	2.00646e-14	2.02561e-13	Cnksr3	protein_coding
ENSMUSG00000018167.11	1817.03	1.10728	0.079256	13.9709	2.34667e-44	6.35398e-43	Stard3	protein_coding
ENSMUSG00000035299.18	422.369	1.10573	0.13151	8.40792	4.17354e-17	4.86139e-16	Mid1	protein_coding
ENSMUSG00000030830.20	5403.69	1.10557	0.0966357	11.4406	2.62035e-30	5.10247e-29	Itgal	protein_coding
ENSMUSG00000087623.2	191.655	1.1054	0.1857	5.95263	2.63867e-09	1.82037e-08	Gm12404	lncRNA
ENSMUSG00000113029.3	4270.98	1.10484	0.0960245	11.5059	1.23258e-30	2.42779e-29	Gm40578	lncRNA
ENSMUSG00000025626.17	464.618	1.10436	0.116966	9.44168	3.66853e-21	5.08736e-20	Phf6	protein_coding
ENSMUSG00000020694.18	1294.62	1.10385	0.086776	12.7207	4.53783e-37	1.05118e-35	Tlk2	protein_coding
ENSMUSG00000020059.10	62.6533	1.10369	0.269192	4.09999	4.1316e-05	0.000177623	Sycp3	protein_coding
ENSMUSG00000040710.11	2763.76	1.10328	0.0846623	13.0315	8.09483e-39	1.94769e-37	St8sia4	protein_coding
ENSMUSG00000118523.3	204.76	1.10313	0.160467	6.8745	6.22061e-12	5.35311e-11	Gm34319	transcribed_unitary_pseudogene
ENSMUSG00000090877.4	1432.56	1.10289	0.105182	10.4855	1.00666e-25	1.6935e-24	Hspa1b	protein_coding
ENSMUSG00000025314.19	18259.1	1.10244	0.0818723	13.4654	2.50087e-41	6.43207e-40	Ptprj	protein_coding
ENSMUSG00000069792.6	5976.52	1.10146	0.108529	10.149	3.34738e-24	5.30925e-23	Wfdc17	protein_coding
ENSMUSG00000020227.11	3510.56	1.10089	0.0849369	12.9612	2.03002e-38	4.85032e-37	Irak3	protein_coding
ENSMUSG00000092283.2	4124.06	1.09734	0.071792	15.285	9.62544e-53	3.13575e-51	Gm20412	lncRNA
ENSMUSG00000083161.4	144.631	1.09678	0.187512	5.84915	4.94091e-09	3.30856e-08	Gm11427	transcribed_unprocessed_pseudogene
ENSMUSG00000024772.10	24143.8	1.0952	0.0696259	15.7298	9.45524e-56	3.25603e-54	Ehd1	protein_coding
ENSMUSG00000008734.10	185.928	1.09426	0.163779	6.68134	2.3677e-11	1.93373e-10	Gprc5b	protein_coding
ENSMUSG00000070713.6	505.575	1.09394	0.126316	8.66031	4.70469e-18	5.65997e-17	Hmgn2-ps	protein_coding
ENSMUSG00000027030.16	96.9544	1.09167	0.214711	5.08435	3.68896e-07	2.06751e-06	Stk39	protein_coding
ENSMUSG00000047098.19	1203.76	1.08948	0.0975383	11.1698	5.73313e-29	1.0815e-27	Rnf31	protein_coding
ENSMUSG00000022035.7	741.091	1.08869	0.106875	10.1866	2.27643e-24	3.63592e-23	Ccdc25	protein_coding
ENSMUSG00000020277.11	3935.24	1.0886	0.07582	14.3576	9.5448e-47	2.71702e-45	Pfkl	protein_coding
ENSMUSG00000002797.10	340.292	1.08847	0.13647	7.97586	1.51321e-15	1.62603e-14	Ggct	protein_coding
ENSMUSG00000084878.2	471.608	1.08738	0.129261	8.41225	4.02205e-17	4.69025e-16	Lrrc8dos	lncRNA
ENSMUSG00000121264.1	960.912	1.08562	0.295537	3.67338	0.000239367	0.000912984	Gm57471	lncRNA
ENSMUSG00000043257.16	396.071	1.08404	0.122852	8.82391	1.10535e-18	1.37242e-17	Pigv	protein_coding
ENSMUSG00000063694.6	2677.03	1.08398	0.0964445	11.2394	2.61181e-29	4.97723e-28	Cycs	protein_coding
ENSMUSG00000106990.2	110.631	1.08255	0.200816	5.39078	7.01529e-08	4.23103e-07	Gm42547	TEC
ENSMUSG00000106375.2	297.183	1.0819	0.184761	5.85566	4.75105e-09	3.18975e-08	Gm43361	TEC
ENSMUSG00000015755.17	2900.98	1.08099	0.0740201	14.6039	2.65078e-48	7.77209e-47	Tab2	protein_coding
ENSMUSG00000039987.16	450.713	1.08026	0.116516	9.27136	1.83788e-20	2.45737e-19	Phtf2	protein_coding
ENSMUSG00000033799.11	727.47	1.08005	0.127206	8.49059	2.05589e-17	2.41115e-16	Tasor2	protein_coding
ENSMUSG00000032410.14	940.095	1.0798	0.119837	9.01057	2.04987e-19	2.63606e-18	Xrn1	protein_coding
ENSMUSG00000026470.15	1961.57	1.07823	0.0801505	13.4525	2.97569e-41	7.64369e-40	Stx6	protein_coding
ENSMUSG00000036636.11	3234.02	1.07776	0.0800329	13.4665	2.4641e-41	6.34544e-40	Clcn7	protein_coding
ENSMUSG00000098557.2	11664.7	1.07763	0.0779561	13.8235	1.83816e-43	4.88052e-42	Kctd12	protein_coding
ENSMUSG00000020393.17	1027.7	1.07563	0.0967359	11.1193	1.01072e-28	1.89963e-27	Kremen1	protein_coding
ENSMUSG00000030269.15	2854.6	1.07473	0.0772298	13.916	5.06755e-44	1.35956e-42	Mtmr14	protein_coding
ENSMUSG00000051306.8	414.544	1.07291	0.120948	8.87085	7.25902e-19	9.08994e-18	Usp42	protein_coding
ENSMUSG00000032375.16	822.506	1.07284	0.108937	9.84826	6.97396e-23	1.04021e-21	Aph1b	protein_coding
ENSMUSG00000020718.13	169.727	1.07255	0.182376	5.88099	4.07818e-09	2.75784e-08	Polg2	protein_coding
ENSMUSG00000049037.9	3461.13	1.07213	0.0760796	14.0922	4.24202e-45	1.17021e-43	Clec4a1	protein_coding
ENSMUSG00000020868.16	2073.64	1.07142	0.079976	13.3967	6.3181e-41	1.61084e-39	Xylt2	protein_coding
ENSMUSG00000022971.19	2640.51	1.07009	0.0787628	13.5863	4.83021e-42	1.25488e-40	Ifnar2	protein_coding
ENSMUSG00000040111.18	692.981	1.06884	0.107274	9.96367	2.19793e-23	3.33903e-22	Gramd1b	protein_coding
ENSMUSG00000031504.7	1589.38	1.06849	0.103935	10.2803	8.64175e-25	1.40319e-23	Rab20	protein_coding
ENSMUSG00000020572.9	13744	1.06667	0.0677295	15.749	6.98155e-56	2.40822e-54	Nampt	protein_coding
ENSMUSG00000029553.11	1592.04	1.06653	0.0833985	12.7884	1.90326e-37	4.45411e-36	Tfec	protein_coding
ENSMUSG00000035311.17	1796.19	1.06416	0.101772	10.4563	1.37085e-25	2.29676e-24	Gnptab	protein_coding
ENSMUSG00000060002.15	703.551	1.06408	0.10418	10.2139	1.71842e-24	2.76186e-23	Chpt1	protein_coding
ENSMUSG00000029007.9	3635.44	1.06397	0.073237	14.5277	8.08729e-48	2.3444e-46	Agtrap	protein_coding
ENSMUSG00000036499.10	2875.42	1.06265	0.106064	10.019	1.25767e-23	1.93933e-22	Eea1	protein_coding
ENSMUSG00000031246.15	7384.3	1.06241	0.0723625	14.6818	8.4355e-49	2.52009e-47	Sh3bgrl	protein_coding
ENSMUSG00000022014.17	1035.77	1.06185	0.10499	10.1139	4.79493e-24	7.57591e-23	Epsti1	protein_coding
ENSMUSG00000025854.16	8966.9	1.05987	0.0738971	14.3426	1.18566e-46	3.35647e-45	Fam20c	protein_coding
ENSMUSG00000034361.11	1299.61	1.05932	0.0907076	11.6784	1.64416e-31	3.30506e-30	Cpne2	protein_coding
ENSMUSG00000031015.9	4128.53	1.05514	0.0706232	14.9405	1.79663e-50	5.56168e-49	Swap70	protein_coding
ENSMUSG00000021877.13	4337.86	1.05349	0.0892808	11.7997	3.91683e-32	7.9672e-31	Arf4	protein_coding
ENSMUSG00000116876.2	7456.77	1.05343	0.0777259	13.5531	7.59427e-42	1.96551e-40	Gm49721	protein_coding
ENSMUSG00000069662.6	9454.06	1.05201	0.0745804	14.1058	3.50025e-45	9.70798e-44	Marcks	protein_coding
ENSMUSG00000002845.15	783.87	1.05135	0.101676	10.3402	4.63687e-25	7.63168e-24	Tmem39a	protein_coding
ENSMUSG00000027009.19	3676.91	1.05119	0.121699	8.63763	5.73893e-18	6.89209e-17	Itga4	protein_coding
ENSMUSG00000027883.16	715.469	1.05005	0.107845	9.73666	2.10361e-22	3.05985e-21	Gpsm2	protein_coding
ENSMUSG00000060675.14	221.192	1.04915	0.156823	6.69005	2.23088e-11	1.82781e-10	Plaat3	protein_coding
ENSMUSG00000094724.9	7597.04	1.04905	0.0766048	13.6943	1.09825e-42	2.87874e-41	Rnaset2b	protein_coding
ENSMUSG00000029185.15	237.968	1.04645	0.157172	6.658	2.77581e-11	2.25805e-10	Fam114a1	protein_coding
ENSMUSG00000087444.2	140.986	1.0461	0.194091	5.38974	7.05591e-08	4.25302e-07	Gm5475	lncRNA
ENSMUSG00000036943.10	9792.37	1.04386	0.0724395	14.4101	4.47347e-47	1.27874e-45	Rab8b	protein_coding
ENSMUSG00000021281.16	37602.4	1.0437	0.073042	14.289	2.56224e-46	7.21364e-45	Tnfaip2	protein_coding
ENSMUSG00000046314.17	79.6374	1.0435	0.244007	4.2765	1.89857e-05	8.59612e-05	Stxbp6	protein_coding
ENSMUSG00000029267.18	728.97	1.04244	0.11127	9.36853	7.35474e-21	1.00165e-19	Mtf2	protein_coding
ENSMUSG00000096957.3	520.912	1.04155	0.125097	8.32588	8.37059e-17	9.56026e-16	E230013L22Rik	lncRNA
ENSMUSG00000022816.12	235.779	1.04152	0.155234	6.70939	1.95442e-11	1.60772e-10	Fstl1	protein_coding
ENSMUSG00000040675.18	286.007	1.04014	0.141462	7.35275	1.94172e-13	1.85099e-12	Mthfd1l	protein_coding
ENSMUSG00000079067.6	137.704	1.03957	0.183374	5.66914	1.43515e-08	9.19606e-08	Hmgn2-ps1	processed_pseudogene
ENSMUSG00000038855.11	2156.97	1.03909	0.0963769	10.7815	4.20828e-27	7.47151e-26	Itpkb	protein_coding
ENSMUSG00000022895.17	7145.62	1.03898	0.0711312	14.6065	2.55243e-48	7.50518e-47	Ets2	protein_coding
ENSMUSG00000022863.16	290.614	1.03801	0.14888	6.97217	3.12098e-12	2.74561e-11	Btg3	protein_coding
ENSMUSG00000082896.2	106.766	1.03665	0.223129	4.64597	3.38482e-06	1.68412e-05	Gm5844	processed_pseudogene
ENSMUSG00000022372.15	2146.3	1.03643	0.0819015	12.6546	1.05578e-36	2.41839e-35	Sla	protein_coding
ENSMUSG00000038807.20	149.734	1.03624	0.1851	5.59828	2.16488e-08	1.36504e-07	Rap1gap2	protein_coding
ENSMUSG00000083899.3	490.219	1.03612	0.130946	7.9126	2.52065e-15	2.67912e-14	Gm12346	transcribed_processed_pseudogene
ENSMUSG00000046020.14	663.63	1.03553	0.103415	10.0134	1.33149e-23	2.047e-22	Pofut1	protein_coding
ENSMUSG00000001768.17	2768.15	1.03539	0.0805418	12.8553	8.03126e-38	1.89464e-36	Rin2	protein_coding
ENSMUSG00000022584.15	9724.84	1.03525	0.0912424	11.3461	7.75423e-30	1.49294e-28	Ly6c2	protein_coding
ENSMUSG00000021270.14	6494.78	1.03486	0.0698933	14.8063	1.33287e-49	4.05871e-48	Hsp90aa1	protein_coding
ENSMUSG00000096960.3	59.8528	1.03256	0.276987	3.72785	0.000193124	0.000750554	A230028O05Rik	lncRNA
ENSMUSG00000037816.11	599.171	1.03236	0.11217	9.20355	3.46304e-20	4.59144e-19	Fbxw17	protein_coding
ENSMUSG00000027552.16	264.229	1.03194	0.140592	7.33994	2.13694e-13	2.02861e-12	E2f5	protein_coding
ENSMUSG00000024338.16	3544.68	1.02995	0.0973518	10.5796	3.70359e-26	6.34495e-25	Psmb8	protein_coding
ENSMUSG00000086507.2	146.007	1.02728	0.207246	4.95683	7.16523e-07	3.87508e-06	Adap2os	lncRNA
ENSMUSG00000026864.14	27380.6	1.02725	0.070335	14.6052	2.60352e-48	7.64444e-47	Hspa5	protein_coding
ENSMUSG00000072889.10	421.674	1.02669	0.122463	8.38364	5.13157e-17	5.92686e-16	Nfxl1	protein_coding
ENSMUSG00000116505.2	294.612	1.02624	0.142363	7.20862	5.65207e-13	5.22772e-12	Gm10865	lncRNA
ENSMUSG00000034117.4	113.334	1.02613	0.253465	4.0484	5.15701e-05	0.000219181	Ptgdr2	protein_coding
ENSMUSG00000030917.14	742.608	1.02536	0.101024	10.1497	3.32461e-24	5.27721e-23	Ldaf1	protein_coding
ENSMUSG00000070544.7	3335.91	1.02369	0.0865755	11.8242	2.92701e-32	5.98943e-31	Top1	protein_coding
ENSMUSG00000019256.18	859.465	1.02327	0.0999436	10.2385	1.33352e-24	2.14998e-23	Ahr	protein_coding
ENSMUSG00000000732.10	1605.46	1.02118	0.0986991	10.3464	4.34734e-25	7.1609e-24	Icosl	protein_coding
ENSMUSG00000027002.14	144.389	1.01941	0.186858	5.45554	4.88236e-08	2.98497e-07	Nckap1	protein_coding
ENSMUSG00000070871.11	352.573	1.01675	0.139782	7.27383	3.49439e-13	3.27184e-12	Ccnyl1	protein_coding
ENSMUSG00000028599.11	45322.1	1.01632	0.0654844	15.52	2.53885e-54	8.51428e-53	Tnfrsf1b	protein_coding
ENSMUSG00000037995.16	180.805	1.01609	0.165336	6.1456	7.96634e-10	5.78151e-09	Igsf9	protein_coding
ENSMUSG00000121915.1	159.35	1.01519	0.227267	4.46694	7.93464e-06	3.77493e-05	ENSMUSG00000121915	protein_coding
ENSMUSG00000036718.18	475.533	1.01507	0.112948	8.98703	2.53991e-19	3.24791e-18	Micall2	protein_coding
ENSMUSG00000052144.10	3145.61	1.01489	0.0759096	13.3698	9.08317e-41	2.29585e-39	Ppp4r2	protein_coding
ENSMUSG00000113589.2	151.222	1.01474	0.206865	4.90534	9.32676e-07	4.9733e-06	Gm48374	TEC
ENSMUSG00000024750.12	4559.88	1.01464	0.0718234	14.1268	2.59581e-45	7.20926e-44	Zfand5	protein_coding
ENSMUSG00000030231.12	225.329	1.01379	0.157889	6.42091	1.35465e-10	1.05035e-09	Plekha5	protein_coding
ENSMUSG00000044674.7	802.967	1.01379	0.103419	9.80273	1.0958e-22	1.60989e-21	Fzd1	protein_coding
ENSMUSG00000087429.2	210.768	1.01357	0.166182	6.09917	1.06622e-09	7.65949e-09	Gm16235	lncRNA
ENSMUSG00000114940.2	82.9427	1.01215	0.233601	4.33283	1.47208e-05	6.76812e-05	Gm21378	processed_pseudogene
ENSMUSG00000049800.14	1346.52	1.0117	0.102517	9.86862	5.69438e-23	8.52455e-22	Sertad2	protein_coding
ENSMUSG00000070284.11	905.727	1.01149	0.107069	9.44707	3.48439e-21	4.84182e-20	Gmppb	protein_coding
ENSMUSG00000003226.8	3530.94	1.01147	0.104964	9.63638	5.61324e-22	8.03951e-21	Ranbp2	protein_coding
ENSMUSG00000021067.9	1971.19	1.0112	0.0788053	12.8316	1.09047e-37	2.56368e-36	Sav1	protein_coding
ENSMUSG00000091971.4	1184.67	1.01106	0.105652	9.56968	1.07234e-21	1.51471e-20	Hspa1a	protein_coding
ENSMUSG00000021936.15	388.1	1.01104	0.132623	7.62339	2.47098e-14	2.47871e-13	Mapk8	protein_coding
ENSMUSG00000024833.16	675.802	1.0088	0.104433	9.65973	4.47052e-22	6.42077e-21	Pola2	protein_coding
ENSMUSG00000073529.10	359.277	1.0085	0.19129	5.27207	1.3489e-07	7.92809e-07	F830208F22Rik	lncRNA
ENSMUSG00000021890.7	3304.14	1.00821	0.0820929	12.2813	1.14118e-34	2.48901e-33	Eaf1	protein_coding
ENSMUSG00000033987.18	314.596	1.00578	0.13219	7.60859	2.77112e-14	2.77031e-13	Dnah17	protein_coding
ENSMUSG00000040297.13	803.706	1.00405	0.106613	9.41769	4.6112e-21	6.35596e-20	Suco	protein_coding
ENSMUSG00000033088.20	1607.3	1.00192	0.0962684	10.4076	2.28906e-25	3.81028e-24	Triobp	protein_coding
ENSMUSG00000043740.16	995.722	1.00137	0.0943199	10.6167	2.49173e-26	4.29389e-25	B430306N03Rik	protein_coding
